# Supplementary material for: Heterochromatin is a quantitative trait associated with spontaneous epiallele formation
Source: Nat Commun. 2021 Nov 29;12:6958. doi: 10.1038/s41467-021-27320-6 (PMC8630088; doi:10.1038/s41467-021-27320-6)
Supplement: Supplementary file 3 — Supplementary Data 1 [file 41467_2021_27320_MOESM3_ESM.xlsx]

## Sheet: Sheet1
Supplementary Data 1
Sample	Read	Length	Total reads	Uniquely alligned non-clonal reads	Non-conversion (%)	Genome coverage	Source
102R	paired-end	150*2	36505528	20125710	0.392572	98.2069	GSE171414, same for the following samples
103R	paired-end	150*2	36141494	16709178	0.410114	98.0294	https://www.ncbi.nlm.nih.gov/geo/query/acc.cgi?acc=GSE171414
104R	paired-end	150*2	36733856	19029904	0.410729	98.1086
106R	paired-end	150*2	32144006	14114826	0.431955	97.9223
107R	paired-end	150*2	32451012	16773500	0.472073	98.0587
10R	paired-end	150*2	34497674	19122078	0.352119	98.2621
118R	paired-end	150*2	30602732	15077578	0.389029	98.1485
120R	paired-end	150*2	33554752	16030242	0.431801	98.0643
125R	paired-end	150*2	31506400	15716768	0.344417	98.1851
126R	paired-end	150*2	36634942	17458692	0.339799	98.0884
128R	paired-end	150*2	33532346	16115864	0.354667	98.0787
12R	paired-end	150*2	39104918	18243280	0.506266	97.5663
131R	paired-end	150*2	33220242	15969674	0.359054	97.8588
136R	paired-end	150*2	33445638	16096320	0.4546	98.0862
139R	paired-end	150*2	36022444	17570892	0.452806	97.9122
13R	paired-end	150*2	32145392	16653098	0.487643	97.9827
141R	paired-end	150*2	38328152	18190974	0.455916	97.8629
146R	paired-end	150*2	30026108	14850204	0.429434	97.2272
150R	paired-end	150*2	30378914	14515522	0.421937	96.5485
152R	paired-end	150*2	32867372	15906228	0.408643	96.3792
153R	paired-end	150*2	36508872	18984862	0.476523	97.5103
157R	paired-end	150*2	35265756	17027308	0.405336	97.4986
158R	paired-end	150*2	41494252	19937742	0.365888	97.6967
160R	paired-end	150*2	30967090	14904672	0.377552	96.9438
161R	paired-end	150*2	32894352	15410328	0.386028	97.9422
168R	paired-end	150*2	31570658	14751312	0.394407	96.482
16R	paired-end	150*2	37146658	13839294	0.309999	96.0543
171R	paired-end	150*2	34303492	16409702	0.423997	97.7788
176R	paired-end	150*2	31892010	18027464	0.41718	97.6864
17R	paired-end	150*2	32891864	15499116	0.37603	98.0357
184R	paired-end	150*2	31132734	18344208	0.430931	98.2533
185R	paired-end	150*2	33332876	16439804	0.409822	97.6121
188R	paired-end	150*2	37306930	18734364	0.442389	98.0439
189R	paired-end	150*2	35427214	17561216	0.419806	97.992
18R	paired-end	150*2	30584426	15452314	0.362985	98.2359
19R	paired-end	150*2	37182306	18362564	0.463278	98.215
200R	paired-end	150*2	30257114	15189858	0.36594	97.9783
203R	paired-end	150*2	31551310	13393452	0.370552	97.6767
204R	paired-end	150*2	34203384	15376598	0.377418	97.9444
207R	paired-end	150*2	34120878	15542826	0.365079	97.4332
208R	paired-end	150*2	33850372	14344434	0.369652	96.7874
210R	paired-end	150*2	33020220	14909370	0.374376	97.717
211R	paired-end	150*2	38449820	16572624	0.497678	97.6522
213R	paired-end	150*2	38779814	16285554	0.4741	97.7624
214R	paired-end	150*2	33074974	15311890	0.49062	98.0056
215R	paired-end	150*2	38139908	15693640	0.464903	97.849
216R	paired-end	150*2	38210820	15851262	0.430946	97.9112
219R	paired-end	150*2	31633306	12782782	0.457115	97.3667
21R	paired-end	150*2	31198882	15215260	0.464163	98.1149
220R	paired-end	150*2	30209042	12072220	0.433525	96.6546
223R	paired-end	150*2	39143402	18874730	0.41506	97.9482
225R	paired-end	150*2	33809672	15831810	0.488485	98.1501
229R	paired-end	150*2	38837184	15631324	0.451114	97.6421
231R	paired-end	150*2	41903092	19285166	0.484992	98.1313
234R	paired-end	150*2	30715544	14052830	0.443945	97.6002
239R	paired-end	150*2	37516416	16161152	0.556298	96.7563
241R	paired-end	150*2	30704982	14410950	0.492657	97.5083
245R	paired-end	150*2	34170764	14918052	0.423105	97.9943
24R	paired-end	150*2	37324314	18344290	0.433258	97.5399
250R	paired-end	150*2	40266226	17020162	0.461075	98.2074
262R	paired-end	150*2	36765944	14340716	0.542717	97.6149
266R	paired-end	150*2	38195254	15859894	0.503564	97.2771
26R	paired-end	150*2	32054048	13973974	0.508489	97.2181
273R	paired-end	150*2	34370956	14875312	0.504406	97.0011
275R	paired-end	150*2	38583046	17825630	0.424238	96.1212
286R	paired-end	150*2	30505518	13413930	0.469429	97.4377
28R	paired-end	150*2	32953902	17906870	0.40025	95.6867
295R	paired-end	150*2	36058388	16697732	0.428386	98.2389
2R	paired-end	150*2	30687448	15239216	0.301935	97.2998
300R	paired-end	150*2	32586234	14914136	0.318918	98.1987
302R	paired-end	150*2	35527762	17370046	0.366586	97.9019
305R	paired-end	150*2	31185692	13353268	0.373593	98.1324
309R	paired-end	150*2	47095328	20681044	0.416989	97.4645
30R	paired-end	150*2	31013646	16375628	0.408609	98.2008
310R	paired-end	150*2	39274678	19624296	0.428936	98.0579
313R	paired-end	150*2	31271326	15868810	0.414987	98.2102
318R	paired-end	150*2	36027396	18124608	0.465802	97.8882
319R	paired-end	150*2	37480762	18211254	0.426036	97.9814
31R	paired-end	150*2	42108916	21471204	0.399159	97.7413
327R	paired-end	150*2	22955958	12012564	0.471458	98.2096
328R	paired-end	150*2	34290014	17912672	0.450781	97.2176
329R	paired-end	150*2	31950026	16378890	0.345324	97.9833
330R	paired-end	150*2	35988444	18233000	0.460398	97.7545
334R	paired-end	150*2	35508954	17830022	0.448825	97.535
337R	paired-end	150*2	39026148	18410912	0.487115	97.4308
339R	paired-end	150*2	37427012	16558026	0.415716	97.3889
340R	paired-end	150*2	37941248	17688814	0.567341	97.6306
344R	paired-end	150*2	31576116	14919582	0.516593	97.6393
348R	paired-end	150*2	31243152	14468936	0.497161	97.7551
350R	paired-end	150*2	35373902	17485282	0.455151	98.0723
352R	paired-end	150*2	47067764	21473394	0.401496	98.2106
353R	paired-end	150*2	32920420	16401860	0.510688	98.051
354R	paired-end	150*2	30662296	13066574	0.690218	97.3908
35R	paired-end	150*2	31646960	16076934	0.351355	98.0701
362R	paired-end	150*2	31552296	13636366	0.624723	97.6081
367R	paired-end	150*2	36990666	15156212	0.582554	97.6001
368R	paired-end	150*2	39437440	17220986	0.689631	97.878
373R	paired-end	150*2	37233862	16839912	0.431611	97.5491
379R	paired-end	150*2	30973606	12486672	0.65414	96.749
37R	paired-end	150*2	32245558	14364798	0.365421	98.0167
380R	paired-end	150*2	39588264	18663976	0.573467	97.9188
382R	paired-end	150*2	39403752	17197890	0.531922	97.8219
383R	paired-end	150*2	37611918	16734760	0.671219	97.744
384R	paired-end	150*2	36179624	17819394	0.609813	98.1397
388R	paired-end	150*2	39920128	17519302	0.56097	97.997
389R	paired-end	150*2	36613736	17027056	0.732995	98.1716
390R	paired-end	150*2	32799350	12405104	0.644249	96.7176
391R	paired-end	150*2	32805848	13303730	0.591279	97.4873
393R	paired-end	150*2	38404338	17544766	0.516136	98.1362
394R	paired-end	150*2	44325742	20926824	0.502148	98.2701
401R	paired-end	150*2	37005418	19495802	0.415279	98.0013
402R	paired-end	150*2	34589190	16893676	0.506626	98.2751
40R	paired-end	150*2	35161120	16351064	0.425273	97.9987
410R	paired-end	150*2	46937160	21915066	0.47209	98.2718
412R	paired-end	150*2	33482312	16151218	0.513079	98.1779
413R	paired-end	150*2	53273310	25918292	0.499672	98.2803
419R	paired-end	150*2	38940396	19098674	0.505165	98.1946
41R	paired-end	150*2	31149186	14787396	0.376764	97.3994
423R	paired-end	150*2	38782884	17544690	0.55426	98.1137
424R	paired-end	150*2	38795646	17146124	0.492165	98.164
426R	paired-end	150*2	33109804	15986534	0.439253	98.2127
430R	paired-end	150*2	43250796	22346788	0.494111	98.2866
432R	paired-end	150*2	36773518	16484308	0.520075	98.1566
442R	paired-end	150*2	46074156	21989824	0.481108	98.3158
447R	paired-end	150*2	31983758	15695740	0.471433	98.1327
44R	paired-end	150*2	39419570	19987956	0.35229	98.2032
454R	paired-end	150*2	36939400	17511332	0.507513	98.1039
455R	paired-end	150*2	36802088	16668310	0.554717	98.2213
457R	paired-end	150*2	37431480	18395652	0.526037	98.1822
461R	paired-end	150*2	39541790	18742580	0.482473	98.2166
462R	paired-end	150*2	41841182	19816438	0.424051	97.4736
463R	paired-end	150*2	34249358	16150296	0.413924	98.1796
466R	paired-end	150*2	32255520	15068416	0.411821	98.1258
467R	paired-end	150*2	45003868	22347562	0.433233	98.2037
469R	paired-end	150*2	33446566	14999578	0.392163	97.9753
479R	paired-end	150*2	39092818	14391484	0.399759	97.6075
48R	paired-end	150*2	37234754	16462832	0.36331	98.2162
494R	paired-end	150*2	31919596	15385852	0.384204	98.1636
497R	paired-end	150*2	32601648	14267026	0.494834	98.0441
4R	paired-end	150*2	30508500	15609094	0.522233	98.1081
503R	paired-end	150*2	36685842	15453018	0.501883	98.1809
504R	paired-end	150*2	31842892	13926452	0.543602	96.906
50R	paired-end	150*2	34732022	16282374	0.42796	98.0989
513R	paired-end	150*2	36005016	17320278	0.430757	97.7055
518R	paired-end	150*2	38094310	19146692	0.426649	98.0052
519R	paired-end	150*2	38754008	18198802	0.47101	97.8971
52R	paired-end	150*2	35388952	16301450	0.308386	97.9366
531R	paired-end	150*2	47605024	17661300	0.436189	97.9638
538R	paired-end	150*2	45115490	20865882	0.426726	98.2421
539R	paired-end	150*2	37482586	18876478	0.399848	97.9926
54R	paired-end	150*2	31026508	15406560	0.435006	98.2141
568R	paired-end	150*2	40758366	17286508	0.363326	97.966
56R	paired-end	150*2	32511774	9726254	0.381963	97.1063
573R	paired-end	150*2	34817154	13670668	0.384982	97.5862
574R	paired-end	150*2	32882906	17143990	0.38513	98.2366
578R	paired-end	150*2	45075592	22915484	0.376461	98.29
579R	paired-end	150*2	41384288	20468310	0.463372	98.2407
59R	paired-end	150*2	37063366	18385576	0.365648	98.1759
62R	paired-end	150*2	40715734	16630364	0.368084	98.1673
63R	paired-end	150*2	31855868	16485892	0.374448	98.1473
79R	paired-end	150*2	38022614	18377140	0.375134	98.1454
80R	paired-end	150*2	35687438	18380210	0.399892	98.2235
81R	paired-end	150*2	33505874	14818208	0.414817	97.8037
89R	paired-end	150*2	38326684	19416800	0.382047	98.2274
93R	paired-end	150*2	37264486	19167344	0.406906	98.2166
96R	paired-end	150*2	38028134	18908636	0.417017	98.2694
97R	paired-end	150*2	36029832	17722590	0.439273	98.0445
99R	paired-end	150*2	39523834	18907260	0.511018	98.2068
9R	paired-end	150*2	30873080	14435306	0.33033	98.0357
