# Supplementary material for: Heterochromatin is a quantitative trait associated with spontaneous epiallele formation
Source: Nat Commun. 2021 Nov 29;12:6958. doi: 10.1038/s41467-021-27320-6 (PMC8630088; doi:10.1038/s41467-021-27320-6)
Supplement: Supplementary file 4 — Supplementary Data 2 [file 41467_2021_27320_MOESM4_ESM.xlsx]

## Sheet: Sheet1
Supplementary Data 2
Sample	Read type	Length	Total reads	Unique aligned non-clonal reads	Non-conversion (%)	Genome Coverage	Run	Link	Source
Col-0	single end	50	158882865	52132400	4.05	32.3X	SRR534177	https://www.ncbi.nlm.nih.gov/sra/?term=SRR534177	Stroud et al., 2013
met1-3	single end	50	282849630	98289116	0.02023	47X	SRR534239	https://www.ncbi.nlm.nih.gov/sra/?term=SRR534239	Stroud et al., 2013
ibm1-6	single end	150	35383210	22758886	0.0008	14.3X	SRR2922655	https://www.ncbi.nlm.nih.gov/sra/?term=SRR2922655	Bewick et al., 2016
met1 epiRIL12-1	single end	75	55731159	22435869	0.0006	28.2X	SRR2922657	https://www.ncbi.nlm.nih.gov/sra/?term=SRR2922657	Bewick et al., 2016
ibm1;met1 epiRIL-12	single end	150	13511533	5578660	0.0008	14X	GSE171157	https://www.ncbi.nlm.nih.gov/geo/query/acc.cgi?acc=GSE171157	this study
