# Supplementary material for: Heterochromatin is a quantitative trait associated with spontaneous epiallele formation
Source: Nat Commun. 2021 Nov 29;12:6958. doi: 10.1038/s41467-021-27320-6 (PMC8630088; doi:10.1038/s41467-021-27320-6)
Supplement: Supplementary file 5 — Supplementary Data 3 [file 41467_2021_27320_MOESM5_ESM.xlsx]

## Sheet: Sheet1
Supplementary Data 3
Gene ID	Methylation class
AT1G01040	gbM
AT1G01220	gbM
AT1G01320	gbM
AT1G01350	gbM
AT1G01440	gbM
AT1G01650	gbM
AT1G01660	gbM
AT1G01670	gbM
AT1G01710	gbM
AT1G01770	gbM
AT1G01790	gbM
AT1G01910	gbM
AT1G01950	gbM
AT1G01960	gbM
AT1G01970	gbM
AT1G02010	gbM
AT1G02050	gbM
AT1G02080	gbM
AT1G02145	gbM
AT1G02260	gbM
AT1G02280	gbM
AT1G02420	gbM
AT1G02500	gbM
AT1G02520	gbM
AT1G02660	gbM
AT1G02840	gbM
AT1G02890	gbM
AT1G02910	gbM
AT1G02990	gbM
AT1G03000	gbM
AT1G03060	gbM
AT1G03100	gbM
AT1G03110	gbM
AT1G03160	gbM
AT1G03190	gbM
AT1G03280	gbM
AT1G03365	gbM
AT1G03380	gbM
AT1G03457	gbM
AT1G03520	gbM
AT1G03530	gbM
AT1G03550	gbM
AT1G03560	gbM
AT1G03750	gbM
AT1G03770	gbM
AT1G03830	gbM
AT1G03860	gbM
AT1G03910	gbM
AT1G03930	gbM
AT1G04030	gbM
AT1G04050	gbM
AT1G04080	gbM
AT1G04120	gbM
AT1G04140	gbM
AT1G04160	gbM
AT1G04170	gbM
AT1G04200	gbM
AT1G04210	gbM
AT1G04300	gbM
AT1G04390	gbM
AT1G04400	gbM
AT1G04430	gbM
AT1G04440	gbM
AT1G04510	gbM
AT1G04590	gbM
AT1G04700	gbM
AT1G04710	gbM
AT1G04730	gbM
AT1G04790	gbM
AT1G04810	gbM
AT1G04850	gbM
AT1G04860	gbM
AT1G04900	gbM
AT1G04910	gbM
AT1G05055	gbM
AT1G05120	gbM
AT1G05150	gbM
AT1G05160	gbM
AT1G05200	gbM
AT1G05360	gbM
AT1G05380	gbM
AT1G05410	gbM
AT1G05460	gbM
AT1G05470	gbM
AT1G05520	gbM
AT1G05570	gbM
AT1G05630	gbM
AT1G05640	gbM
AT1G05670	gbM
AT1G05790	gbM
AT1G05830	gbM
AT1G05910	gbM
AT1G05950	gbM
AT1G05960	gbM
AT1G06140	gbM
AT1G06210	gbM
AT1G06230	gbM
AT1G06240	gbM
AT1G06250	gbM
AT1G06410	gbM
AT1G06430	gbM
AT1G06490	gbM
AT1G06550	gbM
AT1G06560	gbM
AT1G06590	gbM
AT1G06670	gbM
AT1G06720	gbM
AT1G06840	gbM
AT1G06900	gbM
AT1G06950	gbM
AT1G07010	gbM
AT1G07110	gbM
AT1G07120	gbM
AT1G07350	gbM
AT1G07360	gbM
AT1G07380	gbM
AT1G07390	gbM
AT1G07470	gbM
AT1G07476	gbM
AT1G07480	gbM
AT1G07510	gbM
AT1G07530	gbM
AT1G07590	gbM
AT1G07615	gbM
AT1G07670	gbM
AT1G07705	gbM
AT1G07710	gbM
AT1G07730	gbM
AT1G07810	gbM
AT1G07910	gbM
AT1G07970	gbM
AT1G07990	gbM
AT1G08010	gbM
AT1G08030	gbM
AT1G08040	gbM
AT1G08060	gbM
AT1G08125	gbM
AT1G08130	gbM
AT1G08190	gbM
AT1G08260	gbM
AT1G08310	gbM
AT1G08350	gbM
AT1G08370	gbM
AT1G08410	gbM
AT1G08420	gbM
AT1G08450	gbM
AT1G08490	gbM
AT1G08540	gbM
AT1G08550	gbM
AT1G08600	gbM
AT1G08610	gbM
AT1G08620	gbM
AT1G08640	gbM
AT1G08680	gbM
AT1G08720	gbM
AT1G08760	gbM
AT1G08820	gbM
AT1G08840	gbM
AT1G08860	gbM
AT1G08910	gbM
AT1G08970	gbM
AT1G09010	gbM
AT1G09020	gbM
AT1G09050	gbM
AT1G09060	gbM
AT1G09100	gbM
AT1G09140	gbM
AT1G09150	gbM
AT1G09160	gbM
AT1G09230	gbM
AT1G09270	gbM
AT1G09280	gbM
AT1G09290	gbM
AT1G09300	gbM
AT1G09440	gbM
AT1G09570	gbM
AT1G09620	gbM
AT1G09710	gbM
AT1G09730	gbM
AT1G09770	gbM
AT1G09810	gbM
AT1G09820	gbM
AT1G09830	gbM
AT1G09900	gbM
AT1G09910	gbM
AT1G09940	gbM
AT1G09980	gbM
AT1G10050	gbM
AT1G10130	gbM
AT1G10170	gbM
AT1G10180	gbM
AT1G10290	gbM
AT1G10320	gbM
AT1G10390	gbM
AT1G10450	gbM
AT1G10490	gbM
AT1G10520	gbM
AT1G10660	gbM
AT1G10760	gbM
AT1G10780	gbM
AT1G10810	gbM
AT1G10820	gbM
AT1G10870	gbM
AT1G10890	gbM
AT1G10900	gbM
AT1G10910	gbM
AT1G10930	gbM
AT1G10950	gbM
AT1G10970	gbM
AT1G11050	gbM
AT1G11060	gbM
AT1G11130	gbM
AT1G11160	gbM
AT1G11200	gbM
AT1G11300	gbM
AT1G11310	gbM
AT1G11350	gbM
AT1G11390	gbM
AT1G11400	gbM
AT1G11410	gbM
AT1G11650	gbM
AT1G11660	gbM
AT1G11680	gbM
AT1G11720	gbM
AT1G11790	gbM
AT1G11860	gbM
AT1G11870	gbM
AT1G11910	gbM
AT1G11950	gbM
AT1G11960	gbM
AT1G12000	gbM
AT1G12120	gbM
AT1G12220	gbM
AT1G12230	gbM
AT1G12280	gbM
AT1G12290	gbM
AT1G12300	gbM
AT1G12360	gbM
AT1G12460	gbM
AT1G12470	gbM
AT1G12480	gbM
AT1G12530	gbM
AT1G12580	gbM
AT1G12620	gbM
AT1G12640	gbM
AT1G12680	gbM
AT1G12770	gbM
AT1G12800	gbM
AT1G12820	gbM
AT1G12840	gbM
AT1G12930	gbM
AT1G12990	gbM
AT1G13000	gbM
AT1G13030	gbM
AT1G13040	gbM
AT1G13050	gbM
AT1G13060	gbM
AT1G13120	gbM
AT1G13140	gbM
AT1G13150	gbM
AT1G13160	gbM
AT1G13190	gbM
AT1G13210	gbM
AT1G13320	gbM
AT1G13410	gbM
AT1G13460	gbM
AT1G13560	gbM
AT1G13630	gbM
AT1G13730	gbM
AT1G13780	gbM
AT1G13790	gbM
AT1G13800	gbM
AT1G13860	gbM
AT1G13880	gbM
AT1G13970	gbM
AT1G13980	gbM
AT1G14180	gbM
AT1G14190	gbM
AT1G14300	gbM
AT1G14310	gbM
AT1G14370	gbM
AT1G14400	gbM
AT1G14560	gbM
AT1G14570	gbM
AT1G14610	gbM
AT1G14650	gbM
AT1G14660	gbM
AT1G14670	gbM
AT1G14690	gbM
AT1G14710	gbM
AT1G14830	gbM
AT1G14840	gbM
AT1G14850	gbM
AT1G15020	gbM
AT1G15060	gbM
AT1G15160	gbM
AT1G15215	gbM
AT1G15240	gbM
AT1G15280	gbM
AT1G15430	gbM
AT1G15440	gbM
AT1G15480	gbM
AT1G15510	gbM
AT1G15660	gbM
AT1G15750	gbM
AT1G15780	gbM
AT1G15940	gbM
AT1G16010	gbM
AT1G16090	gbM
AT1G16190	gbM
AT1G16250	gbM
AT1G16260	gbM
AT1G16270	gbM
AT1G16340	gbM
AT1G16460	gbM
AT1G16480	gbM
AT1G16540	gbM
AT1G16560	gbM
AT1G16570	gbM
AT1G16610	gbM
AT1G16650	gbM
AT1G16680	gbM
AT1G16690	gbM
AT1G16700	gbM
AT1G16710	gbM
AT1G16800	gbM
AT1G16830	gbM
AT1G16860	gbM
AT1G16870	gbM
AT1G16970	gbM
AT1G17040	gbM
AT1G17110	gbM
AT1G17210	gbM
AT1G17220	gbM
AT1G17230	gbM
AT1G17280	gbM
AT1G17290	gbM
AT1G17340	gbM
AT1G17350	gbM
AT1G17360	gbM
AT1G17370	gbM
AT1G17400	gbM
AT1G17450	gbM
AT1G17500	gbM
AT1G17550	gbM
AT1G17580	gbM
AT1G17650	gbM
AT1G17680	gbM
AT1G17690	gbM
AT1G17720	gbM
AT1G17760	gbM
AT1G17850	gbM
AT1G17870	gbM
AT1G17890	gbM
AT1G17930	gbM
AT1G17980	gbM
AT1G18070	gbM
AT1G18160	gbM
AT1G18270	gbM
AT1G18340	gbM
AT1G18450	gbM
AT1G18460	gbM
AT1G18470	gbM
AT1G18480	gbM
AT1G18550	gbM
AT1G18560	gbM
AT1G18580	gbM
AT1G18610	gbM
AT1G18620	gbM
AT1G18630	gbM
AT1G18640	gbM
AT1G18660	gbM
AT1G18690	gbM
AT1G18700	gbM
AT1G18840	gbM
AT1G18900	gbM
AT1G18950	gbM
AT1G18990	gbM
AT1G19010	gbM
AT1G19025	gbM
AT1G19080	gbM
AT1G19100	gbM
AT1G19220	gbM
AT1G19270	gbM
AT1G19290	gbM
AT1G19360	gbM
AT1G19370	gbM
AT1G19440	gbM
AT1G19450	gbM
AT1G19485	gbM
AT1G19490	gbM
AT1G19580	gbM
AT1G19715	gbM
AT1G19720	gbM
AT1G19850	gbM
AT1G19860	gbM
AT1G19870	gbM
AT1G19980	gbM
AT1G20200	gbM
AT1G20380	gbM
AT1G20460	gbM
AT1G20470	gbM
AT1G20570	gbM
AT1G20630	gbM
AT1G20640	gbM
AT1G20670	gbM
AT1G20690	gbM
AT1G20720	gbM
AT1G20760	gbM
AT1G20780	gbM
AT1G20830	gbM
AT1G20840	gbM
AT1G20870	gbM
AT1G20910	gbM
AT1G20920	gbM
AT1G20960	gbM
AT1G20970	gbM
AT1G20980	gbM
AT1G21080	gbM
AT1G21150	gbM
AT1G21160	gbM
AT1G21170	gbM
AT1G21200	gbM
AT1G21380	gbM
AT1G21410	gbM
AT1G21450	gbM
AT1G21580	gbM
AT1G21590	gbM
AT1G21610	gbM
AT1G21630	gbM
AT1G21640	gbM
AT1G21650	gbM
AT1G21660	gbM
AT1G21700	gbM
AT1G21730	gbM
AT1G21780	gbM
AT1G21870	gbM
AT1G22040	gbM
AT1G22060	gbM
AT1G22070	gbM
AT1G22100	gbM
AT1G22150	gbM
AT1G22290	gbM
AT1G22620	gbM
AT1G22730	gbM
AT1G22770	gbM
AT1G22790	gbM
AT1G22830	gbM
AT1G22860	gbM
AT1G22870	gbM
AT1G22930	gbM
AT1G22960	gbM
AT1G23030	gbM
AT1G23070	gbM
AT1G23180	gbM
AT1G23190	gbM
AT1G23230	gbM
AT1G23260	gbM
AT1G23330	gbM
AT1G23440	gbM
AT1G23480	gbM
AT1G23780	gbM
AT1G23870	gbM
AT1G23880	gbM
AT1G23900	gbM
AT1G24030	gbM
AT1G24120	gbM
AT1G24160	gbM
AT1G24190	gbM
AT1G24240	gbM
AT1G24280	gbM
AT1G24300	gbM
AT1G24320	gbM
AT1G24340	gbM
AT1G24440	gbM
AT1G24460	gbM
AT1G24706	gbM
AT1G24764	gbM
AT1G25280	gbM
AT1G25320	gbM
AT1G25350	gbM
AT1G25360	gbM
AT1G25380	gbM
AT1G25390	gbM
AT1G25490	gbM
AT1G25500	gbM
AT1G25540	gbM
AT1G25580	gbM
AT1G25682	gbM
AT1G26110	gbM
AT1G26130	gbM
AT1G26150	gbM
AT1G26170	gbM
AT1G26250	gbM
AT1G26260	gbM
AT1G26270	gbM
AT1G26290	gbM
AT1G26330	gbM
AT1G26370	gbM
AT1G26380	gbM
AT1G26460	gbM
AT1G26520	gbM
AT1G26620	gbM
AT1G26640	gbM
AT1G26670	gbM
AT1G26720	gbM
AT1G26850	gbM
AT1G26940	gbM
AT1G27000	gbM
AT1G27190	gbM
AT1G27270	gbM
AT1G27320	gbM
AT1G27340	gbM
AT1G27370	gbM
AT1G27420	gbM
AT1G27430	gbM
AT1G27440	gbM
AT1G27500	gbM
AT1G27520	gbM
AT1G27595	gbM
AT1G27630	gbM
AT1G27650	gbM
AT1G27680	gbM
AT1G27700	gbM
AT1G27750	gbM
AT1G27752	gbM
AT1G27840	gbM
AT1G27850	gbM
AT1G27880	gbM
AT1G27900	gbM
AT1G27910	gbM
AT1G27920	gbM
AT1G27960	gbM
AT1G28090	gbM
AT1G28100	gbM
AT1G28120	gbM
AT1G28210	gbM
AT1G28240	gbM
AT1G28306	gbM
AT1G28320	gbM
AT1G28340	gbM
AT1G28350	gbM
AT1G28410	gbM
AT1G28420	gbM
AT1G28520	gbM
AT1G28530	gbM
AT1G28690	gbM
AT1G28710	gbM
AT1G29030	gbM
AT1G29120	gbM
AT1G29150	gbM
AT1G29170	gbM
AT1G29310	gbM
AT1G29340	gbM
AT1G29350	gbM
AT1G29370	gbM
AT1G29400	gbM
AT1G29410	gbM
AT1G29460	gbM
AT1G29470	gbM
AT1G29630	gbM
AT1G29700	gbM
AT1G29730	gbM
AT1G29750	gbM
AT1G29770	gbM
AT1G29780	gbM
AT1G29800	gbM
AT1G29820	gbM
AT1G29840	gbM
AT1G29880	gbM
AT1G29900	gbM
AT1G29910	gbM
AT1G29940	gbM
AT1G29950	gbM
AT1G30000	gbM
AT1G30010	gbM
AT1G30090	gbM
AT1G30240	gbM
AT1G30290	gbM
AT1G30330	gbM
AT1G30360	gbM
AT1G30400	gbM
AT1G30410	gbM
AT1G30420	gbM
AT1G30440	gbM
AT1G30450	gbM
AT1G30460	gbM
AT1G30470	gbM
AT1G30490	gbM
AT1G30510	gbM
AT1G30520	gbM
AT1G30570	gbM
AT1G30590	gbM
AT1G30600	gbM
AT1G30620	gbM
AT1G30640	gbM
AT1G30680	gbM
AT1G30690	gbM
AT1G30755	gbM
AT1G30810	gbM
AT1G30820	gbM
AT1G30825	gbM
AT1G30870	gbM
AT1G30890	gbM
AT1G30910	gbM
AT1G30970	gbM
AT1G31010	gbM
AT1G31080	gbM
AT1G31120	gbM
AT1G31150	gbM
AT1G31190	gbM
AT1G31220	gbM
AT1G31230	gbM
AT1G31280	gbM
AT1G31300	gbM
AT1G31360	gbM
AT1G31420	gbM
AT1G31430	gbM
AT1G31440	gbM
AT1G31470	gbM
AT1G31480	gbM
AT1G31490	gbM
AT1G31500	gbM
AT1G31600	gbM
AT1G31650	gbM
AT1G31730	gbM
AT1G31750	gbM
AT1G31780	gbM
AT1G31810	gbM
AT1G31817	gbM
AT1G31830	gbM
AT1G31850	gbM
AT1G31860	gbM
AT1G31870	gbM
AT1G31910	gbM
AT1G31930	gbM
AT1G32090	gbM
AT1G32120	gbM
AT1G32130	gbM
AT1G32150	gbM
AT1G32160	gbM
AT1G32230	gbM
AT1G32260	gbM
AT1G32330	gbM
AT1G32410	gbM
AT1G32415	gbM
AT1G32440	gbM
AT1G32450	gbM
AT1G32490	gbM
AT1G32520	gbM
AT1G32530	gbM
AT1G32610	gbM
AT1G32730	gbM
AT1G32750	gbM
AT1G32810	gbM
AT1G32880	gbM
AT1G32900	gbM
AT1G32940	gbM
AT1G33050	gbM
AT1G33340	gbM
AT1G33390	gbM
AT1G33410	gbM
AT1G33480	gbM
AT1G33680	gbM
AT1G33700	gbM
AT1G33770	gbM
AT1G33980	gbM
AT1G34020	gbM
AT1G34065	gbM
AT1G34110	gbM
AT1G34120	gbM
AT1G34210	gbM
AT1G34220	gbM
AT1G34260	gbM
AT1G34300	gbM
AT1G34320	gbM
AT1G34360	gbM
AT1G34370	gbM
AT1G34420	gbM
AT1G34470	gbM
AT1G34760	gbM
AT1G34780	gbM
AT1G35190	gbM
AT1G35220	gbM
AT1G35340	gbM
AT1G35350	gbM
AT1G35353	gbM
AT1G35470	gbM
AT1G35490	gbM
AT1G35530	gbM
AT1G35580	gbM
AT1G35620	gbM
AT1G35625	gbM
AT1G35660	gbM
AT1G35710	gbM
AT1G35890	gbM
AT1G36070	gbM
AT1G36160	gbM
AT1G36180	gbM
AT1G36280	gbM
AT1G36310	gbM
AT1G36320	gbM
AT1G36730	gbM
AT1G36990	gbM
AT1G42440	gbM
AT1G42470	gbM
AT1G42540	gbM
AT1G42980	gbM
AT1G43130	gbM
AT1G43190	gbM
AT1G43580	gbM
AT1G43620	gbM
AT1G43630	gbM
AT1G43690	gbM
AT1G43710	gbM
AT1G43770	gbM
AT1G43850	gbM
AT1G43860	gbM
AT1G43890	gbM
AT1G44120	gbM
AT1G44160	gbM
AT1G44170	gbM
AT1G44446	gbM
AT1G44750	gbM
AT1G44780	gbM
AT1G44835	gbM
AT1G44900	gbM
AT1G44910	gbM
AT1G44960	gbM
AT1G45130	gbM
AT1G45150	gbM
AT1G45160	gbM
AT1G45180	gbM
AT1G45207	gbM
AT1G45332	gbM
AT1G45545	gbM
AT1G45976	gbM
AT1G47056	gbM
AT1G47240	gbM
AT1G47250	gbM
AT1G47260	gbM
AT1G47330	gbM
AT1G47340	gbM
AT1G47380	gbM
AT1G47530	gbM
AT1G47550	gbM
AT1G47560	gbM
AT1G47570	gbM
AT1G47578	gbM
AT1G47580	gbM
AT1G47640	gbM
AT1G47710	gbM
AT1G47740	gbM
AT1G47870	gbM
AT1G47900	gbM
AT1G48040	gbM
AT1G48050	gbM
AT1G48090	gbM
AT1G48110	gbM
AT1G48120	gbM
AT1G48175	gbM
AT1G48210	gbM
AT1G48310	gbM
AT1G48370	gbM
AT1G48410	gbM
AT1G48430	gbM
AT1G48490	gbM
AT1G48520	gbM
AT1G48540	gbM
AT1G48600	gbM
AT1G48650	gbM
AT1G48760	gbM
AT1G48780	gbM
AT1G48790	gbM
AT1G48840	gbM
AT1G48850	gbM
AT1G48880	gbM
AT1G48930	gbM
AT1G48950	gbM
AT1G48970	gbM
AT1G49040	gbM
AT1G49160	gbM
AT1G49230	gbM
AT1G49240	gbM
AT1G49300	gbM
AT1G49340	gbM
AT1G49360	gbM
AT1G49540	gbM
AT1G49630	gbM
AT1G49670	gbM
AT1G49730	gbM
AT1G49740	gbM
AT1G49760	gbM
AT1G49820	gbM
AT1G49890	gbM
AT1G49920	gbM
AT1G49960	gbM
AT1G49970	gbM
AT1G49990	gbM
AT1G50000	gbM
AT1G50030	gbM
AT1G50120	gbM
AT1G50140	gbM
AT1G50180	gbM
AT1G50200	gbM
AT1G50240	gbM
AT1G50260	gbM
AT1G50300	gbM
AT1G50360	gbM
AT1G50370	gbM
AT1G50410	gbM
AT1G50430	gbM
AT1G50440	gbM
AT1G50460	gbM
AT1G50480	gbM
AT1G50500	gbM
AT1G50510	gbM
AT1G50520	gbM
AT1G50575	gbM
AT1G50600	gbM
AT1G50620	gbM
AT1G50660	gbM
AT1G50670	gbM
AT1G50710	gbM
AT1G50730	gbM
AT1G50745	gbM
AT1G50750	gbM
AT1G50840	gbM
AT1G50910	gbM
AT1G50950	gbM
AT1G51110	gbM
AT1G51200	gbM
AT1G51310	gbM
AT1G51350	gbM
AT1G51405	gbM
AT1G51460	gbM
AT1G51520	gbM
AT1G51550	gbM
AT1G51570	gbM
AT1G51590	gbM
AT1G51600	gbM
AT1G51610	gbM
AT1G51620	gbM
AT1G51640	gbM
AT1G51690	gbM
AT1G51720	gbM
AT1G51730	gbM
AT1G51745	gbM
AT1G51790	gbM
AT1G51965	gbM
AT1G51980	gbM
AT1G52080	gbM
AT1G52150	gbM
AT1G52310	gbM
AT1G52315	gbM
AT1G52320	gbM
AT1G52360	gbM
AT1G52370	gbM
AT1G52380	gbM
AT1G52410	gbM
AT1G52420	gbM
AT1G52430	gbM
AT1G52450	gbM
AT1G52520	gbM
AT1G52530	gbM
AT1G52570	gbM
AT1G52580	gbM
AT1G52600	gbM
AT1G52660	gbM
AT1G52730	gbM
AT1G52780	gbM
AT1G52790	gbM
AT1G52820	gbM
AT1G52910	gbM
AT1G53025	gbM
AT1G53040	gbM
AT1G53050	gbM
AT1G53090	gbM
AT1G53165	gbM
AT1G53190	gbM
AT1G53200	gbM
AT1G53210	gbM
AT1G53270	gbM
AT1G53310	gbM
AT1G53380	gbM
AT1G53440	gbM
AT1G53450	gbM
AT1G53490	gbM
AT1G53500	gbM
AT1G53510	gbM
AT1G53590	gbM
AT1G53600	gbM
AT1G53650	gbM
AT1G53710	gbM
AT1G53720	gbM
AT1G53730	gbM
AT1G53780	gbM
AT1G53800	gbM
AT1G53840	gbM
AT1G54090	gbM
AT1G54100	gbM
AT1G54115	gbM
AT1G54140	gbM
AT1G54160	gbM
AT1G54170	gbM
AT1G54270	gbM
AT1G54380	gbM
AT1G54385	gbM
AT1G54440	gbM
AT1G54490	gbM
AT1G54510	gbM
AT1G54560	gbM
AT1G54570	gbM
AT1G54590	gbM
AT1G54610	gbM
AT1G54650	gbM
AT1G54710	gbM
AT1G54850	gbM
AT1G54920	gbM
AT1G55000	gbM
AT1G55020	gbM
AT1G55040	gbM
AT1G55050	gbM
AT1G55090	gbM
AT1G55130	gbM
AT1G55150	gbM
AT1G55170	gbM
AT1G55175	gbM
AT1G55180	gbM
AT1G55250	gbM
AT1G55310	gbM
AT1G55320	gbM
AT1G55325	gbM
AT1G55350	gbM
AT1G55490	gbM
AT1G55500	gbM
AT1G55540	gbM
AT1G55590	gbM
AT1G55620	gbM
AT1G55630	gbM
AT1G55680	gbM
AT1G55690	gbM
AT1G55730	gbM
AT1G55750	gbM
AT1G55800	gbM
AT1G55810	gbM
AT1G55820	gbM
AT1G55860	gbM
AT1G55865	gbM
AT1G55870	gbM
AT1G55880	gbM
AT1G55915	gbM
AT1G55930	gbM
AT1G55970	gbM
AT1G56130	gbM
AT1G56140	gbM
AT1G56145	gbM
AT1G56230	gbM
AT1G56280	gbM
AT1G56290	gbM
AT1G56310	gbM
AT1G56350	gbM
AT1G56440	gbM
AT1G56450	gbM
AT1G56460	gbM
AT1G56500	gbM
AT1G56570	gbM
AT1G56590	gbM
AT1G56610	gbM
AT1G57590	gbM
AT1G57680	gbM
AT1G57700	gbM
AT1G57765	gbM
AT1G58025	gbM
AT1G58030	gbM
AT1G58060	gbM
AT1G58110	gbM
AT1G58215	gbM
AT1G58220	gbM
AT1G58230	gbM
AT1G58250	gbM
AT1G58310	gbM
AT1G58350	gbM
AT1G58440	gbM
AT1G58520	gbM
AT1G59540	gbM
AT1G59560	gbM
AT1G59580	gbM
AT1G59610	gbM
AT1G59660	gbM
AT1G59750	gbM
AT1G59760	gbM
AT1G59820	gbM
AT1G59890	gbM
AT1G59990	gbM
AT1G60070	gbM
AT1G60080	gbM
AT1G60140	gbM
AT1G60170	gbM
AT1G60200	gbM
AT1G60360	gbM
AT1G60420	gbM
AT1G60490	gbM
AT1G60560	gbM
AT1G60620	gbM
AT1G60650	gbM
AT1G60700	gbM
AT1G60770	gbM
AT1G60780	gbM
AT1G60800	gbM
AT1G60850	gbM
AT1G60860	gbM
AT1G60890	gbM
AT1G60900	gbM
AT1G60995	gbM
AT1G61010	gbM
AT1G61030	gbM
AT1G61040	gbM
AT1G61100	gbM
AT1G61140	gbM
AT1G61150	gbM
AT1G61210	gbM
AT1G61215	gbM
AT1G61240	gbM
AT1G61250	gbM
AT1G61350	gbM
AT1G61360	gbM
AT1G61370	gbM
AT1G61380	gbM
AT1G61400	gbM
AT1G61420	gbM
AT1G61430	gbM
AT1G61490	gbM
AT1G61500	gbM
AT1G61580	gbM
AT1G61620	gbM
AT1G61640	gbM
AT1G61690	gbM
AT1G61770	gbM
AT1G61850	gbM
AT1G61860	gbM
AT1G61870	gbM
AT1G61900	gbM
AT1G61990	gbM
AT1G62020	gbM
AT1G62130	gbM
AT1G62200	gbM
AT1G62250	gbM
AT1G62260	gbM
AT1G62310	gbM
AT1G62330	gbM
AT1G62390	gbM
AT1G62530	gbM
AT1G62640	gbM
AT1G62670	gbM
AT1G62750	gbM
AT1G62830	gbM
AT1G62950	gbM
AT1G62960	gbM
AT1G63010	gbM
AT1G63020	gbM
AT1G63110	gbM
AT1G63120	gbM
AT1G63150	gbM
AT1G63160	gbM
AT1G63250	gbM
AT1G63270	gbM
AT1G63290	gbM
AT1G63300	gbM
AT1G63430	gbM
AT1G63470	gbM
AT1G63490	gbM
AT1G63500	gbM
AT1G63520	gbM
AT1G63610	gbM
AT1G63640	gbM
AT1G63660	gbM
AT1G63670	gbM
AT1G63690	gbM
AT1G63700	gbM
AT1G63740	gbM
AT1G63770	gbM
AT1G63810	gbM
AT1G63900	gbM
AT1G63980	gbM
AT1G64050	gbM
AT1G64140	gbM
AT1G64150	gbM
AT1G64280	gbM
AT1G64300	gbM
AT1G64320	gbM
AT1G64385	gbM
AT1G64530	gbM
AT1G64550	gbM
AT1G64570	gbM
AT1G64580	gbM
AT1G64583	gbM
AT1G64600	gbM
AT1G64610	gbM
AT1G64650	gbM
AT1G64740	gbM
AT1G64760	gbM
AT1G64790	gbM
AT1G64810	gbM
AT1G64820	gbM
AT1G64840	gbM
AT1G64860	gbM
AT1G64890	gbM
AT1G64960	gbM
AT1G65010	gbM
AT1G65020	gbM
AT1G65070	gbM
AT1G65120	gbM
AT1G65210	gbM
AT1G65220	gbM
AT1G65230	gbM
AT1G65240	gbM
AT1G65260	gbM
AT1G65280	gbM
AT1G65320	gbM
AT1G65440	gbM
AT1G65470	gbM
AT1G65540	gbM
AT1G65560	gbM
AT1G65580	gbM
AT1G65650	gbM
AT1G65670	gbM
AT1G65780	gbM
AT1G65810	gbM
AT1G65840	gbM
AT1G65920	gbM
AT1G65950	gbM
AT1G66050	gbM
AT1G66150	gbM
AT1G66210	gbM
AT1G66250	gbM
AT1G66330	gbM
AT1G66340	gbM
AT1G66345	gbM
AT1G66410	gbM
AT1G66430	gbM
AT1G66530	gbM
AT1G66540	gbM
AT1G66650	gbM
AT1G66720	gbM
AT1G66730	gbM
AT1G66780	gbM
AT1G67040	gbM
AT1G67120	gbM
AT1G67140	gbM
AT1G67170	gbM
AT1G67190	gbM
AT1G67210	gbM
AT1G67220	gbM
AT1G67230	gbM
AT1G67280	gbM
AT1G67310	gbM
AT1G67325	gbM
AT1G67420	gbM
AT1G67480	gbM
AT1G67490	gbM
AT1G67500	gbM
AT1G67530	gbM
AT1G67580	gbM
AT1G67680	gbM
AT1G67690	gbM
AT1G67720	gbM
AT1G67800	gbM
AT1G67840	gbM
AT1G67880	gbM
AT1G67900	gbM
AT1G67930	gbM
AT1G67950	gbM
AT1G67970	gbM
AT1G68000	gbM
AT1G68060	gbM
AT1G68080	gbM
AT1G68110	gbM
AT1G68140	gbM
AT1G68230	gbM
AT1G68310	gbM
AT1G68410	gbM
AT1G68660	gbM
AT1G68690	gbM
AT1G68700	gbM
AT1G68710	gbM
AT1G68720	gbM
AT1G68790	gbM
AT1G68890	gbM
AT1G68910	gbM
AT1G68920	gbM
AT1G68930	gbM
AT1G68990	gbM
AT1G69060	gbM
AT1G69070	gbM
AT1G69170	gbM
AT1G69250	gbM
AT1G69270	gbM
AT1G69295	gbM
AT1G69330	gbM
AT1G69340	gbM
AT1G69360	gbM
AT1G69390	gbM
AT1G69420	gbM
AT1G69500	gbM
AT1G69510	gbM
AT1G69640	gbM
AT1G69670	gbM
AT1G69740	gbM
AT1G69830	gbM
AT1G69960	gbM
AT1G70060	gbM
AT1G70070	gbM
AT1G70130	gbM
AT1G70160	gbM
AT1G70180	gbM
AT1G70280	gbM
AT1G70300	gbM
AT1G70320	gbM
AT1G70570	gbM
AT1G70610	gbM
AT1G70630	gbM
AT1G70730	gbM
AT1G70740	gbM
AT1G70790	gbM
AT1G71010	gbM
AT1G71090	gbM
AT1G71110	gbM
AT1G71140	gbM
AT1G71210	gbM
AT1G71220	gbM
AT1G71240	gbM
AT1G71270	gbM
AT1G71350	gbM
AT1G71360	gbM
AT1G71410	gbM
AT1G71420	gbM
AT1G71490	gbM
AT1G71530	gbM
AT1G71696	gbM
AT1G71710	gbM
AT1G71760	gbM
AT1G71800	gbM
AT1G71810	gbM
AT1G71820	gbM
AT1G71830	gbM
AT1G71850	gbM
AT1G71980	gbM
AT1G71990	gbM
AT1G72080	gbM
AT1G72190	gbM
AT1G72250	gbM
AT1G72320	gbM
AT1G72330	gbM
AT1G72390	gbM
AT1G72410	gbM
AT1G72480	gbM
AT1G72540	gbM
AT1G72550	gbM
AT1G72560	gbM
AT1G72650	gbM
AT1G72700	gbM
AT1G72730	gbM
AT1G72770	gbM
AT1G72820	gbM
AT1G73020	gbM
AT1G73040	gbM
AT1G73066	gbM
AT1G73080	gbM
AT1G73100	gbM
AT1G73180	gbM
AT1G73220	gbM
AT1G73240	gbM
AT1G73320	gbM
AT1G73430	gbM
AT1G73450	gbM
AT1G73460	gbM
AT1G73570	gbM
AT1G73710	gbM
AT1G73720	gbM
AT1G73730	gbM
AT1G73840	gbM
AT1G73950	gbM
AT1G73960	gbM
AT1G74160	gbM
AT1G74170	gbM
AT1G74180	gbM
AT1G74200	gbM
AT1G74210	gbM
AT1G74230	gbM
AT1G74260	gbM
AT1G74330	gbM
AT1G74350	gbM
AT1G74390	gbM
AT1G74510	gbM
AT1G74540	gbM
AT1G74580	gbM
AT1G74600	gbM
AT1G74690	gbM
AT1G74750	gbM
AT1G74780	gbM
AT1G74790	gbM
AT1G74830	gbM
AT1G74850	gbM
AT1G74910	gbM
AT1G75020	gbM
AT1G75120	gbM
AT1G75210	gbM
AT1G75310	gbM
AT1G75400	gbM
AT1G75560	gbM
AT1G75660	gbM
AT1G75850	gbM
AT1G76130	gbM
AT1G76170	gbM
AT1G76280	gbM
AT1G76320	gbM
AT1G76340	gbM
AT1G76350	gbM
AT1G76390	gbM
AT1G76400	gbM
AT1G76405	gbM
AT1G76510	gbM
AT1G76580	gbM
AT1G76630	gbM
AT1G76660	gbM
AT1G76700	gbM
AT1G76710	gbM
AT1G76810	gbM
AT1G76850	gbM
AT1G76900	gbM
AT1G76950	gbM
AT1G77030	gbM
AT1G77140	gbM
AT1G77220	gbM
AT1G77240	gbM
AT1G77250	gbM
AT1G77270	gbM
AT1G77280	gbM
AT1G77300	gbM
AT1G77310	gbM
AT1G77320	gbM
AT1G77460	gbM
AT1G77550	gbM
AT1G77580	gbM
AT1G77590	gbM
AT1G77600	gbM
AT1G77680	gbM
AT1G77720	gbM
AT1G77800	gbM
AT1G77920	gbM
AT1G77930	gbM
AT1G78130	gbM
AT1G78280	gbM
AT1G78510	gbM
AT1G78540	gbM
AT1G78570	gbM
AT1G78880	gbM
AT1G78920	gbM
AT1G78930	gbM
AT1G78940	gbM
AT1G78955	gbM
AT1G79000	gbM
AT1G79010	gbM
AT1G79020	gbM
AT1G79030	gbM
AT1G79050	gbM
AT1G79090	gbM
AT1G79103	gbM
AT1G79190	gbM
AT1G79200	gbM
AT1G79230	gbM
AT1G79270	gbM
AT1G79280	gbM
AT1G79350	gbM
AT1G79380	gbM
AT1G79440	gbM
AT1G79490	gbM
AT1G79530	gbM
AT1G79540	gbM
AT1G79560	gbM
AT1G79570	gbM
AT1G79590	gbM
AT1G79600	gbM
AT1G79720	gbM
AT1G79730	gbM
AT1G79820	gbM
AT1G79830	gbM
AT1G79920	gbM
AT1G79930	gbM
AT1G79940	gbM
AT1G79950	gbM
AT1G79960	gbM
AT1G79990	gbM
AT1G80000	gbM
AT1G80010	gbM
AT1G80030	gbM
AT1G80070	gbM
AT1G80210	gbM
AT1G80260	gbM
AT1G80350	gbM
AT1G80410	gbM
AT1G80490	gbM
AT1G80600	gbM
AT1G80670	gbM
AT1G80680	gbM
AT1G80750	gbM
AT1G80790	gbM
AT1G80910	gbM
AT2G01060	gbM
AT2G01100	gbM
AT2G01130	gbM
AT2G01270	gbM
AT2G01280	gbM
AT2G01320	gbM
AT2G01350	gbM
AT2G01370	gbM
AT2G01440	gbM
AT2G01450	gbM
AT2G01460	gbM
AT2G01480	gbM
AT2G01600	gbM
AT2G01630	gbM
AT2G01680	gbM
AT2G01690	gbM
AT2G01730	gbM
AT2G01740	gbM
AT2G01750	gbM
AT2G01820	gbM
AT2G01830	gbM
AT2G01860	gbM
AT2G01910	gbM
AT2G01970	gbM
AT2G01980	gbM
AT2G02040	gbM
AT2G02090	gbM
AT2G02148	gbM
AT2G02150	gbM
AT2G02160	gbM
AT2G02170	gbM
AT2G02220	gbM
AT2G02370	gbM
AT2G02470	gbM
AT2G02480	gbM
AT2G02560	gbM
AT2G02570	gbM
AT2G02720	gbM
AT2G02730	gbM
AT2G02750	gbM
AT2G02760	gbM
AT2G02790	gbM
AT2G02860	gbM
AT2G02870	gbM
AT2G02880	gbM
AT2G02960	gbM
AT2G03060	gbM
AT2G03070	gbM
AT2G03140	gbM
AT2G03150	gbM
AT2G03220	gbM
AT2G03240	gbM
AT2G03270	gbM
AT2G03470	gbM
AT2G03480	gbM
AT2G03510	gbM
AT2G03520	gbM
AT2G03530	gbM
AT2G03600	gbM
AT2G03610	gbM
AT2G03620	gbM
AT2G03630	gbM
AT2G03640	gbM
AT2G03667	gbM
AT2G03670	gbM
AT2G03690	gbM
AT2G03730	gbM
AT2G03770	gbM
AT2G03780	gbM
AT2G03810	gbM
AT2G03820	gbM
AT2G03870	gbM
AT2G03890	gbM
AT2G04030	gbM
AT2G04040	gbM
AT2G04235	gbM
AT2G04270	gbM
AT2G04280	gbM
AT2G04305	gbM
AT2G04350	gbM
AT2G04390	gbM
AT2G04430	gbM
AT2G04560	gbM
AT2G04620	gbM
AT2G04622	gbM
AT2G04650	gbM
AT2G04660	gbM
AT2G04690	gbM
AT2G04740	gbM
AT2G04750	gbM
AT2G04795	gbM
AT2G04842	gbM
AT2G04850	gbM
AT2G04860	gbM
AT2G04865	gbM
AT2G04880	gbM
AT2G04890	gbM
AT2G04940	gbM
AT2G05120	gbM
AT2G05160	gbM
AT2G05170	gbM
AT2G05210	gbM
AT2G05220	gbM
AT2G05260	gbM
AT2G05320	gbM
AT2G05580	gbM
AT2G05590	gbM
AT2G05710	gbM
AT2G05755	gbM
AT2G05760	gbM
AT2G05830	gbM
AT2G05900	gbM
AT2G05920	gbM
AT2G05990	gbM
AT2G06000	gbM
AT2G06005	gbM
AT2G06040	gbM
AT2G06210	gbM
AT2G06510	gbM
AT2G06530	gbM
AT2G06960	gbM
AT2G06990	gbM
AT2G07050	gbM
AT2G07170	gbM
AT2G07180	gbM
AT2G07360	gbM
AT2G07690	gbM
AT2G11000	gbM
AT2G11225	gbM
AT2G11520	gbM
AT2G12400	gbM
AT2G12550	gbM
AT2G13100	gbM
AT2G13290	gbM
AT2G13370	gbM
AT2G13440	gbM
AT2G13540	gbM
AT2G13560	gbM
AT2G13600	gbM
AT2G13790	gbM
AT2G13800	gbM
AT2G13840	gbM
AT2G14050	gbM
AT2G14120	gbM
AT2G14170	gbM
AT2G14255	gbM
AT2G14260	gbM
AT2G14440	gbM
AT2G14510	gbM
AT2G14530	gbM
AT2G14680	gbM
AT2G14690	gbM
AT2G14720	gbM
AT2G14740	gbM
AT2G14820	gbM
AT2G14835	gbM
AT2G14850	gbM
AT2G14910	gbM
AT2G15170	gbM
AT2G15230	gbM
AT2G15240	gbM
AT2G15530	gbM
AT2G15560	gbM
AT2G15680	gbM
AT2G15690	gbM
AT2G15695	gbM
AT2G15730	gbM
AT2G15790	gbM
AT2G15820	gbM
AT2G15860	gbM
AT2G15880	gbM
AT2G15900	gbM
AT2G15910	gbM
AT2G16070	gbM
AT2G16090	gbM
AT2G16230	gbM
AT2G16250	gbM
AT2G16390	gbM
AT2G16405	gbM
AT2G16430	gbM
AT2G16460	gbM
AT2G16485	gbM
AT2G16530	gbM
AT2G16640	gbM
AT2G16650	gbM
AT2G16800	gbM
AT2G16860	gbM
AT2G16880	gbM
AT2G16910	gbM
AT2G16920	gbM
AT2G16940	gbM
AT2G16950	gbM
AT2G17020	gbM
AT2G17033	gbM
AT2G17036	gbM
AT2G17110	gbM
AT2G17140	gbM
AT2G17150	gbM
AT2G17190	gbM
AT2G17200	gbM
AT2G17320	gbM
AT2G17360	gbM
AT2G17380	gbM
AT2G17410	gbM
AT2G17480	gbM
AT2G17510	gbM
AT2G17530	gbM
AT2G17570	gbM
AT2G17580	gbM
AT2G17620	gbM
AT2G17640	gbM
AT2G17650	gbM
AT2G17700	gbM
AT2G17760	gbM
AT2G17790	gbM
AT2G17820	gbM
AT2G17930	gbM
AT2G17980	gbM
AT2G18000	gbM
AT2G18090	gbM
AT2G18100	gbM
AT2G18170	gbM
AT2G18220	gbM
AT2G18280	gbM
AT2G18330	gbM
AT2G18465	gbM
AT2G18630	gbM
AT2G18710	gbM
AT2G18750	gbM
AT2G18760	gbM
AT2G18770	gbM
AT2G18790	gbM
AT2G18850	gbM
AT2G18900	gbM
AT2G18915	gbM
AT2G18940	gbM
AT2G18950	gbM
AT2G18960	gbM
AT2G19020	gbM
AT2G19030	gbM
AT2G19040	gbM
AT2G19045	gbM
AT2G19080	gbM
AT2G19090	gbM
AT2G19120	gbM
AT2G19160	gbM
AT2G19170	gbM
AT2G19190	gbM
AT2G19240	gbM
AT2G19260	gbM
AT2G19280	gbM
AT2G19330	gbM
AT2G19380	gbM
AT2G19390	gbM
AT2G19430	gbM
AT2G19440	gbM
AT2G19470	gbM
AT2G19480	gbM
AT2G19490	gbM
AT2G19540	gbM
AT2G19560	gbM
AT2G19600	gbM
AT2G19680	gbM
AT2G19710	gbM
AT2G19830	gbM
AT2G19860	gbM
AT2G19870	gbM
AT2G19880	gbM
AT2G19900	gbM
AT2G19920	gbM
AT2G19930	gbM
AT2G19940	gbM
AT2G19950	gbM
AT2G20000	gbM
AT2G20010	gbM
AT2G20050	gbM
AT2G20060	gbM
AT2G20190	gbM
AT2G20210	gbM
AT2G20280	gbM
AT2G20290	gbM
AT2G20300	gbM
AT2G20310	gbM
AT2G20320	gbM
AT2G20330	gbM
AT2G20360	gbM
AT2G20370	gbM
AT2G20400	gbM
AT2G20420	gbM
AT2G20495	gbM
AT2G20500	gbM
AT2G20530	gbM
AT2G20580	gbM
AT2G20650	gbM
AT2G20720	gbM
AT2G20725	gbM
AT2G20780	gbM
AT2G20790	gbM
AT2G20815	gbM
AT2G20840	gbM
AT2G20960	gbM
AT2G20970	gbM
AT2G20990	gbM
AT2G21080	gbM
AT2G21090	gbM
AT2G21150	gbM
AT2G21160	gbM
AT2G21170	gbM
AT2G21230	gbM
AT2G21240	gbM
AT2G21270	gbM
AT2G21300	gbM
AT2G21370	gbM
AT2G21380	gbM
AT2G21390	gbM
AT2G21410	gbM
AT2G21440	gbM
AT2G21470	gbM
AT2G21520	gbM
AT2G21600	gbM
AT2G21630	gbM
AT2G21655	gbM
AT2G21770	gbM
AT2G21800	gbM
AT2G21860	gbM
AT2G21880	gbM
AT2G22010	gbM
AT2G22070	gbM
AT2G22120	gbM
AT2G22125	gbM
AT2G22260	gbM
AT2G22300	gbM
AT2G22310	gbM
AT2G22360	gbM
AT2G22370	gbM
AT2G22400	gbM
AT2G22560	gbM
AT2G22650	gbM
AT2G22720	gbM
AT2G22740	gbM
AT2G22780	gbM
AT2G22840	gbM
AT2G22880	gbM
AT2G22910	gbM
AT2G22930	gbM
AT2G23070	gbM
AT2G23090	gbM
AT2G23140	gbM
AT2G23150	gbM
AT2G23350	gbM
AT2G23360	gbM
AT2G23370	gbM
AT2G23380	gbM
AT2G23390	gbM
AT2G23420	gbM
AT2G23460	gbM
AT2G23520	gbM
AT2G23550	gbM
AT2G23660	gbM
AT2G23700	gbM
AT2G23740	gbM
AT2G23820	gbM
AT2G23890	gbM
AT2G23950	gbM
AT2G23980	gbM
AT2G24020	gbM
AT2G24050	gbM
AT2G24070	gbM
AT2G24100	gbM
AT2G24120	gbM
AT2G24200	gbM
AT2G24230	gbM
AT2G24250	gbM
AT2G24300	gbM
AT2G24330	gbM
AT2G24520	gbM
AT2G24530	gbM
AT2G24640	gbM
AT2G24650	gbM
AT2G24680	gbM
AT2G24690	gbM
AT2G24830	gbM
AT2G24960	gbM
AT2G24990	gbM
AT2G25010	gbM
AT2G25050	gbM
AT2G25070	gbM
AT2G25290	gbM
AT2G25320	gbM
AT2G25350	gbM
AT2G25430	gbM
AT2G25560	gbM
AT2G25640	gbM
AT2G25660	gbM
AT2G25680	gbM
AT2G25730	gbM
AT2G25740	gbM
AT2G25760	gbM
AT2G25800	gbM
AT2G25850	gbM
AT2G25870	gbM
AT2G25910	gbM
AT2G25930	gbM
AT2G26000	gbM
AT2G26140	gbM
AT2G26180	gbM
AT2G26200	gbM
AT2G26230	gbM
AT2G26270	gbM
AT2G26280	gbM
AT2G26310	gbM
AT2G26330	gbM
AT2G26430	gbM
AT2G26460	gbM
AT2G26510	gbM
AT2G26590	gbM
AT2G26650	gbM
AT2G26670	gbM
AT2G26770	gbM
AT2G26780	gbM
AT2G26790	gbM
AT2G26800	gbM
AT2G26860	gbM
AT2G26890	gbM
AT2G26900	gbM
AT2G26910	gbM
AT2G26920	gbM
AT2G26930	gbM
AT2G26970	gbM
AT2G26980	gbM
AT2G26990	gbM
AT2G27040	gbM
AT2G27050	gbM
AT2G27090	gbM
AT2G27100	gbM
AT2G27110	gbM
AT2G27150	gbM
AT2G27170	gbM
AT2G27200	gbM
AT2G27210	gbM
AT2G27230	gbM
AT2G27285	gbM
AT2G27315	gbM
AT2G27340	gbM
AT2G27350	gbM
AT2G27460	gbM
AT2G27510	gbM
AT2G27610	gbM
AT2G27800	gbM
AT2G27900	gbM
AT2G27950	gbM
AT2G27960	gbM
AT2G27980	gbM
AT2G28000	gbM
AT2G28060	gbM
AT2G28070	gbM
AT2G28150	gbM
AT2G28240	gbM
AT2G28250	gbM
AT2G28260	gbM
AT2G28290	gbM
AT2G28310	gbM
AT2G28320	gbM
AT2G28360	gbM
AT2G28370	gbM
AT2G28380	gbM
AT2G28390	gbM
AT2G28440	gbM
AT2G28450	gbM
AT2G28470	gbM
AT2G28520	gbM
AT2G28540	gbM
AT2G28560	gbM
AT2G28830	gbM
AT2G28880	gbM
AT2G28910	gbM
AT2G28940	gbM
AT2G29065	gbM
AT2G29080	gbM
AT2G29140	gbM
AT2G29190	gbM
AT2G29200	gbM
AT2G29210	gbM
AT2G29510	gbM
AT2G29630	gbM
AT2G29890	gbM
AT2G29990	gbM
AT2G30050	gbM
AT2G30070	gbM
AT2G30105	gbM
AT2G30110	gbM
AT2G30200	gbM
AT2G30280	gbM
AT2G30460	gbM
AT2G30470	gbM
AT2G30505	gbM
AT2G30530	gbM
AT2G30575	gbM
AT2G30700	gbM
AT2G30710	gbM
AT2G30800	gbM
AT2G30910	gbM
AT2G30950	gbM
AT2G30980	gbM
AT2G31010	gbM
AT2G31060	gbM
AT2G31100	gbM
AT2G31170	gbM
AT2G31240	gbM
AT2G31260	gbM
AT2G31280	gbM
AT2G31300	gbM
AT2G31320	gbM
AT2G31340	gbM
AT2G31450	gbM
AT2G31510	gbM
AT2G31580	gbM
AT2G31650	gbM
AT2G31660	gbM
AT2G31740	gbM
AT2G31810	gbM
AT2G31820	gbM
AT2G31830	gbM
AT2G31890	gbM
AT2G31900	gbM
AT2G31955	gbM
AT2G31960	gbM
AT2G31970	gbM
AT2G32000	gbM
AT2G32040	gbM
AT2G32120	gbM
AT2G32230	gbM
AT2G32240	gbM
AT2G32250	gbM
AT2G32320	gbM
AT2G32400	gbM
AT2G32415	gbM
AT2G32580	gbM
AT2G32640	gbM
AT2G32700	gbM
AT2G32730	gbM
AT2G32850	gbM
AT2G32910	gbM
AT2G32950	gbM
AT2G32970	gbM
AT2G33170	gbM
AT2G33210	gbM
AT2G33240	gbM
AT2G33360	gbM
AT2G33435	gbM
AT2G33490	gbM
AT2G33630	gbM
AT2G33640	gbM
AT2G33680	gbM
AT2G33700	gbM
AT2G33730	gbM
AT2G33770	gbM
AT2G33835	gbM
AT2G33990	gbM
AT2G34090	gbM
AT2G34250	gbM
AT2G34357	gbM
AT2G34560	gbM
AT2G34630	gbM
AT2G34640	gbM
AT2G34660	gbM
AT2G34670	gbM
AT2G34680	gbM
AT2G34710	gbM
AT2G34730	gbM
AT2G34770	gbM
AT2G34780	gbM
AT2G34900	gbM
AT2G35020	gbM
AT2G35030	gbM
AT2G35035	gbM
AT2G35040	gbM
AT2G35050	gbM
AT2G35060	gbM
AT2G35110	gbM
AT2G35140	gbM
AT2G35155	gbM
AT2G35160	gbM
AT2G35230	gbM
AT2G35320	gbM
AT2G35330	gbM
AT2G35340	gbM
AT2G35510	gbM
AT2G35530	gbM
[truncated: 16,974 more rows]
