# Supplementary material for: Heterochromatin is a quantitative trait associated with spontaneous epiallele formation
Source: Nat Commun. 2021 Nov 29;12:6958. doi: 10.1038/s41467-021-27320-6 (PMC8630088; doi:10.1038/s41467-021-27320-6)
Supplement: Supplementary file 6 — Supplementary Data 4 [file 41467_2021_27320_MOESM6_ESM.xlsx]

## Sheet: ibm1&ddm1 mutant
Supplementary Data 4
1Gibm1_CHGup_gbM	1Gibm1_CHGup_UM	9Gddm1_CHGup_gbM	9Gddm1_CHGup_UM
AT1G01040	AT1G10250	AT1G01040	AT1G03660
AT1G01320	AT1G24040	AT1G02280	AT1G06620
AT1G01350	AT1G48770	AT1G02910	AT1G10250
AT1G01440	AT1G73177	AT1G03510	AT1G12020
AT1G01650	AT1G74340	AT1G03930	AT1G12615
AT1G01770	AT2G19290	AT1G05200	AT1G13760
AT1G01910	AT2G19340	AT1G07450	AT1G17545
AT1G01950	AT2G31370	AT1G07615	AT1G17780
AT1G01960	AT2G41650	AT1G08410	AT1G23130
AT1G02010	AT2G46580	AT1G10130	AT1G49800
AT1G02080	AT3G05520	AT1G10810	AT1G55546
AT1G02500	AT3G13550	AT1G12775	AT1G56085
AT1G02990	AT3G23910	AT1G13050	AT1G73177
AT1G03000	AT3G28635	AT1G13560	AT1G76190
AT1G03060	AT3G44440	AT1G18560	AT1G77870
AT1G03100	AT3G45880	AT1G19370	AT1G77880
AT1G03190	AT3G47675	AT1G19440	AT2G03330
AT1G03365	AT3G47860	AT1G20690	AT2G16575
AT1G03510	AT3G60286	AT1G21580	AT2G16580
AT1G03520	AT4G03165	AT1G22830	AT2G23830
AT1G03530	AT4G10130	AT1G29340	AT2G24970
AT1G03770	AT4G18596	AT1G30600	AT2G31210
AT1G03830	AT4G31530	AT1G30870	AT2G39540
AT1G03910	AT5G02670	AT1G34320	AT2G41850
AT1G03930	AT5G07640	AT1G35580	AT2G42410
AT1G04120	AT5G09570	AT1G36280	AT2G42885
AT1G04140	AT5G11565	AT1G44120	AT2G46590
AT1G04160	AT5G25450	AT1G52780	AT3G01220
AT1G04200	AT5G36000	AT1G52820	AT3G01360
AT1G04210	AT5G41109	AT1G53840	AT3G05370
AT1G04300	AT5G48530	AT1G57700	AT3G06070
AT1G04390	AT5G53310	AT1G60560	AT3G06435
AT1G04510	AT5G64395	AT1G62830	AT3G12720
AT1G04700		AT1G63120	AT3G13240
AT1G04790		AT1G63700	AT3G13550
AT1G04810		AT1G67420	AT3G21165
AT1G04850		AT1G68080	AT3G21420
AT1G04860		AT1G68190	AT3G23130
AT1G05200		AT1G69250	AT3G23250
AT1G05380		AT1G79380	AT3G25221
AT1G05410		AT2G01830	AT3G27050
AT1G05570		AT2G02720	AT3G48840
AT1G05630		AT2G02750	AT3G48850
AT1G05830		AT2G03870	AT3G49460
AT1G05910		AT2G04660	AT3G50770
AT1G05960		AT2G04865	AT3G61850
AT1G06130		AT2G05320	AT4G00080
AT1G06410		AT2G15530	AT4G09731
AT1G06590		AT2G15680	AT4G16350
AT1G06670		AT2G15690	AT4G21040
AT1G06720		AT2G16070	AT4G24060
AT1G06840		AT2G17036	AT4G24980
AT1G06900		AT2G17380	AT4G37500
AT1G06950		AT2G17570	AT5G03150
AT1G07110		AT2G18915	AT5G06800
AT1G07390		AT2G18940	AT5G11220
AT1G07670		AT2G20000	AT5G11565
AT1G07705		AT2G20010	AT5G24990
AT1G07810		AT2G20120	AT5G25300
AT1G07910		AT2G20210	AT5G27020
AT1G07970		AT2G20360	AT5G37230
AT1G07990		AT2G20970	AT5G37610
AT1G08060		AT2G23390	AT5G49510
AT1G08125		AT2G23980	AT5G60142
AT1G08130		AT2G24960	AT5G64850
AT1G08260		AT2G25680	AT5G65080
AT1G08410		AT2G26900
AT1G08420		AT2G27460
AT1G08450		AT2G27800
AT1G08550		AT2G27950
AT1G08590		AT2G28450
AT1G08600		AT2G29065
AT1G08680		AT2G30385
AT1G08720		AT2G30800
AT1G08840		AT2G31170
AT1G08910		AT2G37340
AT1G09020		AT2G38185
AT1G09060		AT2G38410
AT1G09140		AT2G40990
AT1G09280		AT2G46070
AT1G09300		AT2G47410
AT1G09710		AT3G01350
AT1G09900		AT3G03050
AT1G09910		AT3G05850
AT1G09940		AT3G06480
AT1G09980		AT3G08760
AT1G10130		AT3G11290
AT1G10180		AT3G11760
AT1G10290		AT3G12380
AT1G10320		AT3G14075
AT1G10390		AT3G16010
AT1G10450		AT3G20650
AT1G10490		AT3G22330
AT1G10760		AT3G22980
AT1G10810		AT3G24982
AT1G10820		AT3G25220
AT1G10870		AT3G25660
AT1G10910		AT3G25680
AT1G10930		AT3G25850
AT1G10950		AT3G26350
AT1G11060		AT3G26782
AT1G11160		AT3G26910
AT1G11200		AT3G27260
AT1G11400		AT3G28150
AT1G11410		AT3G28670
AT1G11660		AT3G28720
AT1G11720		AT3G29130
AT1G11790		AT3G29390
AT1G11870		AT3G42950
AT1G11950		AT3G44190
AT1G12000		AT3G44850
AT1G12120		AT3G45830
AT1G12460		AT3G50500
AT1G12580		AT3G50670
AT1G12770		AT3G53100
AT1G12930		AT3G53240
AT1G13000		AT3G56990
AT1G13040		AT3G57880
AT1G13160		AT3G58500
AT1G13560		AT3G59430
AT1G13630		AT3G59630
AT1G13800		AT3G62900
AT1G13980		AT4G00060
AT1G14530		AT4G00420
AT1G14560		AT4G02750
AT1G14570		AT4G04340
AT1G14610		AT4G04460
AT1G14660		AT4G04770
AT1G14670		AT4G04790
AT1G14690		AT4G04930
AT1G14830		AT4G04950
AT1G14850		AT4G04970
AT1G15020		AT4G08320
AT1G15060		AT4G08330
AT1G15160		AT4G08460
AT1G15215		AT4G08500
AT1G15240		AT4G08810
AT1G15280		AT4G09130
AT1G15440		AT4G09560
AT1G15510		AT4G09620
AT1G15660		AT4G09730
AT1G15750		AT4G09980
AT1G15780		AT4G10020
AT1G15940		AT4G11130
AT1G16090		AT4G11160
AT1G16260		AT4G15810
AT1G16270		AT4G16120
AT1G16340		AT4G19060
AT1G16460		AT4G21300
AT1G16540		AT4G21520
AT1G16560		AT4G23440
AT1G16650		AT4G27030
AT1G16680		AT4G33585
AT1G16700		AT4G33590
AT1G16710		AT4G34080
AT1G16800		AT4G39620
AT1G16970		AT5G01160
AT1G17040		AT5G02010
AT1G17070		AT5G02210
AT1G17210		AT5G04110
AT1G17220		AT5G09630
AT1G17280		AT5G10370
AT1G17290		AT5G13640
AT1G17340		AT5G15890
AT1G17450		AT5G16840
AT1G17500		AT5G16880
AT1G17580		AT5G21125
AT1G17680		AT5G22400
AT1G17690		AT5G22840
AT1G17720		AT5G25080
AT1G17760		AT5G25100
AT1G17850		AT5G25270
AT1G18070		AT5G25510
AT1G18160		AT5G25530
AT1G18270		AT5G26240
AT1G18450		AT5G26940
AT1G18470		AT5G27270
AT1G18560		AT5G27730
AT1G18610		AT5G28540
AT1G18640		AT5G28850
AT1G18690		AT5G28900
AT1G18700		AT5G30510
AT1G18900		AT5G33320
AT1G18950		AT5G35160
AT1G19100		AT5G37010
AT1G19220		AT5G38600
AT1G19450		AT5G39710
AT1G19485		AT5G39960
AT1G19490		AT5G41100
AT1G19580		AT5G41580
AT1G19720		AT5G42220
AT1G19880		AT5G43320
AT1G20380		AT5G44100
AT1G20570		AT5G45790
AT1G20630		AT5G45900
AT1G20760		AT5G46920
AT1G20910		AT5G49830
AT1G20920		AT5G50920
AT1G20960		AT5G51100
AT1G20970		AT5G51890
AT1G20980		AT5G54380
AT1G21160		AT5G56720
AT1G21170		AT5G60050
AT1G21380		AT5G60710
AT1G21410		AT5G62640
AT1G21580
AT1G21590
AT1G21610
AT1G21630
AT1G21640
AT1G21650
AT1G21660
AT1G21700
AT1G21730
AT1G21740
AT1G22060
AT1G22620
AT1G22770
AT1G22860
AT1G22870
AT1G22930
AT1G22960
AT1G23180
AT1G23190
AT1G23230
AT1G23870
AT1G23880
AT1G23900
AT1G24030
AT1G24090
AT1G24190
AT1G24280
AT1G24300
AT1G24320
AT1G24340
AT1G24460
AT1G24706
AT1G24764
AT1G25350
AT1G25360
AT1G25490
AT1G25540
AT1G25682
AT1G26110
AT1G26130
AT1G26170
AT1G26330
AT1G26370
AT1G27320
AT1G27430
AT1G27500
AT1G27520
AT1G27595
AT1G27750
AT1G27840
AT1G27850
AT1G27900
AT1G27910
AT1G27960
AT1G28090
AT1G28100
AT1G28210
AT1G28320
AT1G28340
AT1G28350
AT1G28410
AT1G28420
AT1G29030
AT1G29350
AT1G29400
AT1G29730
AT1G29750
AT1G29780
AT1G29900
AT1G29940
AT1G30000
AT1G30090
AT1G30240
AT1G30290
AT1G30330
AT1G30440
AT1G30450
AT1G30460
AT1G30470
AT1G30680
AT1G31120
AT1G31190
AT1G31360
AT1G31480
AT1G31500
AT1G31650
AT1G31810
AT1G31870
AT1G32130
AT1G32230
AT1G32260
AT1G32415
AT1G32440
AT1G32450
AT1G32490
AT1G32750
AT1G32810
AT1G32940
AT1G33050
AT1G33340
AT1G33390
AT1G33400
AT1G33410
AT1G33680
AT1G33980
AT1G34020
AT1G34065
AT1G34110
AT1G34120
AT1G34210
AT1G34220
AT1G34260
AT1G34300
AT1G34420
AT1G35220
AT1G35470
AT1G35530
AT1G35660
AT1G36160
AT1G36180
AT1G36280
AT1G36320
AT1G36990
AT1G42440
AT1G42470
AT1G43620
AT1G43690
AT1G43770
AT1G43850
AT1G43900
AT1G44120
AT1G44780
AT1G44835
AT1G44900
AT1G44910
AT1G44960
AT1G45150
AT1G45160
AT1G45180
AT1G45332
AT1G47330
AT1G47550
AT1G47570
AT1G47900
AT1G48050
AT1G48090
AT1G48120
AT1G48310
AT1G48410
AT1G48430
AT1G48490
AT1G48520
AT1G48580
AT1G48650
AT1G48790
AT1G48840
AT1G48950
AT1G48970
AT1G49040
AT1G49230
AT1G49240
AT1G49300
AT1G49340
AT1G49540
AT1G49630
AT1G49670
AT1G49760
AT1G49970
AT1G49990
AT1G50000
AT1G50030
AT1G50140
AT1G50200
AT1G50260
AT1G50370
AT1G50410
AT1G50460
AT1G50480
AT1G50500
AT1G50670
AT1G50730
AT1G50745
AT1G50840
AT1G51590
AT1G51600
AT1G51610
AT1G51720
AT1G51965
AT1G52080
AT1G52360
AT1G52780
AT1G53025
AT1G53165
AT1G53190
AT1G53310
AT1G53450
AT1G53510
AT1G53650
AT1G53720
AT1G53780
AT1G54100
AT1G54170
AT1G54440
AT1G54490
AT1G54510
AT1G54610
AT1G54710
AT1G55150
AT1G55175
AT1G55310
AT1G55325
AT1G55350
AT1G55490
AT1G55540
AT1G55590
AT1G55630
AT1G55810
AT1G55820
AT1G55860
AT1G55915
AT1G55930
AT1G55970
AT1G56350
AT1G56440
AT1G56460
AT1G56500
AT1G56590
AT1G57700
AT1G58025
AT1G58030
AT1G58060
AT1G58110
AT1G58220
AT1G58230
AT1G58250
AT1G58350
AT1G58520
AT1G59610
AT1G59750
AT1G59820
AT1G59890
AT1G59990
AT1G60070
AT1G60080
AT1G60170
AT1G60200
AT1G60420
AT1G60490
AT1G60560
AT1G60700
AT1G60780
AT1G60990
AT1G60995
AT1G61010
AT1G61030
AT1G61140
AT1G61210
AT1G61250
AT1G61370
AT1G61400
AT1G61420
AT1G61430
AT1G61490
AT1G61500
AT1G61640
AT1G61850
AT1G62020
AT1G62130
AT1G62830
AT1G63010
AT1G63020
AT1G63430
AT1G63490
AT1G63500
AT1G63610
AT1G63640
AT1G63660
AT1G63700
AT1G63740
AT1G63770
AT1G63810
AT1G64040
AT1G64050
AT1G64140
AT1G64520
AT1G64570
AT1G64610
AT1G65010
AT1G65440
AT1G65540
AT1G65580
AT1G65810
AT1G65950
AT1G66510
AT1G66530
AT1G67120
AT1G67140
AT1G67210
AT1G67230
AT1G67310
AT1G67325
AT1G67420
AT1G67490
AT1G67500
AT1G67580
AT1G67680
AT1G67690
AT1G67840
AT1G67930
AT1G68000
AT1G68060
AT1G68140
AT1G68720
AT1G68890
AT1G68930
AT1G68990
AT1G69060
AT1G69250
AT1G69340
AT1G69390
AT1G69740
AT1G70060
AT1G70180
AT1G70320
AT1G70570
AT1G70610
AT1G70620
AT1G71010
AT1G71220
AT1G71240
AT1G71410
AT1G71490
AT1G71530
AT1G71696
AT1G71820
AT1G71830
AT1G72390
AT1G72410
AT1G72550
AT1G72560
AT1G72650
AT1G72700
AT1G73020
AT1G73430
AT1G73450
AT1G73460
AT1G73720
AT1G73730
AT1G73960
AT1G74170
AT1G74260
AT1G74350
AT1G74390
AT1G74540
AT1G74580
AT1G74600
AT1G74750
AT1G74850
AT1G75210
AT1G76280
AT1G76350
AT1G76390
AT1G76580
AT1G76630
AT1G76810
AT1G76950
AT1G77220
AT1G77300
AT1G77310
AT1G77320
AT1G77390
AT1G77460
AT1G77550
AT1G77600
AT1G77680
AT1G77720
AT1G77800
AT1G78130
AT1G78280
AT1G78880
AT1G78915
AT1G78920
AT1G78940
AT1G79000
AT1G79090
AT1G79190
AT1G79230
AT1G79280
AT1G79350
AT1G79490
AT1G79560
AT1G79570
AT1G79720
AT1G79830
AT1G79930
AT1G79940
AT1G79950
AT1G79990
AT1G80030
AT1G80070
AT1G80210
AT1G80260
AT1G80410
AT1G80490
AT1G80680
AT1G80790
AT2G01130
AT2G01220
AT2G01320
AT2G01350
AT2G01460
AT2G01480
AT2G01690
AT2G01830
AT2G01980
AT2G02040
AT2G02090
AT2G02148
AT2G02150
AT2G02160
AT2G02560
AT2G02570
AT2G02750
AT2G02790
AT2G02860
AT2G03140
AT2G03150
AT2G03240
AT2G03270
AT2G03390
AT2G03480
AT2G03667
AT2G04235
AT2G04270
AT2G04280
AT2G04350
AT2G04560
AT2G04650
AT2G04660
AT2G04740
AT2G04750
AT2G04842
AT2G04850
AT2G04860
AT2G04865
AT2G04890
AT2G04940
AT2G05120
AT2G05170
AT2G05210
AT2G05260
AT2G05320
AT2G05590
AT2G05710
AT2G05760
AT2G05830
AT2G05990
AT2G06000
AT2G06005
AT2G06040
AT2G06210
AT2G06510
AT2G06530
AT2G06990
AT2G07050
AT2G07170
AT2G07360
AT2G07690
AT2G11000
AT2G11225
AT2G11520
AT2G12550
AT2G13370
AT2G13440
AT2G13540
AT2G13800
AT2G13840
AT2G14120
AT2G14170
AT2G14255
AT2G14260
AT2G14680
AT2G14720
AT2G14740
AT2G14835
AT2G14910
AT2G15230
AT2G15240
AT2G15530
AT2G15560
AT2G15695
AT2G15860
AT2G15900
AT2G15910
AT2G16070
AT2G16090
AT2G16390
AT2G16485
AT2G16640
AT2G16920
AT2G16940
AT2G16950
AT2G17033
AT2G17036
AT2G17140
AT2G17190
AT2G17380
AT2G17410
AT2G17500
AT2G17510
AT2G17570
AT2G17580
AT2G17700
AT2G17790
AT2G17930
AT2G18090
AT2G18220
AT2G18330
AT2G18750
AT2G18760
AT2G18790
AT2G18900
AT2G18915
AT2G18940
AT2G18950
AT2G18960
AT2G19090
AT2G19120
AT2G19160
AT2G19170
AT2G19240
AT2G19260
AT2G19330
AT2G19380
AT2G19390
AT2G19560
AT2G19600
AT2G19880
AT2G19930
AT2G19940
AT2G19950
AT2G20000
AT2G20010
AT2G20050
AT2G20190
AT2G20210
AT2G20290
AT2G20300
AT2G20320
AT2G20360
AT2G20420
AT2G20495
AT2G20500
AT2G20580
AT2G20780
AT2G20790
AT2G20840
AT2G21150
AT2G21170
AT2G21300
AT2G21370
AT2G21390
AT2G21470
AT2G22010
AT2G22070
AT2G22125
AT2G22300
AT2G22360
AT2G22400
AT2G22560
AT2G23360
AT2G23380
AT2G23390
AT2G23460
AT2G23520
AT2G23700
AT2G23740
AT2G23945
AT2G24120
AT2G24330
AT2G24530
AT2G24690
AT2G24830
AT2G24990
AT2G25270
AT2G25350
AT2G25560
AT2G25660
AT2G25730
AT2G25740
AT2G25850
AT2G25870
AT2G26000
AT2G26140
AT2G26200
AT2G26270
AT2G26280
AT2G26330
AT2G26460
AT2G26510
AT2G26590
AT2G26780
AT2G26790
AT2G26800
AT2G26890
AT2G26910
AT2G26920
AT2G26970
AT2G27100
AT2G27110
AT2G27200
AT2G27210
AT2G27230
AT2G27315
AT2G27340
AT2G27350
AT2G27460
AT2G27610
AT2G27900
AT2G27950
AT2G27980
AT2G28070
AT2G28240
AT2G28250
AT2G28290
AT2G28310
AT2G28320
AT2G28360
AT2G28380
AT2G28390
AT2G28450
AT2G28520
AT2G28540
AT2G28560
AT2G28880
AT2G29065
AT2G29140
AT2G29190
AT2G29200
AT2G29630
AT2G29890
AT2G30105
AT2G30200
AT2G30280
AT2G30320
AT2G30470
AT2G30575
AT2G30700
AT2G30710
AT2G30800
AT2G30980
AT2G31060
AT2G31260
AT2G31280
AT2G31320
AT2G31510
AT2G31660
AT2G31820
AT2G31890
AT2G31960
AT2G31970
AT2G32000
AT2G32040
AT2G32240
AT2G32250
AT2G32400
AT2G32415
AT2G32700
AT2G32730
AT2G32850
AT2G32970
AT2G33435
AT2G33680
AT2G33770
AT2G33835
AT2G34090
AT2G34630
AT2G35320
AT2G35340
AT2G35510
AT2G35530
AT2G35610
AT2G36390
AT2G36480
AT2G36720
AT2G36810
AT2G36850
AT2G37520
AT2G37690
AT2G37840
AT2G38040
AT2G38185
AT2G38410
AT2G38440
AT2G38570
AT2G38650
AT2G38950
AT2G39190
AT2G39260
AT2G39280
AT2G39340
AT2G39740
AT2G39840
AT2G40030
AT2G40730
AT2G40770
AT2G41050
AT2G41210
AT2G41460
AT2G41500
AT2G41520
AT2G41560
AT2G41620
AT2G41700
AT2G41960
AT2G42270
AT2G43160
AT2G43250
AT2G43330
AT2G43490
AT2G44090
AT2G44710
AT2G44900
AT2G44950
AT2G44970
AT2G44980
AT2G45540
AT2G45880
AT2G45910
AT2G46020
AT2G46180
AT2G46340
AT2G46500
AT2G46560
AT2G46920
AT2G47210
AT2G47350
AT2G47390
AT2G47410
AT2G47760
AT2G48060
AT2G48075
AT2G48100
AT2G48110
AT2G48160
AT3G01150
AT3G01310
AT3G01320
AT3G01370
AT3G01380
AT3G01460
AT3G01620
AT3G01720
AT3G01780
AT3G01930
AT3G02260
AT3G02280
AT3G02320
AT3G02750
AT3G03050
AT3G03090
AT3G03110
AT3G03140
AT3G03300
AT3G03380
AT3G03560
AT3G03710
AT3G03740
AT3G03790
AT3G03950
AT3G03970
AT3G04240
AT3G04260
AT3G04340
AT3G04450
AT3G04470
AT3G04480
AT3G04490
AT3G04590
AT3G04680
AT3G04710
AT3G04740
AT3G04810
AT3G05040
AT3G05090
AT3G05280
AT3G05350
AT3G05380
AT3G05420
AT3G05480
AT3G05540
AT3G05545
AT3G05670
AT3G05680
AT3G05840
AT3G05850
AT3G06010
AT3G06250
AT3G06290
AT3G06400
AT3G06480
AT3G06510
AT3G06530
AT3G06670
AT3G06860
AT3G06920
AT3G06930
AT3G07100
AT3G07140
AT3G07160
AT3G07210
AT3G07330
AT3G07400
AT3G07530
AT3G07565
AT3G07610
AT3G07660
AT3G07980
AT3G08530
AT3G08650
AT3G08850
AT3G08943
AT3G08947
AT3G08960
AT3G09090
AT3G09100
AT3G09360
AT3G09370
AT3G09560
AT3G09660
AT3G09670
AT3G10160
AT3G10180
AT3G10230
AT3G10270
AT3G10370
AT3G10380
AT3G10390
AT3G10650
AT3G10690
AT3G10740
AT3G10970
AT3G11130
AT3G11290
AT3G11540
AT3G11760
AT3G11960
AT3G11964
AT3G12010
AT3G12070
AT3G12080
AT3G12250
AT3G12340
AT3G12360
AT3G12380
AT3G12570
AT3G12590
AT3G12640
AT3G12690
AT3G12810
AT3G12980
AT3G13020
AT3G13060
AT3G13100
AT3G13222
AT3G13225
AT3G13226
AT3G13235
AT3G13290
AT3G13300
AT3G13330
AT3G13340
AT3G13360
AT3G13530
AT3G13772
AT3G13840
AT3G13870
AT3G14000
AT3G14010
AT3G14075
AT3G14100
AT3G14120
AT3G14172
AT3G14205
AT3G14270
AT3G14400
AT3G14460
AT3G14590
AT3G14790
AT3G14830
AT3G15070
AT3G15120
AT3G15130
AT3G15180
AT3G15220
AT3G15355
AT3G15730
AT3G15880
AT3G16010
AT3G16260
AT3G16270
AT3G16290
AT3G16320
AT3G16480
AT3G16620
AT3G16650
AT3G16785
AT3G16830
AT3G16840
AT3G16940
AT3G17205
AT3G17330
AT3G17340
AT3G17410
AT3G17440
AT3G17450
AT3G17740
AT3G17750
AT3G17770
AT3G17850
AT3G17880
AT3G17900
AT3G17920
AT3G17970
AT3G18090
AT3G18100
AT3G18110
AT3G18240
AT3G18290
AT3G18380
AT3G18520
AT3G18730
AT3G19050
AT3G19170
AT3G19180
AT3G19190
AT3G19210
AT3G19360
AT3G19670
AT3G19740
AT3G19770
AT3G19780
AT3G19830
AT3G19840
AT3G19870
AT3G19960
AT3G19970
AT3G19980
AT3G20010
AT3G20020
AT3G20040
AT3G20200
AT3G20250
AT3G20280
AT3G20290
AT3G20350
AT3G20440
AT3G20540
AT3G20550
AT3G20650
AT3G20720
AT3G20770
AT3G20780
AT3G20800
AT3G20935
AT3G21160
AT3G21175
AT3G21290
AT3G21295
AT3G21430
AT3G21480
AT3G21620
AT3G22170
AT3G22180
AT3G22220
AT3G22270
AT3G22520
AT3G22600
AT3G22790
AT3G22960
AT3G22980
AT3G23070
AT3G23280
AT3G23310
AT3G23370
AT3G23540
AT3G23590
AT3G23640
AT3G23660
AT3G23780
AT3G23900
AT3G23920
AT3G23980
AT3G24090
AT3G24200
AT3G24320
AT3G24440
AT3G24495
AT3G24530
AT3G24630
AT3G24740
AT3G24870
AT3G24880
AT3G24982
AT3G25220
AT3G25470
AT3G25530
AT3G25660
AT3G25680
AT3G25690
AT3G25840
AT3G26040
AT3G26540
AT3G26560
AT3G26618
AT3G26720
AT3G26910
AT3G27260
AT3G27300
AT3G27325
AT3G27390
AT3G27470
AT3G27530
AT3G27670
AT3G27700
AT3G27740
AT3G28030
AT3G28150
AT3G28430
AT3G28480
AT3G28630
AT3G28670
AT3G28690
AT3G28710
AT3G28715
AT3G28720
AT3G28760
AT3G29160
AT3G29180
AT3G29270
AT3G29360
AT3G29390
AT3G42950
AT3G43210
AT3G43220
AT3G43230
AT3G43240
AT3G43300
AT3G43440
AT3G43610
AT3G43920
AT3G44160
AT3G44200
AT3G44330
AT3G44340
AT3G44370
AT3G44530
AT3G44600
AT3G44680
AT3G44690
AT3G44850
AT3G44900
AT3G45090
AT3G45100
AT3G45190
AT3G45240
AT3G45300
AT3G45400
AT3G45420
AT3G45630
AT3G45750
AT3G45830
AT3G45850
AT3G45870
AT3G45890
AT3G46210
AT3G46220
AT3G46450
AT3G46610
AT3G46670
AT3G46740
AT3G46920
AT3G46960
AT3G47060
AT3G47110
AT3G47460
AT3G47680
AT3G47700
AT3G47890
AT3G47910
AT3G48050
AT3G48060
AT3G48150
AT3G48190
AT3G48195
AT3G48430
AT3G48440
AT3G48470
AT3G48530
AT3G48730
AT3G48750
AT3G48810
AT3G48830
AT3G48870
AT3G49060
AT3G49170
AT3G49350
AT3G49400
AT3G49410
AT3G49500
AT3G49600
AT3G49710
AT3G50110
AT3G50370
AT3G50380
AT3G50430
AT3G50590
AT3G50670
AT3G51120
AT3G51130
AT3G51310
AT3G51480
AT3G51490
AT3G51550
AT3G51620
AT3G52050
AT3G52140
AT3G52240
AT3G52250
AT3G52750
AT3G52890
AT3G53090
AT3G53100
AT3G53110
AT3G53240
AT3G53360
AT3G53510
AT3G53930
AT3G54030
AT3G54230
AT3G54280
AT3G54350
AT3G54440
AT3G54460
AT3G54480
AT3G54500
AT3G54540
AT3G54670
AT3G54750
AT3G54760
AT3G54826
AT3G54850
AT3G54860
AT3G55020
AT3G55160
AT3G55270
AT3G55320
AT3G55410
AT3G55850
AT3G55960
AT3G56190
AT3G56410
AT3G56720
AT3G56990
AT3G57170
AT3G57300
AT3G57570
AT3G57660
AT3G57890
AT3G57940
AT3G58030
AT3G58510
AT3G58640
AT3G59040
AT3G59090
AT3G59290
AT3G59350
AT3G59360
AT3G59410
AT3G59430
AT3G59630
AT3G59670
AT3G59770
AT3G59820
AT3G59920
AT3G59990
AT3G60030
AT3G60240
AT3G60510
AT3G61010
AT3G61050
AT3G61130
AT3G61170
AT3G61420
AT3G61480
AT3G61690
AT3G61740
AT3G62010
AT3G62110
AT3G62240
AT3G62330
AT3G62360
AT3G62900
AT3G63070
AT3G63400
AT3G63460
AT3G63500
AT3G63520
AT4G00060
AT4G00290
AT4G00420
AT4G00450
AT4G00570
AT4G00590
AT4G00630
AT4G00720
AT4G00760
AT4G00800
AT4G01020
AT4G01210
AT4G01290
AT4G01320
AT4G01690
AT4G01800
AT4G01810
AT4G01860
AT4G02020
AT4G02030
AT4G02150
AT4G02220
AT4G02260
AT4G02430
AT4G02510
AT4G02560
AT4G02660
AT4G02680
AT4G02750
AT4G02840
AT4G02880
AT4G02990
AT4G03020
AT4G03080
AT4G03090
AT4G03200
AT4G03230
AT4G03260
AT4G03390
AT4G03550
AT4G04180
AT4G04320
AT4G04340
AT4G04350
AT4G04370
AT4G04670
AT4G04720
AT4G04770
AT4G04790
AT4G04850
AT4G04885
AT4G04910
AT4G04920
AT4G04950
AT4G04970
AT4G05410
AT4G05420
AT4G06634
AT4G06676
AT4G07410
AT4G07990
AT4G08170
AT4G08250
AT4G08310
AT4G08320
AT4G08350
AT4G08460
AT4G08480
AT4G08510
AT4G08520
AT4G08580
AT4G08690
AT4G08790
AT4G08920
AT4G08940
AT4G09020
AT4G09140
AT4G09150
AT4G09300
AT4G09340
AT4G09560
AT4G09630
AT4G09640
AT4G09680
AT4G09730
AT4G09980
AT4G10020
AT4G10120
AT4G10260
AT4G10320
AT4G10360
AT4G10550
AT4G10570
AT4G10590
AT4G10710
AT4G10730
AT4G10930
AT4G11110
AT4G11130
AT4G11160
AT4G11240
AT4G11270
AT4G11380
AT4G11440
AT4G11560
AT4G11670
AT4G11740
AT4G11800
AT4G11830
AT4G11840
AT4G11850
AT4G11860
AT4G11970
AT4G12020
AT4G12640
AT4G12680
AT4G12750
AT4G12770
AT4G12780
AT4G12830
AT4G13010
AT4G13150
AT4G13350
AT4G13430
AT4G13460
AT4G13550
AT4G13630
AT4G13650
AT4G13750
AT4G13880
AT4G13920
AT4G13970
AT4G13980
AT4G14150
AT4G14160
AT4G14200
AT4G14210
AT4G14290
AT4G14300
AT4G14340
AT4G14760
AT4G14920
AT4G14970
AT4G14990
AT4G15020
AT4G15080
AT4G15090
AT4G15110
AT4G15180
AT4G15420
AT4G15570
AT4G15730
AT4G15810
AT4G15840
AT4G15850
AT4G16120
AT4G16144
AT4G16150
AT4G16180
AT4G16280
AT4G16310
AT4G16340
AT4G17020
AT4G17140
AT4G17230
AT4G17300
AT4G17330
AT4G17410
AT4G17420
AT4G17610
AT4G17616
AT4G18240
AT4G18270
AT4G18300
AT4G18465
AT4G18600
AT4G18820
AT4G18975
AT4G19006
AT4G19040
AT4G19060
AT4G19070
AT4G19080
AT4G19090
AT4G19190
AT4G19210
AT4G19440
AT4G19490
AT4G19500
AT4G19590
AT4G19600
AT4G19670
AT4G20060
AT4G20130
AT4G20330
AT4G20340
AT4G20770
AT4G20850
AT4G20910
AT4G20940
AT4G21100
AT4G21150
AT4G21270
AT4G21300
AT4G21400
AT4G21520
AT4G21530
AT4G21670
AT4G21700
AT4G21710
AT4G21770
AT4G21890
AT4G22140
AT4G22970
AT4G22990
AT4G23040
AT4G23460
AT4G23540
AT4G23660
AT4G23910
AT4G23940
AT4G24200
AT4G24270
AT4G24490
AT4G24520
AT4G24630
AT4G24680
AT4G24800
AT4G24840
AT4G25120
AT4G25230
AT4G25290
AT4G25520
AT4G25880
AT4G26190
AT4G26510
AT4G27010
AT4G27030
AT4G27080
AT4G27100
AT4G27120
AT4G27610
AT4G27640
AT4G28010
AT4G28020
AT4G28080
AT4G28380
AT4G28470
AT4G28540
AT4G28600
AT4G28880
AT4G28910
AT4G29000
AT4G29010
AT4G29380
AT4G29560
AT4G29750
AT4G29790
AT4G29900
AT4G29910
AT4G29940
AT4G30000
AT4G30020
AT4G30100
AT4G30150
AT4G30160
AT4G30790
AT4G30820
AT4G30870
AT4G30990
AT4G31080
AT4G31120
AT4G31160
AT4G31200
AT4G31210
AT4G31410
AT4G31420
AT4G31440
AT4G31480
AT4G31490
AT4G31540
AT4G31570
AT4G31850
AT4G32010
AT4G32175
AT4G32180
AT4G32250
AT4G32360
AT4G32410
AT4G32420
AT4G32440
AT4G32520
AT4G32551
AT4G32620
AT4G32640
AT4G32700
AT4G32760
AT4G32820
AT4G32850
AT4G33200
AT4G33240
AT4G33430
AT4G33520
AT4G33585
AT4G33630
AT4G33680
AT4G33700
AT4G33760
AT4G34040
AT4G34080
AT4G34100
AT4G34110
AT4G34280
AT4G34310
AT4G34430
AT4G35020
AT4G35140
AT4G35230
AT4G35270
AT4G35520
AT4G35800
AT4G35830
AT4G35910
AT4G36080
AT4G36120
AT4G36140
AT4G36580
AT4G36630
AT4G36730
AT4G37100
AT4G37130
AT4G38120
AT4G38170
AT4G38200
AT4G38230
AT4G38240
AT4G38350
AT4G38380
AT4G38440
AT4G38600
AT4G38760
AT4G39080
AT4G39110
AT4G39140
AT4G39170
AT4G39420
AT4G39530
AT4G39620
AT4G39690
AT4G39850
AT4G39960
AT4G40000
AT5G01400
AT5G01580
AT5G01720
AT5G01950
AT5G02010
AT5G02310
AT5G02320
AT5G02520
AT5G02880
AT5G03160
AT5G03250
AT5G03280
AT5G03430
AT5G03650
AT5G03730
AT5G04130
AT5G04240
AT5G04280
AT5G04290
AT5G04420
AT5G04510
AT5G04540
AT5G04560
AT5G04710
AT5G04780
AT5G04895
AT5G04930
AT5G05210
AT5G05520
AT5G05540
AT5G05560
AT5G05570
AT5G05660
AT5G05670
AT5G05680
AT5G05930
AT5G05970
AT5G05980
AT5G06120
AT5G06140
AT5G06160
AT5G06220
AT5G06350
AT5G06460
AT5G06560
AT5G06600
AT5G06670
AT5G06680
AT5G06830
AT5G06960
AT5G06970
AT5G07020
AT5G07070
AT5G07130
AT5G07290
AT5G07370
AT5G07590
AT5G07630
AT5G07740
AT5G07810
AT5G07920
AT5G07940
AT5G07970
AT5G07980
AT5G08110
AT5G08230
AT5G08390
AT5G08440
AT5G08450
AT5G08500
AT5G08550
AT5G08560
AT5G08630
AT5G08650
AT5G08660
AT5G08720
AT5G09350
AT5G09400
AT5G09860
AT5G09870
AT5G09950
AT5G10020
AT5G10200
AT5G10240
AT5G10290
AT5G10370
AT5G10470
AT5G10490
AT5G10630
AT5G10940
AT5G11040
AT5G11380
AT5G11470
AT5G11490
AT5G11530
AT5G11560
AT5G11580
AT5G11700
AT5G11730
AT5G11800
AT5G11960
AT5G12310
AT5G12350
AT5G12370
AT5G12400
AT5G12430
AT5G12950
AT5G12970
AT5G12980
AT5G13000
AT5G13010
AT5G13390
AT5G13480
AT5G13530
AT5G13590
AT5G13620
AT5G13640
AT5G13650
AT5G13680
AT5G13950
AT5G13960
AT5G13980
AT5G14060
AT5G14090
AT5G14170
AT5G14230
AT5G14270
AT5G14430
AT5G14480
AT5G14540
AT5G14580
AT5G14610
AT5G14650
AT5G14770
AT5G14790
AT5G14950
AT5G15020
AT5G15270
AT5G15400
AT5G15440
AT5G15540
AT5G15610
AT5G15680
AT5G15700
AT5G15810
AT5G15890
AT5G15920
AT5G16120
AT5G16210
AT5G16260
AT5G16270
AT5G16280
AT5G16610
AT5G16630
AT5G16680
AT5G16715
AT5G16750
AT5G16780
AT5G16810
AT5G16840
AT5G16860
AT5G16870
AT5G17020
AT5G17270
AT5G17300
AT5G17410
AT5G17530
AT5G17640
AT5G17690
AT5G18190
AT5G18230
AT5G18420
AT5G18475
AT5G18525
AT5G18610
AT5G18620
AT5G18630
AT5G18710
AT5G18750
AT5G18830
AT5G18950
AT5G18960
AT5G18980
AT5G19010
AT5G19130
AT5G19310
AT5G19390
AT5G19400
AT5G19420
AT5G19620
AT5G19660
AT5G19690
AT5G19840
AT5G19920
AT5G20170
AT5G20200
AT5G20300
AT5G20320
AT5G20350
AT5G20490
AT5G20610
AT5G20660
AT5G20730
AT5G20930
AT5G20990
AT5G21222
AT5G22010
AT5G22030
AT5G22220
AT5G22350
AT5G22370
AT5G22450
AT5G22480
AT5G22510
AT5G22700
AT5G22760
AT5G22770
AT5G22780
AT5G23080
AT5G23110
AT5G23150
AT5G23430
AT5G23490
AT5G23630
AT5G23720
AT5G23890
AT5G24300
AT5G24350
AT5G24620
AT5G24670
AT5G24710
AT5G24740
AT5G24750
[truncated: 324 more rows]
