# Supplementary material for: Heterochromatin is a quantitative trait associated with spontaneous epiallele formation
Source: Nat Commun. 2021 Nov 29;12:6958. doi: 10.1038/s41467-021-27320-6 (PMC8630088; doi:10.1038/s41467-021-27320-6)
Supplement: Supplementary file 7 — Supplementary Data 5 [file 41467_2021_27320_MOESM7_ESM.xlsx]

## Sheet: Sheet1
Supplementary Data 5
marker	chr	start	end
newMM5147	1	526051	526250
newMM22972	1	2448551	2448750
MM1	1	4330608	4332127
newMM52914	1	5907501	5907700
MM2	1	6010670	6014046
newMM62831	1	7066051	7066250
newMM68722	1	7724801	7725000
MM5	1	8490912	8491812
MM10	1	8931527	8932390
MM11	1	9574192	9575402
MM12	1	9928563	9929288
newMM87045	1	9928801	9929000
newMM90766	1	10402751	10402950
newMM93320	1	10733701	10733900
MM17	1	11096930	11100776
newMM97901	1	11309601	11309800
MM20	1	11322817	11324251
newMM103916	1	12018951	12019150
newMM109843	1	12729151	12729350
MM33	1	13003203	13008718
newMM113628	1	13218401	13218600
MM52	1	13617271	13620590
newMM122353	1	14282801	14283000
newMM122429	1	14286851	14287050
newMM128873	1	15433951	15434150
MM87	1	15687089	15687674
newMM136392	1	16320151	16320350
newMM142432	1	17041651	17041850
MM126	1	17360678	17366043
MM128	1	17520573	17523612
newMM177545	1	21451601	21451800
MM160	1	24455996	24456837
newMM209462	1	25450651	25450850
newMM211229	1	25676701	25676900
newMM216602	1	26368051	26368250
MM163	1	27066795	27067780
newMM231042	1	28014101	28014300
newMM232694	1	28198001	28198200
newMM240490	1	29090701	29090900
newMM249066	1	30023851	30024050
newMM253615	2	34201	34400
MM166	2	245701	249383
MM167	2	373128	378733
newMM257090	2	373951	374150
MM168	2	930665	931040
MM171	2	1251577	1252905
newMM270217	2	2106851	2107050
newMM273663	2	2538901	2539100
newMM289568	2	4166351	4166550
newMM294055	2	4725851	4726050
newMM303102	2	5659701	5659900
MM330	2	5852792	5857571
newMM307318	2	6138151	6138350
MM357	2	6953998	6958796
newMM315925	2	7224251	7224450
newMM316002	2	7228351	7228550
MM371	2	7537594	7538640
MM372	2	7777164	7783980
newMM320065	2	7777451	7777650
MM374	2	8561263	8564127
MM382	2	10533516	10534171
newMM357370	2	12450951	12451150
MM385	2	12736428	12736760
MM388	2	15411513	15411897
MM392	3	129249	129923
newMM461947	3	4760051	4760250
newMM463303	3	4894851	4895050
newMM481987	3	7061001	7061200
MM396	3	7061213	7061893
newMM487857	3	7764901	7765100
newMM500224	3	9310751	9310950
MM402	3	9435169	9438146
MM405	3	9692187	9698029
MM418	3	11390669	11394320
MM432	3	12093672	12096096
newMM531867	3	13090701	13090900
newMM598385	3	20585051	20585250
newMM610685	3	22080251	22080450
MM546	3	22232528	22235548
MM547	3	23204533	23207428
MM550	4	788271	788807
MM551	4	1312610	1315659
MM552	4	1447715	1448165
newMM640081	4	1789401	1789600
MM587	4	2596834	2603154
newMM652825	4	3280001	3280200
newMM662605	4	4319601	4319800
newMM672041	4	5363801	5364000
MM654	4	5468768	5470844
MM661	4	5588249	5589490
MM665	4	5751473	5752453
MM666	4	5766437	5769156
newMM680193	4	6371851	6372050
MM678	4	6467390	6472899
MM679	4	6723450	6729287
newMM684654	4	6916251	6916450
newMM693993	4	8148401	8148600
MM686	4	8313712	8319386
MM689	4	8906583	8907282
newMM701527	4	9078001	9078200
MM691	4	9483915	9485389
MM693	4	9734026	9737715
MM694	4	10527343	10529079
MM695	4	10992786	10997950
MM698	4	11363438	11369209
MM699	4	11820298	11824662
MM701	4	13624413	13631909
newMM744843	4	14176401	14176600
newMM749169	4	14682751	14682950
MM703	4	14987449	14988379
newMM753895	4	15254251	15254450
newMM757383	4	15643501	15643700
newMM766784	4	16777951	16778150
MM704	4	17712932	17716786
newMM775416	4	17714401	17714600
MM706	5	1686486	1687059
MM707	5	2262158	2262592
newMM850133	5	7736651	7736850
newMM855216	5	8364601	8364800
MM719	5	8574744	8577763
MM721	5	8666293	8667347
MM722	5	8788118	8788841
MM724	5	9206566	9207396
MM725	5	9412158	9414684
newMM863418	5	9414601	9414800
MM726	5	9561314	9563183
MM728	5	9712274	9712833
MM731	5	9929041	9929810
newMM867967	5	9982901	9983100
MM734	5	10049717	10056326
MM744	5	10351499	10356314
newMM872653	5	10506051	10506250
newMM876885	5	11040651	11040850
MM823	5	13639701	13644184
MM825	5	13736246	13741022
MM827	5	13787829	13788887
MM832	5	13883919	13890852
MM837	5	14113391	14118281
newMM906272	5	14203851	14204050
newMM909835	5	14722151	14722350
newMM912552	5	15084851	15085050
MM845	5	15646264	15651277
MM849	5	15718994	15720069
newMM918144	5	15764601	15764800
