# Supplementary material for: Heterochromatin is a quantitative trait associated with spontaneous epiallele formation
Source: Nat Commun. 2021 Nov 29;12:6958. doi: 10.1038/s41467-021-27320-6 (PMC8630088; doi:10.1038/s41467-021-27320-6)
Supplement: Supplementary file 8 — Supplementary Data 6 [file 41467_2021_27320_MOESM8_ESM.xlsx]

## Sheet: Sheet1
Supplementary Data 6
Sample	Haplotype	Gene number	mCHG level	Hypoindex
102R	WT	47	0.0659627	0.0930823
102R	ddm1	2	0	0.0930823
103R	WT	28	0.0729739	0.13539
103R	ddm1	3	0.0585749	0.13539
104R	WT	48	0.058629	0.137864
104R	ddm1	11	0.0691064	0.137864
106R	WT	105	0.0790125	0.169511
106R	ddm1	27	0.0852473	0.169511
107R	WT	29	0.0575789	0.248923
107R	ddm1	3	0.0195774	0.248923
10R	WT	59	0.0489449	0.0208504
10R	ddm1	1	0	0.0208504
118R	WT	29	0.0838238	0.261616
118R	ddm1	10	0.0315513	0.261616
120R	WT	66	0.0619654	0.246968
120R	ddm1	8	0.033296	0.246968
125R	WT	33	0.0558081	0.144571
125R	ddm1	0	0	0.144571
126R	WT	63	0.0729592	0.283286
126R	ddm1	19	0.0528951	0.283286
128R	WT	22	0.100074	0.0223941
128R	ddm1	1	0	0.0223941
12R	WT	48	0.065513	0.188284
12R	ddm1	9	0.0360131	0.188284
131R	WT	60	0.0700171	0.229196
131R	ddm1	14	0.0911091	0.229196
136R	WT	30	0.0639749	0.0808659
136R	ddm1	0	0	0.0808659
139R	WT	38	0.0736968	0.282552
139R	ddm1	4	0.0465343	0.282552
13R	WT	21	0.0838882	0.165147
13R	ddm1	4	0.0203931	0.165147
141R	WT	30	0.0774822	0.0061928
141R	ddm1	0	0	0.0061928
146R	WT	36	0.0600862	0.199204
146R	ddm1	7	0.050656	0.199204
150R	WT	58	0.051476	0.372505
150R	ddm1	64	0.0553868	0.372505
152R	WT	44	0.0659794	0.135842
152R	ddm1	3	0.0229033	0.135842
153R	WT	58	0.057838	0.329033
153R	ddm1	16	0.0646678	0.329033
157R	WT	36	0.071191	0
157R	ddm1	0	0	0
158R	WT	106	0.0543102	0.100325
158R	ddm1	17	0.0603097	0.100325
160R	WT	34	0.0825043	0.187031
160R	ddm1	7	0.0730521	0.187031
161R	WT	167	0.0498407	0.175954
161R	ddm1	34	0.043588	0.175954
168R	WT	37	0.0777268	0.308175
168R	ddm1	22	0.0633919	0.308175
16R	WT	40	0.0714557	0.191737
16R	ddm1	8	0.0502985	0.191737
171R	WT	110	0.073134	0.586698
171R	ddm1	199	0.0910753	0.586698
176R	WT	29	0.0831635	0.112589
176R	ddm1	5	0.0252128	0.112589
17R	WT	33	0.0479489	0.432596
17R	ddm1	20	0.0421721	0.432596
184R	WT	35	0.0663262	0.218529
184R	ddm1	17	0.0990467	0.218529
185R	WT	60	0.058746	0.199191
185R	ddm1	15	0.0632418	0.199191
188R	WT	104	0.0625422	0.342895
188R	ddm1	69	0.0601688	0.342895
189R	WT	68	0.0778849	0.163605
189R	ddm1	16	0.0566131	0.163605
18R	WT	49	0.0555413	0.213826
18R	ddm1	10	0.0491038	0.213826
19R	WT	85	0.0648633	0.620971
19R	ddm1	139	0.072344	0.620971
200R	WT	22	0.0813027	0.0952375
200R	ddm1	3	0.0956787	0.0952375
203R	WT	25	0.0625159	0.132573
203R	ddm1	3	0.0240881	0.132573
204R	WT	76	0.0556917	0.185649
204R	ddm1	16	0.0658926	0.185649
207R	WT	35	0.0700149	0.291902
207R	ddm1	14	0.051348	0.291902
208R	WT	125	0.121563	0.577821
208R	ddm1	221	0.103084	0.577821
210R	WT	43	0.0554864	0.155172
210R	ddm1	4	0.0369428	0.155172
211R	WT	55	0.063375	0.164354
211R	ddm1	6	0.0407811	0.164354
213R	WT	40	0.063883	0.16816
213R	ddm1	8	0.0580205	0.16816
214R	WT	114	0.0725224	0.480262
214R	ddm1	122	0.108581	0.480262
215R	WT	22	0.0618478	0.250997
215R	ddm1	14	0.0717116	0.250997
216R	WT	200	0.0874661	0.494586
216R	ddm1	288	0.119322	0.494586
219R	WT	21	0.0687127	0.0805227
219R	ddm1	0	0	0.0805227
21R	WT	43	0.0688448	0.159496
21R	ddm1	3	0.0172471	0.159496
220R	WT	33	0.0575106	0.23348
220R	ddm1	6	0.0789598	0.23348
223R	WT	74	0.0677835	0.300645
223R	ddm1	34	0.0660434	0.300645
225R	WT	24	0.0730036	0.296781
225R	ddm1	10	0.0390365	0.296781
229R	WT	120	0.108639	0.49919
229R	ddm1	177	0.115459	0.49919
231R	WT	27	0.0814044	0.108367
231R	ddm1	3	0.0490289	0.108367
234R	WT	72	0.0569867	0.0329192
234R	ddm1	0	0	0.0329192
239R	WT	29	0.0854185	0.303369
239R	ddm1	8	0.0267449	0.303369
241R	WT	33	0.0690719	0.1014
241R	ddm1	3	0.0695439	0.1014
245R	WT	32	0.0478027	0.217256
245R	ddm1	19	0.054577	0.217256
24R	WT	34	0.0602118	0.15162
24R	ddm1	5	0.0221163	0.15162
250R	WT	42	0.0764964	0.373362
250R	ddm1	28	0.0643504	0.373362
262R	WT	18	0.0501679	0.173007
262R	ddm1	5	0.0381696	0.173007
266R	WT	40	0.0607465	0.432475
266R	ddm1	30	0.0549403	0.432475
26R	WT	33	0.0594267	0.199738
26R	ddm1	6	0.0326963	0.199738
273R	WT	99	0.0756742	0.420449
273R	ddm1	70	0.10665	0.420449
275R	WT	30	0.069958	0.258578
275R	ddm1	12	0.0531663	0.258578
286R	WT	54	0.0910459	0.469973
286R	ddm1	34	0.0707336	0.469973
28R	WT	33	0.06612	0.207099
28R	ddm1	3	0.032175	0.207099
295R	WT	13	0.0709608	0.318675
295R	ddm1	11	0.039691	0.318675
2R	WT	29	0.0621758	0.37423
2R	ddm1	11	0.0760202	0.37423
300R	WT	22	0.0670888	0.406842
300R	ddm1	22	0.0600135	0.406842
302R	WT	68	0.0540888	0.0810632
302R	ddm1	4	0.0487875	0.0810632
305R	WT	58	0.0514846	0.33965
305R	ddm1	42	0.0668962	0.33965
309R	WT	33	0.0649111	0.317216
309R	ddm1	10	0.0476198	0.317216
30R	WT	19	0.0782902	0.0645163
30R	ddm1	0	0	0.0645163
310R	WT	34	0.0644835	0.128783
310R	ddm1	7	0.0362781	0.128783
313R	WT	30	0.0823664	0.202412
313R	ddm1	4	0.0296672	0.202412
318R	WT	47	0.0737082	0.251786
318R	ddm1	12	0.0658919	0.251786
319R	WT	33	0.0749593	0.0444611
319R	ddm1	1	0	0.0444611
31R	WT	45	0.056834	0.105992
31R	ddm1	5	0.121064	0.105992
327R	WT	35	0.0803714	0.175649
327R	ddm1	5	0.0898714	0.175649
328R	WT	42	0.0633904	0.308811
328R	ddm1	9	0.0361893	0.308811
329R	WT	73	0.0730411	0.285379
329R	ddm1	28	0.0772324	0.285379
330R	WT	25	0.0877202	0.126491
330R	ddm1	1	0	0.126491
334R	WT	21	0.0425156	0.262392
334R	ddm1	8	0.0497409	0.262392
337R	WT	39	0.0635053	0.276554
337R	ddm1	11	0.0795238	0.276554
339R	WT	14	0.0530322	0.0631682
339R	ddm1	3	0.0721095	0.0631682
340R	WT	36	0.0503698	0.169188
340R	ddm1	10	0.0468005	0.169188
344R	WT	26	0.0742004	0.151356
344R	ddm1	4	0.0289192	0.151356
348R	WT	40	0.0758382	0.303348
348R	ddm1	27	0.0825475	0.303348
350R	WT	66	0.057949	0.459078
350R	ddm1	50	0.0556148	0.459078
352R	WT	47	0.0730703	0.227101
352R	ddm1	8	0.0329253	0.227101
353R	WT	38	0.0714742	0.408643
353R	ddm1	41	0.0606465	0.408643
354R	WT	79	0.0791428	0.408858
354R	ddm1	52	0.0733368	0.408858
35R	WT	25	0.0557664	0.261932
35R	ddm1	9	0.0302786	0.261932
362R	WT	45	0.0640833	0.249662
362R	ddm1	10	0.0496897	0.249662
367R	WT	37	0.0697212	0.0901183
367R	ddm1	0	0	0.0901183
368R	WT	32	0.0631913	0.0625993
368R	ddm1	2	0	0.0625993
373R	WT	40	0.0618962	0.287724
373R	ddm1	17	0.0796333	0.287724
379R	WT	33	0.0713662	0.214924
379R	ddm1	4	0.0401788	0.214924
37R	WT	39	0.0850782	0.214395
37R	ddm1	20	0.0896683	0.214395
380R	WT	42	0.0803241	0.173299
380R	ddm1	1	0	0.173299
382R	WT	33	0.0555415	0.102468
382R	ddm1	1	0	0.102468
383R	WT	25	0.0754345	0.0903877
383R	ddm1	0	0	0.0903877
384R	WT	32	0.073942	0.237459
384R	ddm1	10	0.0483345	0.237459
388R	WT	26	0.0825613	0.3571
388R	ddm1	17	0.0638112	0.3571
389R	WT	55	0.0736757	0.265814
389R	ddm1	13	0.0692629	0.265814
390R	WT	30	0.0958398	0.129391
390R	ddm1	1	0	0.129391
391R	WT	96	0.0877608	0.303492
391R	ddm1	37	0.0679743	0.303492
393R	WT	44	0.0675233	0.061325
393R	ddm1	7	0.105752	0.061325
394R	WT	53	0.0782528	0.235961
394R	ddm1	6	0.0381089	0.235961
401R	WT	23	0.0418648	0.433295
401R	ddm1	20	0.0356742	0.433295
402R	WT	23	0.0755668	0.260045
402R	ddm1	10	0.0705575	0.260045
40R	WT	61	0.0494841	0.208325
40R	ddm1	9	0.0589849	0.208325
410R	WT	31	0.0606964	0.0130088
410R	ddm1	0	0	0.0130088
412R	WT	21	0.0790017	0.145427
412R	ddm1	3	0.0281732	0.145427
413R	WT	37	0.0584783	0.08231
413R	ddm1	0	0	0.08231
419R	WT	43	0.0693372	0.285124
419R	ddm1	14	0.0526754	0.285124
41R	WT	42	0.0638614	0.0918113
41R	ddm1	3	0.048244	0.0918113
423R	WT	26	0.0852942	0.0423817
423R	ddm1	3	0.0219063	0.0423817
424R	WT	37	0.0688406	0.173288
424R	ddm1	6	0.0399797	0.173288
426R	WT	19	0.0884816	0.260623
426R	ddm1	8	0.0774635	0.260623
430R	WT	35	0.0681841	0.197926
430R	ddm1	2	0	0.197926
432R	WT	153	0.0638138	0.304258
432R	ddm1	94	0.0848123	0.304258
442R	WT	52	0.0512946	0.316996
442R	ddm1	22	0.0476865	0.316996
447R	WT	52	0.0716113	0.323797
447R	ddm1	22	0.0688583	0.323797
44R	WT	70	0.0618616	0.271601
44R	ddm1	11	0.0441541	0.271601
454R	WT	37	0.0737882	0.311586
454R	ddm1	15	0.0786733	0.311586
455R	WT	42	0.0796251	0.0516503
455R	ddm1	3	0.0840926	0.0516503
457R	WT	55	0.0687228	0.0649664
457R	ddm1	3	0.039762	0.0649664
461R	WT	62	0.0638789	0.144991
461R	ddm1	8	0.0454158	0.144991
462R	WT	44	0.0506219	0.195999
462R	ddm1	11	0.0440116	0.195999
463R	WT	22	0.0761201	0.0454982
463R	ddm1	1	0	0.0454982
466R	WT	45	0.0524422	0.235956
466R	ddm1	10	0.0905081	0.235956
467R	WT	33	0.0559357	0.297351
467R	ddm1	16	0.0425801	0.297351
469R	WT	23	0.0699078	0.249748
469R	ddm1	9	0.05641	0.249748
479R	WT	22	0.0966542	0.208961
479R	ddm1	8	0.0368187	0.208961
48R	WT	115	0.0863999	0.380454
48R	ddm1	82	0.0841644	0.380454
494R	WT	33	0.0784025	0.143717
494R	ddm1	8	0.0332299	0.143717
497R	WT	26	0.0795388	0.195956
497R	ddm1	7	0.0567238	0.195956
4R	WT	20	0.075482	0.0776252
4R	ddm1	2	0	0.0776252
503R	WT	40	0.0583339	0.319979
503R	ddm1	10	0.0289175	0.319979
504R	WT	52	0.069419	0.263782
504R	ddm1	20	0.0824097	0.263782
50R	WT	34	0.0648633	0.295451
50R	ddm1	14	0.0412193	0.295451
513R	WT	28	0.0729366	0.191363
513R	ddm1	5	0.0559279	0.191363
518R	WT	36	0.0479725	0.203034
518R	ddm1	11	0.0788279	0.203034
519R	WT	46	0.071044	0.18153
519R	ddm1	8	0.0653119	0.18153
52R	WT	38	0.0678697	0.239925
52R	ddm1	11	0.0684561	0.239925
531R	WT	63	0.055641	0.546737
531R	ddm1	105	0.0677844	0.546737
538R	WT	27	0.0780033	0.083978
538R	ddm1	1	0	0.083978
539R	WT	50	0.063494	0.234113
539R	ddm1	13	0.077882	0.234113
54R	WT	28	0.0943994	0.276337
54R	ddm1	11	0.0875626	0.276337
568R	WT	26	0.0544487	0.0248972
568R	ddm1	1	0	0.0248972
56R	WT	19	0.104415	0.197387
56R	ddm1	2	0	0.197387
573R	WT	26	0.062554	0.0647916
573R	ddm1	1	0	0.0647916
574R	WT	23	0.062621	0.305226
574R	ddm1	6	0.0746962	0.305226
578R	WT	41	0.0617875	0.123599
578R	ddm1	3	0.0218649	0.123599
579R	WT	42	0.0381176	0.231306
579R	ddm1	10	0.0352593	0.231306
59R	WT	28	0.0649201	0.121204
59R	ddm1	4	0.0302308	0.121204
62R	WT	51	0.0600556	0.104324
62R	ddm1	3	0.0208051	0.104324
63R	WT	45	0.0709489	0.311539
63R	ddm1	15	0.0365331	0.311539
79R	WT	29	0.0990658	0.379596
79R	ddm1	15	0.0495933	0.379596
80R	WT	37	0.0741668	0.100697
80R	ddm1	5	0.0446062	0.100697
81R	WT	34	0.0833014	0.163606
81R	ddm1	14	0.0628092	0.163606
89R	WT	42	0.0787514	0.409501
89R	ddm1	38	0.043794	0.409501
93R	WT	120	0.0712915	0.38693
93R	ddm1	92	0.0783449	0.38693
96R	WT	29	0.0497053	0.13431
96R	ddm1	1	0	0.13431
97R	WT	42	0.0532218	0.142023
97R	ddm1	16	0.0744255	0.142023
99R	WT	36	0.0753542	0.231189
99R	ddm1	9	0.0484218	0.231189
9R	WT	28	0.0481335	0.142253
9R	ddm1	8	0.0552533	0.142253
