# Supplementary material for: Heterochromatin is a quantitative trait associated with spontaneous epiallele formation
Source: Nat Commun. 2021 Nov 29;12:6958. doi: 10.1038/s41467-021-27320-6 (PMC8630088; doi:10.1038/s41467-021-27320-6)
Supplement: Supplementary file 9 — Supplementary Data 7 [file 41467_2021_27320_MOESM9_ESM.xlsx]

## Sheet: Sheet1
Supplementary Data 7
Hyplotype	GeneID	Number of overlaped sample	Gene methylation status
ddm1	AT2G15400	1	UM
ddm1	AT5G37450	1	gbM
ddm1	AT5G38050	1	gbM
ddm1	AT5G35370	2	teM
ddm1	AT2G16595	5	gbM
ddm1	AT5G41680	13	gbM
ddm1	AT5G48040	3	gbM
ddm1	AT3G44820	2	gbM
ddm1	AT2G19160	3	gbM
ddm1	AT1G50030	1	gbM
ddm1	AT5G35200	22	gbM
ddm1	AT2G16910	3	gbM
ddm1	AT5G36250	1	gbM
ddm1	AT5G45060	4	gbM
ddm1	AT1G13670	1	UM
ddm1	AT1G44080	5	teM
ddm1	AT1G23480	15	teM
ddm1	AT3G28970	2	gbM
ddm1	AT3G54800	1	gbM
ddm1	AT4G16650	3	gbM
ddm1	AT3G51310	1	gbM
ddm1	AT3G03405	22	teM
ddm1	AT1G17545	1	UM
ddm1	AT2G15530	6	gbM
ddm1	AT1G57680	1	gbM
ddm1	AT5G17510	2	gbM
ddm1	AT5G14620	22	teM
ddm1	AT5G52260	1	UM
ddm1	AT5G17165	2	UM
ddm1	AT4G09560	4	gbM
ddm1	AT4G11450	3	gbM
ddm1	AT4G12420	2	gbM
ddm1	AT5G10200	4	gbM
ddm1	AT1G65070	3	gbM
ddm1	AT3G49100	1	UM
ddm1	AT1G67140	4	gbM
ddm1	AT5G37230	12	UM
ddm1	AT3G48530	1	gbM
ddm1	AT3G28710	1	gbM
ddm1	AT5G43360	1	UM
ddm1	AT3G46500	1	gbM
ddm1	AT4G04960	1	gbM
ddm1	AT5G28919	1	UM
ddm1	AT2G22840	1	gbM
ddm1	AT1G67040	1	gbM
ddm1	AT1G60650	3	gbM
ddm1	AT2G35920	1	gbM
ddm1	AT1G36160	1	gbM
ddm1	AT3G61340	3	UM
ddm1	AT5G49980	1	gbM
ddm1	AT3G46920	1	gbM
ddm1	AT2G16090	7	gbM
ddm1	AT5G50790	1	UM
ddm1	AT5G27220	1	gbM
ddm1	AT5G51270	1	gbM
ddm1	AT2G20790	1	gbM
ddm1	AT1G62830	4	gbM
ddm1	AT5G39710	3	gbM
ddm1	AT3G43970	9	teM
ddm1	AT1G28120	1	gbM
ddm1	AT1G26380	15	gbM
ddm1	AT2G17060	1	UM
ddm1	AT2G23540	7	teM
ddm1	AT3G26855	2	UM
ddm1	AT3G06500	1	gbM
ddm1	AT5G28530	3	gbM
ddm1	AT3G02130	1	gbM
ddm1	AT1G68100	1	gbM
ddm1	AT3G28020	1	UM
ddm1	AT5G09350	1	gbM
ddm1	AT3G29290	2	gbM
ddm1	AT5G25510	1	gbM
ddm1	AT3G12810	1	gbM
ddm1	AT5G35160	17	gbM
ddm1	AT4G14190	2	gbM
ddm1	AT2G26170	4	gbM
ddm1	AT5G48120	1	gbM
ddm1	AT5G14230	1	gbM
ddm1	AT4G20700	8	UM
ddm1	AT4G36470	1	UM
ddm1	AT4G35040	1	UM
ddm1	AT1G52360	1	gbM
ddm1	AT1G61500	1	gbM
ddm1	AT2G25050	39	teM
ddm1	AT2G18170	1	gbM
ddm1	AT1G24190	2	gbM
ddm1	AT3G43580	1	UM
ddm1	AT2G17033	1	gbM
ddm1	AT5G41360	2	gbM
ddm1	AT1G28130	1	UM
ddm1	AT1G22830	2	gbM
ddm1	AT4G16350	1	UM
ddm1	AT5G20170	1	gbM
ddm1	AT1G17280	2	gbM
ddm1	AT3G27260	4	gbM
ddm1	AT2G06960	11	teM
ddm1	AT5G28690	1	gbM
ddm1	AT5G41940	4	gbM
ddm1	AT1G62290	1	gbM
ddm1	AT4G04950	7	gbM
ddm1	AT1G16650	1	gbM
ddm1	AT2G27800	6	gbM
ddm1	AT4G11880	1	UM
ddm1	AT3G53160	4	UM
ddm1	AT4G32375	2	UM
ddm1	AT4G10020	6	gbM
ddm1	AT2G19440	1	gbM
ddm1	AT5G15730	1	gbM
ddm1	AT3G45650	1	gbM
ddm1	AT2G19380	1	gbM
ddm1	AT1G35580	2	gbM
ddm1	AT4G24200	3	gbM
ddm1	AT2G18630	1	gbM
ddm1	AT3G20935	2	gbM
ddm1	AT1G27340	1	gbM
ddm1	AT1G65580	1	gbM
ddm1	AT3G24430	5	gbM
ddm1	AT2G35890	1	UM
ddm1	AT1G50580	1	teM
ddm1	AT3G46590	1	gbM
ddm1	AT5G26160	1	gbM
ddm1	AT1G30090	15	gbM
ddm1	AT3G48730	3	gbM
ddm1	AT5G47400	1	gbM
ddm1	AT2G28390	1	gbM
ddm1	AT1G36340	1	UM
ddm1	AT5G43270	1	gbM
ddm1	AT5G18630	1	gbM
ddm1	AT1G47056	14	gbM
ddm1	AT1G17580	1	gbM
ddm1	AT1G46480	1	UM
ddm1	AT5G25300	5	UM
ddm1	AT1G71350	1	gbM
ddm1	AT2G19330	11	gbM
ddm1	AT5G39340	2	UM
ddm1	AT3G21430	1	gbM
ddm1	AT2G14120	2	gbM
ddm1	AT2G28250	12	gbM
ddm1	AT3G51620	1	gbM
ddm1	AT3G23540	2	gbM
ddm1	AT1G69295	1	gbM
ddm1	AT5G08450	2	gbM
ddm1	AT5G11700	2	gbM
ddm1	AT5G10630	1	gbM
ddm1	AT4G12810	1	gbM
ddm1	AT5G13750	13	UM
ddm1	AT5G40910	3	gbM
ddm1	AT2G06000	2	gbM
ddm1	AT5G43920	3	gbM
ddm1	AT5G41880	1	gbM
ddm1	AT1G66360	1	UM
ddm1	AT1G28690	1	gbM
ddm1	AT3G25220	1	gbM
ddm1	AT1G48430	1	gbM
ddm1	AT2G17140	3	gbM
ddm1	AT2G29600	25	teM
ddm1	AT2G25850	1	gbM
ddm1	AT3G07760	1	UM
ddm1	AT2G24960	5	gbM
ddm1	AT5G47860	1	gbM
ddm1	AT1G63870	1	UM
ddm1	AT5G42390	1	gbM
ddm1	AT3G20650	2	gbM
ddm1	AT5G06540	1	UM
ddm1	AT4G04970	2	gbM
ddm1	AT4G20060	1	gbM
ddm1	AT2G19190	14	gbM
ddm1	AT3G26350	9	gbM
ddm1	AT4G02750	2	gbM
ddm1	AT1G36280	1	gbM
ddm1	AT1G52570	1	gbM
ddm1	AT4G30090	2	gbM
ddm1	AT5G44740	1	gbM
ddm1	AT1G17220	1	gbM
ddm1	AT3G56120	1	gbM
ddm1	AT4G13560	1	UM
ddm1	AT5G19590	1	UM
ddm1	AT4G09830	2	gbM
ddm1	AT5G38540	1	UM
ddm1	AT5G26770	2	gbM
ddm1	AT5G39830	1	gbM
ddm1	AT5G14430	1	gbM
ddm1	AT1G50410	1	gbM
ddm1	AT3G44690	1	gbM
ddm1	AT1G23420	6	UM
ddm1	AT5G40680	1	UM
ddm1	AT4G31080	1	gbM
ddm1	AT5G16240	1	UM
ddm1	AT5G42760	1	gbM
ddm1	AT2G16890	1	UM
ddm1	AT1G17960	1	UM
ddm1	AT2G21190	1	UM
ddm1	AT5G15440	3	gbM
ddm1	AT1G50000	18	gbM
ddm1	AT3G45870	1	gbM
ddm1	AT5G45390	3	gbM
ddm1	AT5G19280	1	gbM
ddm1	AT5G48660	1	UM
ddm1	AT1G57700	19	gbM
ddm1	AT5G47160	4	gbM
ddm1	AT5G37830	1	gbM
ddm1	AT1G16830	1	gbM
ddm1	AT1G48560	1	gbM
ddm1	AT1G70840	22	teM
ddm1	AT2G16390	1	gbM
ddm1	AT4G12770	1	gbM
ddm1	AT5G25800	1	gbM
ddm1	AT5G48030	1	gbM
ddm1	AT2G19720	1	UM
ddm1	AT1G22960	1	gbM
ddm1	AT4G37280	1	teM
ddm1	AT3G14270	1	gbM
ddm1	AT4G10840	1	gbM
ddm1	AT5G44180	2	gbM
ddm1	AT3G25840	1	gbM
ddm1	AT2G24530	1	gbM
ddm1	AT3G28670	17	gbM
ddm1	AT5G39840	3	gbM
ddm1	AT2G04842	7	gbM
ddm1	AT5G16430	1	UM
ddm1	AT1G63410	1	teM
ddm1	AT2G15880	13	gbM
ddm1	AT4G09730	2	gbM
ddm1	AT4G31440	1	gbM
ddm1	AT5G45330	1	gbM
ddm1	AT4G22370	1	gbM
ddm1	AT1G67230	1	gbM
ddm1	AT2G25680	15	gbM
ddm1	AT2G01830	1	gbM
ddm1	AT2G33435	1	gbM
ddm1	AT1G35190	7	gbM
ddm1	AT4G15810	1	gbM
ddm1	AT1G51055	1	UM
ddm1	AT5G28540	3	gbM
ddm1	AT4G34080	2	gbM
ddm1	AT1G35220	8	gbM
ddm1	AT4G05030	6	teM
ddm1	AT1G68140	1	gbM
ddm1	AT3G22220	1	gbM
ddm1	AT2G27230	2	gbM
ddm1	AT5G25260	1	gbM
ddm1	AT5G37890	1	gbM
ddm1	AT2G20000	2	gbM
ddm1	AT2G04850	14	gbM
ddm1	AT1G67160	2	UM
ddm1	AT5G38150	7	gbM
ddm1	AT1G30870	24	gbM
ddm1	AT1G55630	1	gbM
ddm1	AT3G15130	10	gbM
ddm1	AT5G20660	7	gbM
ddm1	AT2G02750	5	gbM
ddm1	AT2G23740	1	gbM
ddm1	AT1G63350	1	UM
ddm1	AT4G03635	15	UM
ddm1	AT2G03150	1	gbM
ddm1	AT2G16520	1	UM
ddm1	AT5G07370	1	gbM
ddm1	AT1G47340	6	gbM
ddm1	AT5G28650	1	UM
ddm1	AT1G52730	1	gbM
ddm1	AT2G18960	1	gbM
ddm1	AT2G19870	4	gbM
ddm1	AT3G44890	1	gbM
ddm1	AT1G49630	1	gbM
ddm1	AT4G02660	1	gbM
ddm1	AT2G28520	1	gbM
ddm1	AT3G60240	1	gbM
ddm1	AT2G28700	1	UM
ddm1	AT5G42870	1	gbM
ddm1	AT5G48850	1	UM
ddm1	AT5G25520	2	gbM
ddm1	AT5G19350	1	gbM
ddm1	AT5G22820	2	gbM
ddm1	AT3G29160	2	gbM
ddm1	AT1G27752	1	gbM
ddm1	AT3G26920	1	UM
ddm1	AT1G45150	1	gbM
ddm1	AT3G42950	7	gbM
ddm1	AT1G22290	8	gbM
ddm1	AT3G59750	19	gbM
ddm1	AT1G36940	3	teM
ddm1	AT2G19090	2	gbM
ddm1	AT4G28085	1	UM
ddm1	AT1G30810	1	gbM
ddm1	AT4G31730	1	UM
ddm1	AT1G16260	1	gbM
ddm1	AT3G55160	4	gbM
ddm1	AT2G18915	2	gbM
ddm1	AT5G39350	1	gbM
ddm1	AT4G20090	3	gbM
ddm1	AT2G17930	1	gbM
ddm1	AT2G02090	3	gbM
ddm1	AT2G30050	2	gbM
ddm1	AT3G05685	1	UM
ddm1	AT2G17480	1	gbM
ddm1	AT3G56190	1	gbM
ddm1	AT3G06480	3	gbM
ddm1	AT5G43320	3	gbM
ddm1	AT5G15890	27	gbM
ddm1	AT1G13650	1	UM
ddm1	AT4G05420	3	gbM
ddm1	AT5G25060	1	gbM
ddm1	AT2G13800	4	gbM
ddm1	AT3G12720	1	UM
ddm1	AT3G45750	1	gbM
ddm1	AT5G24190	7	teM
ddm1	AT1G31600	1	gbM
ddm1	AT1G49430	1	UM
ddm1	AT5G24880	4	UM
ddm1	AT2G34530	1	UM
ddm1	AT4G08320	2	gbM
ddm1	AT3G02640	1	UM
ddm1	AT2G32970	6	gbM
ddm1	AT3G43610	2	gbM
ddm1	AT2G12400	2	gbM
ddm1	AT5G25430	2	gbM
ddm1	AT3G45630	1	gbM
ddm1	AT5G22760	2	gbM
ddm1	AT3G57670	1	UM
ddm1	AT2G03140	2	gbM
ddm1	AT1G68190	5	gbM
ddm1	AT2G33680	2	gbM
ddm1	AT1G47480	2	gbM
ddm1	AT1G42980	5	gbM
ddm1	AT5G38730	4	gbM
ddm1	AT3G61780	1	gbM
ddm1	AT5G19170	1	UM
ddm1	AT2G27950	3	gbM
ddm1	AT1G64583	1	gbM
ddm1	AT2G17036	10	gbM
ddm1	AT1G62670	1	gbM
ddm1	AT4G19580	7	gbM
ddm1	AT1G55000	1	gbM
ddm1	AT2G34730	1	gbM
ddm1	AT5G07810	1	gbM
ddm1	AT3G44900	5	gbM
ddm1	AT3G29270	1	gbM
ddm1	AT2G04690	5	gbM
ddm1	AT2G33380	5	teM
ddm1	AT1G66090	2	UM
ddm1	AT2G33350	1	UM
ddm1	AT5G20030	3	gbM
ddm1	AT1G67420	1	gbM
ddm1	AT3G23250	1	UM
ddm1	AT3G44880	1	gbM
ddm1	AT3G05700	1	gbM
ddm1	AT5G22840	8	gbM
ddm1	AT5G26200	25	gbM
ddm1	AT5G43950	2	gbM
ddm1	AT1G19370	4	gbM
ddm1	AT5G26940	2	gbM
ddm1	AT3G48810	2	gbM
ddm1	AT4G33590	5	gbM
ddm1	AT1G61420	1	gbM
ddm1	AT1G57630	13	teM
ddm1	AT5G35995	2	gbM
ddm1	AT4G23882	1	UM
ddm1	AT3G25690	1	gbM
ddm1	AT1G31280	1	gbM
ddm1	AT3G54826	1	gbM
ddm1	AT4G08690	11	gbM
ddm1	AT1G53500	2	gbM
ddm1	AT5G28150	4	gbM
ddm1	AT1G23200	1	UM
ddm1	AT4G09140	3	gbM
ddm1	AT1G44160	2	gbM
ddm1	AT5G18420	1	gbM
ddm1	AT4G22670	1	gbM
ddm1	AT1G71830	1	gbM
ddm1	AT5G49880	2	gbM
ddm1	AT2G30800	1	gbM
ddm1	AT3G25680	1	gbM
ddm1	AT5G38760	1	UM
ddm1	AT4G09130	21	gbM
ddm1	AT5G22220	1	gbM
ddm1	AT5G35510	5	UM
ddm1	AT1G32810	3	gbM
ddm1	AT4G35470	1	gbM
ddm1	AT1G53040	6	gbM
ddm1	AT3G47860	4	UM
ddm1	AT5G13980	1	gbM
ddm1	AT1G16905	1	UM
ddm1	AT2G30130	2	UM
ddm1	AT1G56310	1	gbM
ddm1	AT5G40740	1	gbM
ddm1	AT1G69190	1	teM
ddm1	AT1G66150	1	gbM
ddm1	AT5G42240	3	gbM
ddm1	AT5G45790	4	gbM
ddm1	AT1G61430	2	gbM
ddm1	AT2G35610	1	gbM
ddm1	AT4G21080	1	UM
ddm1	AT1G48410	1	gbM
ddm1	AT2G23830	3	UM
ddm1	AT1G53840	3	gbM
ddm1	AT4G04340	1	gbM
ddm1	AT4G28030	1	UM
ddm1	AT1G33340	2	gbM
ddm1	AT1G56500	1	gbM
ddm1	AT1G63120	2	gbM
ddm1	AT3G53100	2	gbM
ddm1	AT3G49170	2	gbM
ddm1	AT2G21230	1	gbM
ddm1	AT5G13010	4	gbM
ddm1	AT2G34910	1	UM
ddm1	AT3G50770	5	UM
ddm1	AT5G22480	3	gbM
ddm1	AT3G26618	3	gbM
ddm1	AT2G27200	2	gbM
ddm1	AT2G04560	1	gbM
ddm1	AT4G04080	7	gbM
ddm1	AT1G25320	1	gbM
ddm1	AT5G27150	2	gbM
ddm1	AT5G05970	1	gbM
ddm1	AT2G11520	20	gbM
ddm1	AT3G49080	1	gbM
ddm1	AT4G08810	2	gbM
ddm1	AT2G02570	1	gbM
ddm1	AT3G56640	1	gbM
ddm1	AT2G28940	2	gbM
ddm1	AT5G46780	1	UM
ddm1	AT4G06676	1	gbM
ddm1	AT2G05420	1	UM
ddm1	AT1G50460	1	gbM
ddm1	AT2G04660	7	gbM
ddm1	AT2G20520	2	UM
ddm1	AT5G16840	1	gbM
ddm1	AT5G27400	1	gbM
ddm1	AT2G16575	1	UM
ddm1	AT4G08550	1	gbM
ddm1	AT4G25400	10	teM
ddm1	AT3G48870	3	gbM
ddm1	AT1G63740	1	gbM
ddm1	AT5G19620	1	gbM
ddm1	AT5G27930	1	gbM
ddm1	AT3G26782	1	gbM
ddm1	AT3G26600	11	gbM
ddm1	AT5G52280	1	gbM
ddm1	AT2G14045	2	UM
ddm1	AT3G45830	2	gbM
ddm1	AT5G15020	1	gbM
ddm1	AT1G58025	2	gbM
ddm1	AT1G49240	1	gbM
ddm1	AT4G02840	1	gbM
ddm1	AT3G44190	3	gbM
ddm1	AT5G42220	7	gbM
ddm1	AT4G13965	1	UM
ddm1	AT5G39940	2	gbM
ddm1	AT1G63270	1	gbM
ddm1	AT3G27960	1	gbM
ddm1	AT5G07940	1	gbM
ddm1	AT5G49580	1	gbM
ddm1	AT2G27460	3	gbM
ddm1	AT1G61270	1	UM
ddm1	AT5G49840	10	gbM
ddm1	AT2G19800	2	teM
ddm1	AT1G44120	11	gbM
ddm1	AT4G12020	1	gbM
ddm1	AT2G34680	1	gbM
ddm1	AT5G50860	4	gbM
ddm1	AT5G27270	2	gbM
ddm1	AT3G46670	1	gbM
ddm1	AT1G60420	4	gbM
ddm1	AT1G70500	1	UM
ddm1	AT5G37860	1	UM
ddm1	AT1G24340	1	gbM
ddm1	AT1G30680	2	gbM
ddm1	AT1G53705	1	UM
ddm1	AT4G03565	1	UM
ddm1	AT5G40490	1	gbM
ddm1	AT4G15720	1	gbM
ddm1	AT5G13620	8	gbM
ddm1	AT2G06210	8	gbM
ddm1	AT5G20990	1	gbM
ddm1	AT3G56700	24	UM
ddm1	AT2G03870	1	gbM
ddm1	AT1G53310	1	gbM
ddm1	AT2G20420	1	gbM
ddm1	AT3G21730	2	UM
ddm1	AT3G19430	1	UM
ddm1	AT4G17330	1	gbM
ddm1	AT4G24980	7	UM
ddm1	AT2G19860	2	gbM
ddm1	AT4G32840	1	gbM
ddm1	AT5G26180	1	gbM
ddm1	AT3G19360	2	gbM
ddm1	AT2G35800	2	gbM
ddm1	AT3G61670	1	gbM
ddm1	AT1G59580	6	gbM
ddm1	AT5G11600	1	UM
ddm1	AT3G04680	1	gbM
ddm1	AT3G21520	1	gbM
ddm1	AT5G10370	12	gbM
ddm1	AT1G31490	1	gbM
ddm1	AT5G16680	1	gbM
ddm1	AT5G27970	1	gbM
ddm1	AT4G02220	1	gbM
ddm1	AT3G55020	2	gbM
ddm1	AT1G30460	20	gbM
ddm1	AT1G31480	1	gbM
ddm1	AT3G49830	1	UM
ddm1	AT5G40040	1	UM
ddm1	AT2G32415	9	gbM
ddm1	AT5G22010	1	gbM
ddm1	AT5G48020	1	gbM
ddm1	AT4G26590	1	gbM
ddm1	AT2G28170	1	teM
ddm1	AT4G08480	3	gbM
ddm1	AT1G31730	6	gbM
ddm1	AT1G35550	1	UM
ddm1	AT5G26240	1	gbM
ddm1	AT1G69250	19	gbM
ddm1	AT3G27410	15	UM
ddm1	AT2G24070	14	teM
ddm1	AT5G52580	1	gbM
ddm1	AT4G15730	1	gbM
ddm1	AT3G24440	1	gbM
ddm1	AT1G58250	3	gbM
ddm1	AT1G34760	1	gbM
ddm1	AT1G30820	1	gbM
ddm1	AT2G30505	1	gbM
ddm1	AT1G64530	1	gbM
ddm1	AT2G27090	1	gbM
ddm1	AT2G02720	15	gbM
ddm1	AT1G70950	1	gbM
ddm1	AT4G08510	1	gbM
ddm1	AT2G13125	6	UM
ddm1	AT4G15840	1	gbM
ddm1	AT3G25190	1	UM
ddm1	AT3G52160	1	gbM
ddm1	AT2G28990	1	UM
ddm1	AT3G14460	1	gbM
ddm1	AT1G68040	19	teM
ddm1	AT1G31163	1	UM
ddm1	AT4G22430	1	gbM
ddm1	AT2G34770	1	gbM
ddm1	AT1G13490	15	UM
ddm1	AT5G44800	1	gbM
ddm1	AT4G03110	1	gbM
ddm1	AT5G42670	2	gbM
ddm1	AT1G62910	5	teM
ddm1	AT5G15780	6	gbM
ddm1	AT5G39420	1	UM
ddm1	AT3G22980	12	gbM
ddm1	AT5G07080	1	UM
ddm1	AT1G60780	2	gbM
ddm1	AT2G16880	9	gbM
ddm1	AT2G35615	1	UM
ddm1	AT2G26510	10	gbM
ddm1	AT2G24285	1	UM
ddm1	AT2G20050	1	gbM
ddm1	AT3G44370	2	gbM
ddm1	AT3G24880	2	gbM
ddm1	AT1G17450	5	gbM
ddm1	AT2G05590	1	gbM
ddm1	AT1G62700	1	UM
ddm1	AT3G58640	2	gbM
ddm1	AT3G49990	1	gbM
ddm1	AT5G24350	1	gbM
ddm1	AT4G13350	1	gbM
ddm1	AT4G09620	2	gbM
ddm1	AT4G01860	1	gbM
ddm1	AT3G17340	1	gbM
ddm1	AT5G42400	1	gbM
ddm1	AT4G29750	1	gbM
ddm1	AT3G14075	11	gbM
ddm1	AT3G55740	11	gbM
ddm1	AT2G14720	10	gbM
ddm1	AT4G12900	1	UM
ddm1	AT5G25450	2	UM
ddm1	AT1G18193	4	UM
ddm1	AT3G47020	19	UM
ddm1	AT5G48375	1	UM
ddm1	AT1G54440	1	gbM
ddm1	AT3G47700	1	gbM
ddm1	AT2G28260	1	gbM
ddm1	AT5G37310	1	gbM
ddm1	AT4G24630	8	gbM
ddm1	AT1G20670	1	gbM
ddm1	AT5G16260	3	gbM
ddm1	AT5G16910	1	gbM
ddm1	AT5G22700	1	gbM
ddm1	AT2G35160	1	gbM
ddm1	AT5G35080	4	gbM
ddm1	AT3G46740	1	gbM
ddm1	AT3G43920	1	gbM
ddm1	AT2G20010	30	gbM
ddm1	AT1G17350	1	gbM
ddm1	AT2G32850	1	gbM
ddm1	AT1G50325	2	teM
ddm1	AT5G47970	1	gbM
ddm1	AT5G44150	11	gbM
ddm1	AT2G03480	7	gbM
ddm1	AT5G41760	10	gbM
ddm1	AT1G43130	1	gbM
ddm1	AT1G68845	1	UM
ddm1	AT2G15680	3	gbM
ddm1	AT2G23460	1	gbM
ddm1	AT3G11760	1	gbM
ddm1	AT2G20970	2	gbM
ddm1	AT5G24830	1	gbM
ddm1	AT1G53440	1	gbM
ddm1	AT1G66210	2	gbM
ddm1	AT3G46290	2	gbM
ddm1	AT5G12950	1	gbM
ddm1	AT3G55550	2	gbM
ddm1	AT5G19670	1	gbM
ddm1	AT2G28830	1	gbM
ddm1	AT1G71850	1	gbM
ddm1	AT2G01740	2	gbM
ddm1	AT1G21450	1	teM
ddm1	AT5G10710	2	gbM
ddm1	AT4G02260	1	gbM
ddm1	AT5G24260	1	gbM
ddm1	AT3G45420	3	gbM
ddm1	AT2G05170	1	gbM
ddm1	AT3G19740	3	gbM
ddm1	AT5G23880	4	gbM
ddm1	AT2G03670	2	gbM
ddm1	AT1G55260	4	UM
ddm1	AT5G25080	1	gbM
ddm1	AT5G16880	4	gbM
ddm1	AT3G47110	10	gbM
ddm1	AT4G22140	1	gbM
ddm1	AT1G18640	1	gbM
ddm1	AT2G21050	1	UM
ddm1	AT5G28350	3	gbM
ddm1	AT3G27670	1	gbM
ddm1	AT3G23370	5	gbM
ddm1	AT1G43710	1	gbM
ddm1	AT3G44850	29	gbM
ddm1	AT4G02430	3	gbM
ddm1	AT1G44810	1	UM
ddm1	AT3G46610	1	gbM
ddm1	AT1G28410	4	gbM
ddm1	AT1G62400	2	gbM
ddm1	AT1G70740	1	gbM
ddm1	AT2G18940	2	gbM
ddm1	AT5G49510	4	UM
ddm1	AT1G29340	11	gbM
ddm1	AT3G48190	1	gbM
ddm1	AT1G18950	1	gbM
ddm1	AT5G16810	9	gbM
ddm1	AT1G27750	1	gbM
ddm1	AT5G18500	1	gbM
ddm1	AT2G17510	2	gbM
ddm1	AT4G19060	5	gbM
ddm1	AT5G43460	1	gbM
ddm1	AT1G55860	4	gbM
ddm1	AT1G27700	1	gbM
ddm1	AT5G40640	1	gbM
ddm1	AT2G22070	2	gbM
ddm1	AT3G23010	1	UM
ddm1	AT5G51430	1	gbM
ddm1	AT5G51000	7	teM
ddm1	AT4G12370	1	UM
ddm1	AT5G52180	1	gbM
ddm1	AT3G20800	3	gbM
ddm1	AT5G25530	3	gbM
ddm1	AT5G14950	5	gbM
ddm1	AT3G20660	3	gbM
ddm1	AT3G57310	1	UM
ddm1	AT2G15230	4	gbM
ddm1	AT2G03710	4	UM
ddm1	AT3G45400	2	gbM
ddm1	AT4G08460	9	gbM
ddm1	AT3G60830	1	gbM
ddm1	AT5G41240	4	gbM
ddm1	AT5G35330	1	gbM
ddm1	AT5G47010	1	gbM
ddm1	AT4G05390	2	gbM
ddm1	AT5G15830	1	UM
ddm1	AT2G18480	7	teM
ddm1	AT3G17370	1	UM
ddm1	AT2G17820	1	gbM
ddm1	AT4G14310	1	gbM
ddm1	AT5G18840	1	gbM
ddm1	AT5G40400	2	gbM
ddm1	AT5G43650	1	UM
ddm1	AT4G33890	2	gbM
ddm1	AT3G47680	4	gbM
ddm1	AT5G19855	1	UM
ddm1	AT2G20210	1	gbM
ddm1	AT3G23920	1	gbM
ddm1	AT2G21170	1	gbM
ddm1	AT3G20557	1	UM
ddm1	AT2G16070	12	gbM
ddm1	AT2G36026	1	UM
ddm1	AT4G11830	1	gbM
ddm1	AT2G19120	2	gbM
ddm1	AT3G50110	2	gbM
ddm1	AT1G61320	1	teM
ddm1	AT2G29040	7	gbM
ddm1	AT1G61215	1	gbM
ddm1	AT2G31960	15	gbM
ddm1	AT5G40700	1	gbM
ddm1	AT5G16560	1	UM
ddm1	AT2G12550	2	gbM
ddm1	AT3G23440	1	UM
ddm1	AT2G17570	3	gbM
ddm1	AT3G52240	1	gbM
ddm1	AT1G61010	3	gbM
ddm1	AT5G50280	1	gbM
ddm1	AT3G44950	1	UM
ddm1	AT2G29065	6	gbM
ddm1	AT5G24940	1	gbM
ddm1	AT4G32410	2	gbM
ddm1	AT1G52310	1	gbM
ddm1	AT2G25010	1	gbM
ddm1	AT2G02870	1	gbM
ddm1	AT5G14770	1	gbM
ddm1	AT3G19870	3	gbM
ddm1	AT4G04320	2	gbM
ddm1	AT4G36590	1	UM
ddm1	AT1G50060	6	teM
ddm1	AT3G48860	1	gbM
ddm1	AT1G20300	1	gbM
ddm1	AT1G45130	1	gbM
ddm1	AT5G17550	1	UM
ddm1	AT5G16780	1	gbM
ddm1	AT2G27150	1	gbM
ddm1	AT2G16485	2	gbM
ddm1	AT3G58030	1	gbM
ddm1	AT2G06530	1	gbM
ddm1	AT3G22170	2	gbM
ddm1	AT2G04860	1	gbM
ddm1	AT5G42620	1	gbM
ddm1	AT2G31690	1	UM
ddm1	AT5G15290	1	UM
ddm1	AT3G43220	1	gbM
ddm1	AT1G19440	2	gbM
ddm1	AT1G29660	6	UM
ddm1	AT1G33390	1	gbM
ddm1	AT2G02240	2	teM
ddm1	AT2G21655	1	gbM
ddm1	AT1G52780	19	gbM
ddm1	AT3G57300	2	gbM
ddm1	AT1G28320	1	gbM
ddm1	AT5G28160	3	UM
ddm1	AT3G20440	1	gbM
ddm1	AT3G46210	1	gbM
ddm1	AT5G26960	1	UM
ddm1	AT2G32250	3	gbM
ddm1	AT4G13970	3	gbM
ddm1	AT1G61580	1	gbM
ddm1	AT5G27640	11	gbM
ddm1	AT1G61410	1	UM
ddm1	AT5G06970	1	gbM
ddm1	AT4G32370	11	UM
ddm1	AT5G08470	6	gbM
ddm1	AT1G19360	1	gbM
ddm1	AT1G51980	1	gbM
ddm1	AT3G62330	16	gbM
ddm1	AT3G44530	3	gbM
ddm1	AT5G43710	4	gbM
ddm1	AT5G25100	1	gbM
ddm1	AT4G13430	1	gbM
ddm1	AT3G07880	1	UM
ddm1	AT3G49880	2	teM
ddm1	AT2G30320	8	gbM
ddm1	AT1G54300	1	UM
ddm1	AT4G04460	1	gbM
ddm1	AT1G55120	3	teM
ddm1	AT4G17610	1	gbM
ddm1	AT1G60560	1	gbM
ddm1	AT1G24250	2	UM
ddm1	AT1G35890	5	gbM
ddm1	AT5G19920	5	gbM
ddm1	AT1G56590	2	gbM
ddm1	AT4G09980	1	gbM
ddm1	AT2G14680	1	gbM
ddm1	AT1G27850	5	gbM
ddm1	AT1G71530	1	gbM
ddm1	AT3G48210	1	gbM
ddm1	AT5G46470	1	gbM
ddm1	AT2G19600	1	gbM
ddm1	AT3G03370	1	gbM
ddm1	AT3G61850	6	UM
ddm1	AT1G13460	1	gbM
ddm1	AT5G43820	1	gbM
ddm1	AT3G04260	1	gbM
ddm1	AT1G48120	1	gbM
ddm1	AT5G40850	1	gbM
ddm1	AT2G14170	3	gbM
ddm1	AT5G25590	1	gbM
ddm1	AT1G47330	1	gbM
ddm1	AT1G30600	2	gbM
ddm1	AT4G03415	2	gbM
ddm1	AT5G50960	2	gbM
ddm1	AT1G58350	4	gbM
ddm1	AT5G22040	1	gbM
ddm1	AT5G41300	1	UM
ddm1	AT2G03270	1	gbM
ddm1	AT2G21270	2	gbM
ddm1	AT4G04790	13	gbM
ddm1	AT1G56290	1	gbM
ddm1	AT5G07165	4	UM
ddm1	AT1G50660	5	gbM
ddm1	AT1G47640	11	gbM
ddm1	AT3G59430	2	gbM
ddm1	AT1G66720	2	gbM
ddm1	AT5G09550	2	UM
ddm1	AT5G05900	1	UM
ddm1	AT5G47360	1	gbM
ddm1	AT2G04750	2	gbM
ddm1	AT4G36730	1	gbM
ddm1	AT3G13550	2	UM
ddm1	AT1G28210	1	gbM
ddm1	AT1G52190	1	UM
ddm1	AT5G17650	4	UM
ddm1	AT5G16290	1	gbM
ddm1	AT3G46450	1	gbM
ddm1	AT1G34360	1	gbM
ddm1	AT5G46920	1	gbM
ddm1	AT2G20290	2	gbM
ddm1	AT1G54385	1	gbM
ddm1	AT5G36880	6	gbM
ddm1	AT4G08520	1	gbM
ddm1	AT5G34930	5	gbM
ddm1	AT3G16010	1	gbM
ddm1	AT3G18215	10	gbM
ddm1	AT2G01680	8	gbM
ddm1	AT5G51640	4	gbM
ddm1	AT2G26910	1	gbM
ddm1	AT4G18975	4	gbM
ddm1	AT1G56460	3	gbM
ddm1	AT3G44680	1	gbM
ddm1	AT5G21040	1	gbM
ddm1	AT5G37010	2	gbM
ddm1	AT5G39960	6	gbM
ddm1	AT3G05670	2	gbM
ddm1	AT5G41580	2	gbM
ddm1	AT4G05240	1	UM
ddm1	AT2G03770	20	gbM
ddm1	AT1G54470	2	UM
ddm1	AT4G21520	29	gbM
ddm1	AT5G36940	4	gbM
ddm1	AT5G37500	1	gbM
ddm1	AT2G15460	16	teM
ddm1	AT1G28000	1	teM
ddm1	AT1G63690	1	gbM
ddm1	AT4G32640	1	gbM
ddm1	AT3G50380	1	gbM
ddm1	AT3G44340	6	gbM
ddm1	AT1G35660	2	gbM
ddm1	AT3G15120	1	gbM
ddm1	AT4G16120	2	gbM
ddm1	AT5G26570	1	gbM
ddm1	AT4G19770	1	UM
ddm1	AT3G45300	1	gbM
ddm1	AT5G17850	2	gbM
ddm1	AT5G36001	1	gbM
ddm1	AT5G35450	2	gbM
ddm1	AT3G44790	1	UM
ddm1	AT3G18860	1	gbM
ddm1	AT1G47570	1	gbM
ddm1	AT1G65440	1	gbM
ddm1	AT1G49230	1	gbM
ddm1	AT1G30890	2	gbM
ddm1	AT3G28450	2	gbM
ddm1	AT1G63050	2	gbM
ddm1	AT1G54090	2	gbM
ddm1	AT5G38140	13	gbM
ddm1	AT5G17780	1	UM
ddm1	AT1G50600	1	gbM
ddm1	AT5G19110	1	UM
ddm1	AT3G11530	1	gbM
ddm1	AT5G45900	4	gbM
ddm1	AT4G08330	9	gbM
ddm1	AT4G33990	2	gbM
ddm1	AT5G28000	1	UM
ddm1	AT3G11440	1	gbM
ddm1	AT5G22780	1	gbM
ddm1	AT2G36750	15	teM
ddm1	AT1G57690	1	UM
ddm1	AT4G08250	2	gbM
ddm1	AT2G05320	34	gbM
ddm1	AT1G19580	1	gbM
ddm1	AT4G04930	4	gbM
ddm1	AT4G07960	1	gbM
ddm1	AT5G30510	8	gbM
ddm1	AT5G49830	3	gbM
ddm1	AT2G34020	1	gbM
ddm1	AT5G06950	3	gbM
ddm1	AT5G13200	1	UM
ddm1	AT1G36070	1	gbM
ddm1	AT1G23130	6	UM
ddm1	AT1G48090	1	gbM
ddm1	AT4G12780	3	gbM
ddm1	AT2G17410	1	gbM
ddm1	AT4G14300	1	gbM
ddm1	AT3G01380	1	gbM
ddm1	AT5G40760	1	gbM
ddm1	AT1G61860	2	gbM
ddm1	AT2G24830	1	gbM
ddm1	AT1G56610	16	gbM
ddm1	AT1G26640	1	gbM
ddm1	AT5G25770	1	gbM
ddm1	AT1G66340	3	gbM
ddm1	AT1G52320	5	gbM
ddm1	AT3G56000	3	gbM
ddm1	AT2G19470	1	gbM
ddm1	AT3G55230	1	UM
ddm1	AT2G02560	9	gbM
ddm1	AT1G54460	1	gbM
ddm1	AT5G17270	1	gbM
ddm1	AT5G05930	1	gbM
ddm1	AT5G50210	1	teM
ddm1	AT2G19950	2	gbM
ddm1	AT4G04880	3	gbM
ddm1	AT5G49140	1	UM
ddm1	AT2G23700	5	gbM
ddm1	AT1G63660	1	gbM
ddm1	AT1G61640	1	gbM
ddm1	AT1G55180	5	gbM
ddm1	AT3G09860	1	UM
ddm1	AT2G21890	1	UM
ddm1	AT3G48880	3	gbM
ddm1	AT5G33320	2	gbM
ddm1	AT2G16740	1	UM
ddm1	AT3G61690	1	gbM
ddm1	AT2G26180	1	gbM
ddm1	AT2G14850	1	gbM
ddm1	AT5G39700	1	UM
ddm1	AT5G45620	1	gbM
ddm1	AT3G54480	1	gbM
ddm1	AT2G27520	2	teM
ddm1	AT2G22400	1	gbM
ddm1	AT5G39450	1	gbM
ddm1	AT5G28290	19	gbM
ddm1	AT3G53240	1	gbM
ddm1	AT2G25560	2	gbM
ddm1	AT5G14580	3	gbM
ddm1	AT1G49800	1	UM
ddm1	AT5G26110	1	gbM
ddm1	AT5G20200	1	gbM
ddm1	AT2G33090	1	UM
ddm1	AT3G21310	21	gbM
ddm1	AT5G25050	3	gbM
ddm1	AT5G42430	12	UM
ddm1	AT3G02660	1	gbM
ddm1	AT4G10850	2	UM
ddm1	AT5G36210	1	gbM
ddm1	AT4G17240	1	UM
ddm1	AT2G05760	1	gbM
ddm1	AT5G09860	1	gbM
ddm1	AT2G29990	3	gbM
ddm1	AT4G03960	1	gbM
ddm1	AT1G23670	1	UM
ddm1	AT4G11130	1	gbM
ddm1	AT1G63490	4	gbM
ddm1	AT5G39790	1	gbM
ddm1	AT4G21300	8	gbM
ddm1	AT2G05140	1	UM
ddm1	AT1G71090	3	gbM
ddm1	AT3G19970	1	gbM
ddm1	AT2G24690	1	gbM
ddm1	AT1G56230	4	gbM
ddm1	AT1G32260	9	gbM
ddm1	AT1G20690	1	gbM
ddm1	AT4G19090	2	gbM
ddm1	AT2G03667	1	gbM
ddm1	AT5G20630	1	UM
ddm1	AT5G16610	3	gbM
ddm1	AT1G71780	1	UM
ddm1	AT1G22720	1	UM
ddm1	AT2G32870	1	UM
ddm1	AT5G51930	5	UM
ddm1	AT3G21480	6	gbM
ddm1	AT3G47600	2	UM
ddm1	AT3G51050	1	gbM
ddm1	AT1G45201	1	UM
ddm1	AT4G18780	1	gbM
ddm1	AT2G28450	1	gbM
ddm1	AT1G65190	1	UM
ddm1	AT5G16860	3	gbM
ddm1	AT2G01690	1	gbM
ddm1	AT5G06800	6	UM
ddm1	AT4G03020	1	gbM
ddm1	AT4G11160	4	gbM
ddm1	AT4G15180	1	gbM
ddm1	AT1G34300	1	gbM
ddm1	AT3G44740	3	gbM
ddm1	AT3G26040	2	gbM
ddm1	AT4G21515	2	UM
ddm1	AT1G31520	2	UM
ddm1	AT4G10820	1	UM
ddm1	AT1G56280	2	gbM
ddm1	AT1G64960	19	teM
ddm1	AT5G38070	1	gbM
ddm1	AT3G15790	1	gbM
ddm1	AT1G66470	1	UM
ddm1	AT1G52820	2	gbM
ddm1	AT4G14210	1	gbM
ddm1	AT2G22360	1	gbM
ddm1	AT5G38040	1	gbM
ddm1	AT3G61960	1	gbM
ddm1	AT1G28630	2	UM
ddm1	AT5G37050	1	gbM
ddm1	AT2G05920	3	gbM
ddm1	AT5G52350	1	UM
ddm1	AT1G33980	1	gbM
ddm1	AT4G33585	11	gbM
ddm1	AT3G24982	32	gbM
ddm1	AT2G22810	1	UM
ddm1	AT4G14990	7	gbM
ddm1	AT1G53720	1	gbM
ddm1	AT2G16920	7	gbM
ddm1	AT5G51100	2	gbM
ddm1	AT4G08350	1	gbM
ddm1	AT3G57170	1	gbM
ddm1	AT5G24740	2	gbM
ddm1	AT5G20940	1	gbM
ddm1	AT5G37510	1	gbM
ddm1	AT3G01350	1	gbM
ddm1	AT4G22270	1	UM
ddm1	AT3G55930	2	UM
ddm1	AT3G28720	17	gbM
ddm1	AT5G22450	4	gbM
ddm1	AT5G26780	4	gbM
ddm1	AT2G03240	1	gbM
ddm1	AT1G26260	1	gbM
ddm1	AT2G15910	8	gbM
ddm1	AT2G19630	2	UM
ddm1	AT3G52130	1	gbM
ddm1	AT3G28630	1	gbM
ddm1	AT1G21860	1	UM
ddm1	AT4G10360	1	gbM
ddm1	AT3G48410	1	gbM
ddm1	AT3G50500	1	gbM
ddm1	AT1G63020	4	gbM
ddm1	AT1G33700	1	gbM
ddm1	AT5G19660	1	gbM
ddm1	AT1G24030	1	gbM
ddm1	AT5G17020	1	gbM
ddm1	AT5G52460	1	UM
ddm1	AT2G30070	2	gbM
ddm1	AT1G62530	1	gbM
ddm1	AT3G44290	10	gbM
ddm1	AT3G45090	2	gbM
ddm1	AT3G44755	1	UM
ddm1	AT3G49350	2	gbM
ddm1	AT1G53650	1	gbM
ddm1	AT4G11970	5	gbM
ddm1	AT1G22730	1	gbM
ddm1	AT5G20610	2	gbM
ddm1	AT5G40840	1	gbM
ddm1	AT3G50910	1	gbM
ddm1	AT2G13290	10	gbM
ddm1	AT2G30930	1	UM
ddm1	AT1G47960	9	teM
ddm1	AT5G28237	2	UM
ddm1	AT1G64140	1	gbM
ddm1	AT2G34090	1	gbM
ddm1	AT5G37610	2	UM
ddm1	AT3G46680	10	gbM
ddm1	AT1G20460	3	gbM
ddm1	AT2G22780	1	gbM
ddm1	AT3G50620	1	gbM
WT	AT3G44200	1	gbM
WT	AT4G34580	1	UM
WT	AT5G37450	1	gbM
WT	AT5G38050	8	gbM
WT	AT5G35370	126	teM
WT	AT3G29300	1	UM
WT	AT5G41680	4	gbM
WT	AT2G19160	7	gbM
WT	AT3G44820	1	gbM
WT	AT5G48040	6	gbM
WT	AT1G50030	1	gbM
WT	AT3G18310	1	gbM
WT	AT3G17280	1	UM
WT	AT1G52580	1	gbM
WT	AT5G35200	8	gbM
WT	AT5G52680	2	UM
WT	AT4G16810	1	UM
WT	AT2G16910	3	gbM
WT	AT5G36250	3	gbM
WT	AT1G12840	1	gbM
WT	AT5G45060	8	gbM
WT	AT1G44080	33	teM
WT	AT4G14570	5	gbM
WT	AT1G23480	61	teM
WT	AT3G28970	6	gbM
WT	AT3G54800	2	gbM
WT	AT4G16650	3	gbM
WT	AT3G02320	2	gbM
WT	AT3G03405	72	teM
WT	AT3G03305	1	gbM
WT	AT4G16680	1	gbM
WT	AT1G17545	1	UM
WT	AT5G39680	2	gbM
WT	AT2G15530	1	gbM
WT	AT1G64840	2	gbM
WT	AT5G17510	1	gbM
WT	AT5G14620	99	teM
WT	AT1G55420	1	UM
WT	AT4G09560	4	gbM
WT	AT4G12420	4	gbM
WT	AT5G10200	2	gbM
WT	AT1G65070	1	gbM
WT	AT1G67140	3	gbM
WT	AT5G37230	36	UM
WT	AT5G21990	1	gbM
WT	AT5G43360	4	UM
WT	AT3G46500	5	gbM
WT	AT4G04960	6	gbM
WT	AT5G28919	7	UM
WT	AT1G32370	1	UM
WT	AT3G61340	4	UM
WT	AT3G24660	1	gbM
WT	AT5G49980	1	gbM
WT	AT5G49060	2	gbM
WT	AT3G46920	1	gbM
WT	AT2G16090	25	gbM
WT	AT5G27220	1	gbM
WT	AT5G51270	2	gbM
WT	AT1G62830	6	gbM
WT	AT2G15080	1	UM
WT	AT5G39710	42	gbM
WT	AT5G40810	3	gbM
WT	AT3G05370	1	UM
WT	AT2G21130	1	UM
WT	AT3G43970	64	teM
WT	AT1G49150	2	UM
WT	AT3G29360	2	gbM
WT	AT3G04770	1	UM
WT	AT5G07440	1	UM
WT	AT3G60560	2	UM
WT	AT1G26380	111	gbM
WT	AT3G11490	1	gbM
WT	AT3G10250	1	gbM
WT	AT2G23540	16	teM
WT	AT5G44790	2	gbM
WT	AT1G51965	4	gbM
WT	AT3G26855	7	UM
WT	AT5G45680	1	UM
WT	AT3G06500	4	gbM
WT	AT4G11270	2	gbM
WT	AT5G28530	1	gbM
WT	AT3G02130	5	gbM
WT	AT3G28020	1	UM
WT	AT5G09350	2	gbM
WT	AT3G58590	3	gbM
WT	AT1G59660	16	gbM
WT	AT3G18960	1	UM
WT	AT3G29290	1	gbM
WT	AT3G12810	2	gbM
WT	AT5G35160	35	gbM
WT	AT4G35410	1	UM
WT	AT5G17640	1	gbM
WT	AT4G04404	2	UM
WT	AT4G14190	3	gbM
WT	AT3G26020	2	gbM
WT	AT3G61290	1	UM
WT	AT5G48120	4	gbM
WT	AT5G44530	7	gbM
WT	AT1G24575	1	UM
WT	AT3G29280	2	gbM
WT	AT4G20700	119	UM
WT	AT4G03340	1	gbM
WT	AT4G36470	2	UM
WT	AT3G09990	1	UM
WT	AT3G56690	1	gbM
WT	AT5G45820	1	UM
WT	AT5G07920	1	gbM
WT	AT1G52360	1	gbM
WT	AT4G19006	1	gbM
WT	AT1G61500	21	gbM
WT	AT1G31850	2	gbM
WT	AT2G25050	102	teM
WT	AT2G18170	1	gbM
WT	AT2G24210	1	UM
WT	AT3G43580	1	UM
WT	AT2G23380	1	gbM
WT	AT5G41360	2	gbM
WT	AT1G22830	2	gbM
WT	AT5G17500	1	UM
WT	AT2G27600	1	gbM
WT	AT3G60070	1	gbM
WT	AT3G17240	2	gbM
WT	AT1G17280	5	gbM
WT	AT5G20170	5	gbM
WT	AT3G27260	3	gbM
WT	AT2G06960	82	teM
WT	AT5G28690	8	gbM
WT	AT5G41940	8	gbM
WT	AT1G64320	1	gbM
WT	AT1G62290	7	gbM
WT	AT5G11630	1	UM
WT	AT4G04950	9	gbM
WT	AT2G27800	11	gbM
WT	AT5G05730	1	gbM
WT	AT1G70870	1	UM
WT	AT4G32375	2	UM
WT	AT3G53160	6	UM
WT	AT3G05545	1	gbM
WT	AT4G10020	4	gbM
WT	AT4G04910	1	gbM
WT	AT5G15730	1	gbM
WT	AT1G13560	1	gbM
WT	AT4G06634	2	gbM
WT	AT1G35580	2	gbM
WT	AT4G24200	2	gbM
WT	AT2G18630	2	gbM
WT	AT5G09320	1	UM
WT	AT3G20935	6	gbM
WT	AT1G65580	1	gbM
WT	AT3G24430	8	gbM
WT	AT5G08650	2	gbM
WT	AT1G21080	2	gbM
WT	AT1G13950	1	UM
WT	AT2G25905	1	UM
WT	AT1G50580	3	teM
WT	AT3G29130	2	gbM
WT	AT2G29840	1	UM
WT	AT1G30090	42	gbM
WT	AT5G41210	1	UM
WT	AT3G04340	2	gbM
WT	AT3G05210	1	gbM
WT	AT5G47400	2	gbM
WT	AT1G64740	3	gbM
WT	AT2G28390	1	gbM
WT	AT1G62060	1	UM
WT	AT4G35230	3	gbM
WT	AT5G18630	3	gbM
WT	AT5G43270	3	gbM
WT	AT5G50950	1	UM
WT	AT5G28345	65	UM
WT	AT2G27330	2	UM
WT	AT3G28100	1	teM
WT	AT5G28210	1	gbM
WT	AT1G47056	4	gbM
WT	AT5G36290	2	gbM
WT	AT5G25300	6	UM
WT	AT5G14170	2	gbM
WT	AT4G32440	3	gbM
WT	AT2G19330	13	gbM
WT	AT1G33720	1	UM
WT	AT5G39340	1	UM
WT	AT2G02250	2	UM
WT	AT2G26330	2	gbM
WT	AT2G18950	1	gbM
WT	AT2G28250	6	gbM
WT	AT3G48830	1	gbM
WT	AT4G21100	1	gbM
WT	AT4G10760	2	gbM
WT	AT1G68520	1	UM
WT	AT3G23540	6	gbM
WT	AT5G48500	1	UM
WT	AT1G31120	1	gbM
WT	AT5G26910	1	gbM
WT	AT1G13320	1	gbM
WT	AT5G11700	4	gbM
WT	AT5G08450	3	gbM
WT	AT5G10630	1	gbM
WT	AT5G41350	10	gbM
WT	AT4G12810	15	gbM
WT	AT5G13750	6	UM
WT	AT1G21610	2	gbM
WT	AT5G40910	4	gbM
WT	AT1G52690	1	UM
WT	AT5G43920	1	gbM
WT	AT2G06000	2	gbM
WT	AT3G44080	7	gbM
WT	AT3G43440	2	gbM
WT	AT1G28690	1	gbM
WT	AT1G45545	4	gbM
WT	AT3G25220	3	gbM
WT	AT5G41170	1	gbM
WT	AT3G48187	1	gbM
WT	AT2G17140	7	gbM
WT	AT2G29600	122	teM
WT	AT5G19020	1	gbM
WT	AT4G29940	1	gbM
WT	AT5G13990	2	gbM
WT	AT2G24960	2	gbM
WT	AT5G47860	1	gbM
WT	AT3G53260	1	UM
WT	AT1G63870	14	UM
WT	AT2G05160	1	gbM
WT	AT5G10260	1	UM
WT	AT4G02390	1	gbM
WT	AT5G35360	1	gbM
WT	AT4G20060	1	gbM
WT	AT2G19190	8	gbM
WT	AT3G26350	9	gbM
WT	AT1G13310	1	gbM
WT	AT3G26670	1	gbM
WT	AT4G34390	1	gbM
WT	AT1G36280	10	gbM
WT	AT1G52570	3	gbM
WT	AT4G30090	3	gbM
WT	AT1G17220	1	gbM
WT	AT4G15417	5	UM
WT	AT4G30790	1	gbM
WT	AT5G19590	1	UM
WT	AT4G13560	6	UM
WT	AT5G44316	2	gbM
WT	AT1G18470	1	gbM
WT	AT1G22130	1	UM
WT	AT5G38540	1	UM
WT	AT1G50410	1	gbM
WT	AT3G44690	3	gbM
WT	AT1G23420	1	UM
WT	AT5G07640	3	UM
WT	AT5G41640	12	teM
WT	AT5G16240	2	UM
WT	AT3G16260	1	gbM
WT	AT1G17960	1	UM
WT	AT1G55930	3	gbM
WT	AT5G46395	1	UM
WT	AT1G50000	5	gbM
WT	AT5G45390	1	gbM
WT	AT5G19280	1	gbM
WT	AT4G22410	31	UM
WT	AT5G35960	11	gbM
WT	AT1G30640	1	gbM
WT	AT1G57700	6	gbM
WT	AT5G47160	3	gbM
WT	AT5G37830	4	gbM
WT	AT1G48560	1	gbM
WT	AT3G53980	2	UM
WT	AT1G70840	88	teM
WT	AT3G13690	1	gbM
WT	AT5G22970	1	UM
WT	AT5G18475	1	gbM
WT	AT5G48030	4	gbM
WT	AT5G35930	4	gbM
WT	AT3G26720	1	gbM
WT	AT1G22960	1	gbM
WT	AT4G37280	3	teM
WT	AT5G42280	5	UM
WT	AT4G03600	1	UM
WT	AT3G14270	1	gbM
WT	AT4G10840	1	gbM
WT	AT3G24250	2	UM
WT	AT5G44180	1	gbM
WT	AT3G28670	4	gbM
WT	AT2G27530	1	UM
WT	AT1G15380	8	UM
WT	AT4G05140	1	gbM
WT	AT5G39840	1	gbM
WT	AT3G12977	1	UM
WT	AT2G04842	7	gbM
WT	AT5G16430	1	UM
WT	AT2G24390	1	UM
WT	AT3G49220	1	UM
WT	AT1G63410	4	teM
WT	AT1G54710	1	gbM
WT	AT2G15880	5	gbM
WT	AT3G05010	1	UM
WT	AT2G26930	1	gbM
WT	AT4G09730	1	gbM
WT	AT2G32120	1	gbM
WT	AT4G22370	4	gbM
WT	AT2G35360	1	UM
WT	AT2G25680	47	gbM
WT	AT1G29970	1	gbM
WT	AT1G43690	1	gbM
WT	AT1G35190	42	gbM
WT	AT3G28420	1	UM
WT	AT1G35220	2	gbM
WT	AT4G05030	9	teM
WT	AT4G34080	12	gbM
WT	AT3G05440	1	UM
WT	AT2G27230	1	gbM
WT	AT5G25260	2	gbM
WT	AT5G37890	9	gbM
WT	AT5G35560	1	gbM
WT	AT1G51790	2	gbM
WT	AT2G32160	1	UM
WT	AT4G35270	1	gbM
WT	AT2G04850	8	gbM
WT	AT2G20000	1	gbM
WT	AT5G38150	16	gbM
WT	AT1G69010	1	gbM
WT	AT4G19990	1	gbM
WT	AT5G11220	2	UM
WT	AT1G30870	33	gbM
WT	AT1G55630	5	gbM
WT	AT3G15130	2	gbM
WT	AT5G07020	2	gbM
WT	AT1G18390	1	UM
WT	AT4G14103	1	UM
WT	AT3G18290	1	gbM
WT	AT5G20660	1	gbM
WT	AT2G02750	1	gbM
WT	AT2G23740	2	gbM
WT	AT5G09630	5	gbM
WT	AT4G03635	15	UM
WT	AT2G03150	1	gbM
WT	AT3G02280	1	gbM
WT	AT1G66000	1	UM
WT	AT5G45600	1	gbM
WT	AT5G07370	2	gbM
WT	AT3G14580	1	UM
WT	AT1G48490	1	gbM
WT	AT1G47340	3	gbM
WT	AT1G58230	1	gbM
WT	AT2G19870	3	gbM
WT	AT2G33450	1	UM
WT	AT3G04190	1	UM
WT	AT3G44890	1	gbM
WT	AT1G49630	1	gbM
WT	AT4G02660	4	gbM
WT	AT5G43880	1	gbM
WT	AT3G60240	1	gbM
WT	AT5G39040	1	gbM
WT	AT2G35530	1	gbM
WT	AT5G42870	1	gbM
WT	AT5G24790	1	UM
WT	AT5G22820	1	gbM
WT	AT3G24150	1	gbM
WT	AT3G10740	2	gbM
WT	AT5G50780	1	gbM
WT	AT3G15070	1	gbM
WT	AT1G45150	1	gbM
WT	AT3G42950	6	gbM
WT	AT1G22290	6	gbM
WT	AT3G59750	67	gbM
WT	AT1G18960	1	UM
WT	AT1G36940	3	teM
WT	AT4G03610	2	gbM
WT	AT5G35750	1	gbM
WT	AT1G16260	3	gbM
WT	AT3G55160	4	gbM
WT	AT2G18915	1	gbM
WT	AT5G39350	2	gbM
WT	AT4G20090	3	gbM
WT	AT2G14740	2	gbM
WT	AT3G25610	3	gbM
WT	AT5G41150	1	gbM
WT	AT1G21580	1	gbM
WT	AT1G20380	1	gbM
WT	AT3G15220	1	gbM
WT	AT2G30050	2	gbM
WT	AT1G55130	1	gbM
WT	AT1G22880	1	gbM
WT	AT3G05685	1	UM
WT	AT3G03740	1	gbM
WT	AT2G17480	1	gbM
WT	AT3G56190	1	gbM
WT	AT3G06480	11	gbM
WT	AT5G42310	1	gbM
WT	AT5G43320	6	gbM
WT	AT5G15890	50	gbM
WT	AT2G18720	2	gbM
WT	AT2G33655	1	UM
WT	AT1G13650	6	UM
WT	AT3G51120	1	gbM
WT	AT4G05420	4	gbM
WT	AT2G01880	1	UM
WT	AT2G20320	3	gbM
WT	AT2G13800	1	gbM
WT	AT1G51880	1	UM
WT	AT3G12720	2	UM
WT	AT1G23190	1	gbM
WT	AT5G08500	1	gbM
WT	AT3G45750	2	gbM
WT	AT2G02640	1	UM
WT	AT5G24190	48	teM
WT	AT5G24880	1	UM
WT	AT2G34530	1	UM
WT	AT4G08320	4	gbM
WT	AT1G17780	1	UM
WT	AT2G32970	2	gbM
WT	AT2G12400	4	gbM
WT	AT1G17455	1	UM
WT	AT3G22740	1	UM
WT	AT4G27140	1	UM
WT	AT1G68190	12	gbM
WT	AT1G44100	5	gbM
WT	AT1G47480	1	gbM
WT	AT2G36420	1	UM
WT	AT1G42980	21	gbM
WT	AT5G38730	6	gbM
WT	AT2G27950	1	gbM
WT	AT1G64583	1	gbM
WT	AT3G54860	1	gbM
WT	AT1G52080	2	gbM
WT	AT4G37500	1	UM
WT	AT3G05675	6	gbM
WT	AT2G17036	6	gbM
WT	AT1G55000	1	gbM
WT	AT4G19580	44	gbM
WT	AT1G70060	1	gbM
WT	AT3G11960	1	gbM
WT	AT3G18240	1	gbM
WT	AT3G44900	6	gbM
WT	AT2G29890	1	gbM
WT	AT3G29270	2	gbM
WT	AT1G16560	1	gbM
WT	AT1G66090	2	UM
WT	AT2G33380	12	teM
WT	AT3G09090	1	gbM
WT	AT5G20030	4	gbM
WT	AT1G67420	5	gbM
WT	AT5G40100	2	gbM
WT	AT1G70080	1	UM
WT	AT5G22840	6	gbM
WT	AT5G43950	1	gbM
WT	AT5G26200	4	gbM
WT	AT1G19370	12	gbM
WT	AT3G48810	3	gbM
WT	AT5G41000	63	teM
WT	AT4G33590	46	gbM
WT	AT1G61420	7	gbM
WT	AT1G57630	33	teM
WT	AT5G19570	1	UM
WT	AT3G44830	3	gbM
WT	AT5G35995	2	gbM
WT	AT3G25690	1	gbM
WT	AT4G23882	3	UM
WT	AT3G54826	1	gbM
WT	AT1G53500	1	gbM
WT	AT4G08690	26	gbM
WT	AT5G41430	10	teM
WT	AT5G28150	1	gbM
WT	AT3G44430	1	UM
WT	AT1G55370	1	UM
WT	AT3G52590	1	UM
WT	AT5G35732	3	gbM
WT	AT4G09140	1	gbM
WT	AT1G44160	23	gbM
WT	AT5G18420	3	gbM
WT	AT1G30110	1	UM
WT	AT4G22670	2	gbM
WT	AT5G49880	1	gbM
WT	AT3G25680	1	gbM
WT	AT4G09130	11	gbM
WT	AT5G08630	1	gbM
WT	AT3G47640	1	UM
WT	AT1G32810	3	gbM
WT	AT1G53040	7	gbM
WT	AT2G30130	1	UM
WT	AT3G18200	1	UM
WT	AT5G09870	1	gbM
WT	AT3G17900	1	gbM
WT	AT3G16890	1	gbM
WT	AT1G69190	4	teM
WT	AT3G53090	1	gbM
WT	AT3G19180	1	gbM
WT	AT4G34740	1	gbM
WT	AT1G66150	2	gbM
WT	AT5G45790	16	gbM
WT	AT1G61430	3	gbM
WT	AT1G53840	4	gbM
WT	AT2G23830	1	UM
WT	AT4G04340	1	gbM
WT	AT1G33340	2	gbM
WT	AT1G21740	1	gbM
WT	AT3G53100	1	gbM
WT	AT3G49170	1	gbM
WT	AT5G11270	1	UM
WT	AT5G13010	1	gbM
WT	AT4G02810	1	UM
WT	AT5G22480	1	gbM
WT	AT3G26618	2	gbM
WT	AT3G50770	16	UM
WT	AT3G44020	1	UM
WT	AT1G13040	1	gbM
WT	AT5G08750	1	gbM
WT	AT2G27200	1	gbM
WT	AT1G24320	3	gbM
WT	AT4G04080	34	gbM
WT	AT3G56440	2	gbM
WT	AT2G11520	39	gbM
WT	AT5G09570	3	UM
WT	AT4G35980	2	UM
WT	AT3G49080	1	gbM
WT	AT4G08810	5	gbM
WT	AT3G51480	1	gbM
WT	AT3G56640	2	gbM
WT	AT5G46780	2	UM
WT	AT5G13470	1	UM
WT	AT5G38600	2	gbM
WT	AT4G18593	1	gbM
WT	AT1G62410	1	teM
WT	AT4G14800	1	gbM
WT	AT5G26760	1	gbM
WT	AT1G29990	1	UM
WT	AT5G45780	1	gbM
WT	AT3G19830	1	gbM
WT	AT1G50460	2	gbM
WT	AT2G04660	3	gbM
WT	AT1G29750	2	gbM
WT	AT5G35830	1	UM
WT	AT2G16575	3	UM
WT	AT5G16840	1	gbM
WT	AT5G27400	2	gbM
WT	AT4G08550	24	gbM
WT	AT3G10370	1	gbM
WT	AT1G55310	1	gbM
WT	AT3G07030	1	gbM
WT	AT4G25400	87	teM
WT	AT3G48870	1	gbM
WT	AT2G34630	1	gbM
WT	AT1G63740	4	gbM
WT	AT5G37620	3	UM
WT	AT5G27930	2	gbM
WT	AT1G66430	4	gbM
WT	AT4G08780	23	gbM
WT	AT5G43400	5	gbM
WT	AT5G16870	2	gbM
WT	AT3G62110	1	gbM
WT	AT3G26600	5	gbM
WT	AT5G52280	2	gbM
WT	AT3G05600	1	UM
WT	AT3G27325	1	gbM
WT	AT4G32050	1	gbM
WT	AT3G23550	1	UM
WT	AT1G58025	1	gbM
WT	AT1G49240	2	gbM
WT	AT4G30870	2	gbM
WT	AT3G09270	1	UM
WT	AT4G02840	2	gbM
WT	AT1G32940	1	gbM
WT	AT3G44190	2	gbM
WT	AT1G43860	1	gbM
WT	AT5G24010	1	gbM
WT	AT1G50240	1	gbM
WT	AT5G23320	1	UM
WT	AT3G07810	1	gbM
WT	AT3G18180	2	UM
WT	AT2G17940	1	UM
WT	AT1G32440	2	gbM
WT	AT2G22340	1	UM
WT	AT5G42220	4	gbM
WT	AT1G26820	1	UM
WT	AT4G13150	1	gbM
WT	AT3G05050	1	gbM
WT	AT1G17140	1	UM
WT	AT5G39940	8	gbM
WT	AT3G46150	1	UM
WT	AT1G63270	4	gbM
WT	AT1G15430	2	gbM
WT	AT3G53110	1	gbM
WT	AT1G65920	1	gbM
WT	AT5G16600	1	UM
WT	AT5G49580	1	gbM
WT	AT3G27540	1	gbM
WT	AT1G61270	1	UM
WT	AT1G62770	1	UM
WT	AT5G49840	4	gbM
WT	AT5G37340	1	gbM
WT	AT5G37160	18	UM
WT	AT2G19800	4	teM
WT	AT3G53570	1	gbM
WT	AT1G44120	30	gbM
WT	AT2G34680	2	gbM
WT	AT5G50860	2	gbM
WT	AT1G25540	1	gbM
WT	AT3G47790	2	gbM
WT	AT3G27870	3	gbM
WT	AT4G05210	1	gbM
WT	AT5G09950	3	gbM
WT	AT4G24060	5	UM
WT	AT1G60420	5	gbM
WT	AT3G46670	1	gbM
WT	AT3G25110	1	gbM
WT	AT4G26340	1	UM
WT	AT3G52890	1	gbM
WT	AT3G24210	4	gbM
WT	AT1G60200	2	gbM
WT	AT1G14470	1	gbM
WT	AT1G35350	8	gbM
WT	AT4G05410	1	gbM
WT	AT4G19050	4	gbM
WT	AT3G61028	3	UM
WT	AT5G40490	1	gbM
WT	AT4G15720	2	gbM
WT	AT5G13620	8	gbM
WT	AT2G06210	1	gbM
WT	AT5G33330	4	UM
WT	AT3G56700	10	UM
WT	AT3G05480	3	gbM
WT	AT3G21730	1	UM
WT	AT3G05130	1	gbM
WT	AT4G27745	1	UM
WT	AT5G47220	1	UM
WT	AT4G24980	6	UM
WT	AT4G28950	10	UM
WT	AT4G32840	6	gbM
WT	AT3G19360	2	gbM
WT	AT4G11655	1	UM
WT	AT3G61670	3	gbM
WT	AT4G16850	1	gbM
WT	AT1G59580	2	gbM
WT	AT3G26910	2	gbM
WT	AT5G44510	27	gbM
WT	AT5G11600	1	UM
WT	AT1G62320	6	gbM
WT	AT3G21520	1	gbM
WT	AT5G10370	4	gbM
WT	AT1G31490	1	gbM
WT	AT5G27970	1	gbM
WT	AT1G69640	1	gbM
WT	AT3G55020	1	gbM
WT	AT1G30460	11	gbM
WT	AT2G32415	5	gbM
WT	AT1G69340	2	gbM
WT	AT5G18610	1	gbM
WT	AT5G48020	3	gbM
WT	AT3G61080	1	gbM
WT	AT3G15350	1	gbM
WT	AT4G19410	1	UM
WT	AT2G28170	28	teM
WT	AT1G67520	1	gbM
WT	AT1G35550	1	UM
WT	AT4G08480	33	gbM
WT	AT1G31730	3	gbM
WT	AT5G17840	1	UM
WT	AT5G27010	1	gbM
WT	AT5G37000	1	gbM
WT	AT4G34140	1	gbM
WT	AT2G22890	3	UM
WT	AT5G26240	1	gbM
WT	AT3G06450	1	gbM
WT	AT1G69250	61	gbM
WT	AT3G27410	1	UM
WT	AT4G09680	1	gbM
WT	AT1G57590	2	gbM
WT	AT4G01850	1	gbM
WT	AT3G07980	1	gbM
WT	AT3G20830	1	UM
WT	AT1G45000	1	gbM
WT	AT5G51340	1	gbM
WT	AT2G29690	1	gbM
WT	AT3G20770	2	gbM
WT	AT2G24070	74	teM
WT	AT3G18330	1	UM
WT	AT2G01918	1	UM
WT	AT1G32450	9	gbM
WT	AT1G62250	7	gbM
WT	AT5G49430	4	gbM
WT	AT1G61620	1	gbM
WT	AT3G23980	1	gbM
WT	AT1G20870	1	gbM
WT	AT1G58250	3	gbM
WT	AT1G34760	6	gbM
WT	AT3G16690	1	UM
WT	AT5G16640	1	gbM
WT	AT4G18030	1	gbM
WT	AT4G02640	1	gbM
WT	AT4G13400	1	gbM
WT	AT2G02720	4	gbM
WT	AT1G65690	1	UM
WT	AT2G13125	85	UM
WT	AT5G14060	2	gbM
WT	AT4G29380	2	gbM
WT	AT2G26970	1	gbM
WT	AT5G49410	1	UM
WT	AT1G34260	2	gbM
WT	AT3G28590	1	teM
WT	AT1G17360	1	gbM
WT	AT1G32330	1	gbM
WT	AT4G17616	1	gbM
WT	AT1G68040	75	teM
WT	AT4G22430	3	gbM
WT	AT1G13150	1	gbM
WT	AT5G35180	1	gbM
WT	AT1G43770	2	gbM
WT	AT2G21240	4	gbM
WT	AT3G13060	1	gbM
WT	AT1G47380	1	gbM
WT	AT1G13490	8	UM
WT	AT2G36470	1	UM
WT	AT5G44800	1	gbM
WT	AT4G03110	2	gbM
WT	AT5G42670	1	gbM
WT	AT3G49710	3	gbM
WT	AT3G06510	2	gbM
WT	AT1G62910	15	teM
WT	AT4G37080	1	gbM
WT	AT5G15780	55	gbM
WT	AT4G28990	1	gbM
WT	AT5G50990	1	gbM
WT	AT2G24140	1	gbM
WT	AT3G02680	1	gbM
WT	AT5G15930	3	gbM
WT	AT3G22980	2	gbM
WT	AT2G16880	2	gbM
WT	AT3G27310	1	UM
WT	AT2G26510	6	gbM
WT	AT4G19000	9	gbM
WT	AT3G44370	3	gbM
WT	AT3G24060	1	UM
WT	AT4G05460	4	gbM
WT	AT3G60190	1	gbM
WT	AT1G17450	1	gbM
WT	AT3G50510	1	UM
WT	AT1G62700	3	UM
WT	AT3G58640	1	gbM
WT	AT4G24680	2	gbM
WT	AT3G49990	2	gbM
WT	AT3G51700	1	UM
WT	AT5G24350	1	gbM
WT	AT1G60080	1	gbM
WT	AT5G11660	1	UM
WT	AT3G12640	1	gbM
WT	AT3G57020	1	UM
WT	AT3G61070	1	gbM
WT	AT1G19450	1	gbM
WT	AT1G63960	1	UM
WT	AT3G18040	1	gbM
WT	AT5G43380	1	gbM
WT	AT2G20495	2	gbM
WT	AT1G56145	2	gbM
WT	AT4G09620	1	gbM
WT	AT4G13490	1	UM
WT	AT1G32361	2	gbM
WT	AT5G23980	1	UM
WT	AT5G09400	2	gbM
WT	AT1G31810	1	gbM
WT	AT4G08210	1	gbM
WT	AT5G07070	1	gbM
WT	AT2G28070	6	gbM
WT	AT3G14075	7	gbM
WT	AT2G14720	19	gbM
WT	AT3G55740	11	gbM
WT	AT5G07880	1	gbM
WT	AT5G08305	2	gbM
WT	AT1G18193	21	UM
WT	AT3G52250	1	gbM
WT	AT1G71696	1	gbM
WT	AT3G56410	1	gbM
WT	AT3G47020	23	UM
WT	AT3G02450	1	gbM
WT	AT1G32730	1	gbM
WT	AT1G65670	20	gbM
WT	AT1G54440	2	gbM
WT	AT1G23465	1	UM
WT	AT2G29720	2	UM
WT	AT5G43010	1	gbM
WT	AT2G28260	1	gbM
WT	AT3G55850	2	gbM
WT	AT3G49290	1	gbM
WT	AT1G23220	1	UM
WT	AT5G37310	1	gbM
WT	AT4G24630	6	gbM
WT	AT1G20670	1	gbM
WT	AT5G16910	1	gbM
WT	AT5G22700	8	gbM
WT	AT5G51520	1	UM
WT	AT5G50230	1	gbM
WT	AT5G36930	5	gbM
WT	AT5G35080	3	gbM
WT	AT2G20010	9	gbM
WT	AT4G17740	1	gbM
WT	AT5G45770	1	UM
WT	AT3G11540	1	gbM
WT	AT5G47970	4	gbM
WT	AT5G49200	1	UM
WT	AT5G44150	6	gbM
WT	AT5G41760	5	gbM
WT	AT4G30120	10	teM
WT	AT1G68845	3	UM
WT	AT2G15680	8	gbM
WT	AT5G48420	1	UM
WT	AT3G11760	2	gbM
WT	AT5G42210	1	UM
WT	AT2G20970	1	gbM
WT	AT1G34580	1	UM
WT	AT2G04865	1	gbM
WT	AT4G13880	2	gbM
WT	AT1G27550	2	UM
WT	AT1G64860	3	gbM
WT	AT1G53440	1	gbM
WT	AT1G66210	14	gbM
WT	AT1G15600	1	UM
WT	AT3G46290	1	gbM
WT	AT5G41450	50	UM
WT	AT3G55550	7	gbM
WT	AT2G28830	2	gbM
WT	AT1G49250	2	UM
WT	AT1G21450	2	teM
WT	AT5G06240	1	UM
WT	AT4G31310	1	UM
WT	AT3G45420	4	gbM
WT	AT3G17330	3	gbM
WT	AT1G43630	9	gbM
WT	AT5G10390	1	UM
WT	AT3G05620	1	UM
WT	AT3G21980	5	gbM
WT	AT4G02760	1	gbM
WT	AT1G17930	1	gbM
WT	AT3G50100	1	gbM
WT	AT1G55260	2	UM
WT	AT1G70790	1	gbM
WT	AT3G07060	1	gbM
WT	AT5G16880	4	gbM
WT	AT5G25080	3	gbM
WT	AT3G47110	4	gbM
WT	AT1G35353	1	gbM
WT	AT2G21050	1	UM
WT	AT4G21060	1	gbM
WT	AT5G28350	1	gbM
WT	AT5G35910	1	gbM
WT	AT1G43710	2	gbM
WT	AT2G26650	1	gbM
WT	AT3G44850	7	gbM
WT	AT4G02430	1	gbM
WT	AT3G14790	3	gbM
WT	AT1G18790	1	UM
WT	AT1G66270	9	UM
WT	AT4G36490	10	gbM
WT	AT2G31300	3	gbM
WT	AT5G34850	4	gbM
WT	AT4G04180	1	gbM
WT	AT4G31910	1	UM
WT	AT2G03630	2	gbM
WT	AT1G36320	1	gbM
WT	AT2G15695	1	gbM
WT	AT1G28410	1	gbM
WT	AT1G62400	37	gbM
WT	AT2G18940	3	gbM
WT	AT5G49510	1	UM
WT	AT1G29340	2	gbM
WT	AT3G21160	3	gbM
WT	AT5G16810	45	gbM
WT	AT5G19610	7	gbM
WT	AT3G23050	1	UM
WT	AT2G35110	1	gbM
WT	AT1G32900	1	gbM
WT	AT4G19060	9	gbM
WT	AT1G30000	2	gbM
WT	AT1G28710	1	gbM
WT	AT3G20710	4	UM
WT	AT2G28320	1	gbM
WT	AT5G40640	2	gbM
WT	AT4G31480	1	gbM
WT	AT5G40440	1	gbM
WT	AT5G24760	1	gbM
WT	AT2G22070	5	gbM
WT	AT2G27229	14	UM
WT	AT5G51000	97	teM
WT	AT3G03190	1	UM
WT	AT4G12370	1	UM
WT	AT3G55620	3	gbM
WT	AT3G12480	2	gbM
WT	AT5G52180	1	gbM
WT	AT4G05000	1	gbM
WT	AT3G62390	2	gbM
WT	AT3G20800	6	gbM
WT	AT5G25530	2	gbM
WT	AT4G34100	1	gbM
WT	AT5G14950	1	gbM
WT	AT3G20660	31	gbM
WT	AT2G22650	3	gbM
WT	AT1G31380	1	UM
WT	AT1G48580	3	gbM
WT	AT2G15230	4	gbM
WT	AT3G45400	3	gbM
WT	AT2G03710	7	UM
WT	AT4G08460	7	gbM
WT	AT1G28340	1	gbM
WT	AT5G43350	1	UM
WT	AT5G41240	14	gbM
WT	AT5G47010	1	gbM
WT	AT2G18480	35	teM
WT	AT5G37970	1	UM
WT	AT3G51280	1	UM
WT	AT5G18840	72	gbM
WT	AT5G40400	1	gbM
WT	AT3G13890	2	UM
WT	AT5G24560	1	gbM
WT	AT3G47680	2	gbM
WT	AT4G33890	6	gbM
WT	AT2G20210	1	gbM
WT	AT4G30080	18	gbM
WT	AT3G51560	1	UM
WT	AT3G07565	3	gbM
WT	AT3G23920	2	gbM
WT	AT4G09970	2	gbM
WT	AT2G36170	1	UM
WT	AT2G16070	3	gbM
WT	AT4G37190	1	gbM
WT	AT5G10180	1	UM
WT	AT1G16090	1	gbM
WT	AT3G50110	1	gbM
WT	AT1G47780	1	UM
WT	AT4G21326	3	gbM
WT	AT1G61320	25	teM
WT	AT3G48195	1	gbM
WT	AT2G29040	109	gbM
WT	AT1G61215	2	gbM
WT	AT4G36140	18	gbM
WT	AT5G27750	1	gbM
WT	AT1G51200	1	gbM
WT	AT2G31960	5	gbM
WT	AT5G16560	1	UM
WT	AT2G12550	4	gbM
WT	AT1G27840	1	gbM
WT	AT3G52240	2	gbM
WT	AT1G67190	1	gbM
WT	AT3G01620	3	gbM
WT	AT1G61010	1	gbM
[truncated: 445 more rows]
