# Supplementary material for: Heterochromatin is a quantitative trait associated with spontaneous epiallele formation
Source: Nat Commun. 2021 Nov 29;12:6958. doi: 10.1038/s41467-021-27320-6 (PMC8630088; doi:10.1038/s41467-021-27320-6)
Supplement: Supplementary file 10 — Supplementary Data 8 [file 41467_2021_27320_MOESM10_ESM.xlsx]

## Sheet: Global traits
Supplementary Data 8
sample	mCHG-gain gene number	global mCHG level	average mCHG level on genes
102R	28	0.0108879	0.00630723
103R	14	0.0105212	0.00535299
104R_merged	49	0.011301	0.00661867
106R_merged	104	0.0119137	0.0112293
107R	18	0.0110318	0.00580945
10R	45	0.00999525	0.00596132
118R	24	0.0106483	0.00598182
120R_merged	60	0.0106053	0.00787433
125R	20	0.00978148	0.00502993
126R_merged	65	0.0107029	0.00717729
128R_merged	18	0.0106967	0.00535442
12R	43	0.0132392	0.00822993
131R_merged	63	0.0109742	0.00860792
136R_merged	24	0.0120894	0.00650699
139R_merged	31	0.01176	0.00670461
13R	15	0.0126081	0.00647519
141R_L6	22	0.0121403	0.00624095
146R_L6	26	0.0114608	0.00644177
150R_L6	110	0.0109736	0.00965618
152R_merged	32	0.0116836	0.00647194
153R_merged	56	0.0113521	0.00734557
157R_merged	19	0.0128918	0.00608224
158R_L7	109	0.0131793	0.00868357
160R_L7	29	0.0118774	0.0065849
161R_merged	192	0.0114874	0.0115787
168R_merged	44	0.0119041	0.00681569
16R	32	0.0114498	0.00557457
171R_merged	285	0.0125947	0.0202456
176R_L8	24	0.0111252	0.00550854
17R	44	0.0101963	0.00589641
184R_L8	41	0.0122417	0.00684227
185R_merged	58	0.0116517	0.00750827
188R_L8	156	0.0110166	0.0113846
189R_merged	65	0.0109336	0.00829348
18R	50	0.0105358	0.00709876
19R	210	0.0120666	0.0150534
200R_merged	11	0.0100183	0.00499156
203R_merged	22	0.00910877	0.00577662
204R_merged	79	0.0106704	0.00835704
207R_merged	39	0.0100194	0.00592547
208R_merged	328	0.0124487	0.0262254
210R_merged	35	0.00999576	0.00578208
211R_L4	47	0.0123905	0.00765358
213R_merged	39	0.0113643	0.00742355
214R_L3	225	0.0118556	0.0187126
215R_merged	25	0.0118302	0.00667163
216R_merged	432	0.0144332	0.0342943
219R_L1	12	0.0115831	0.00585231
21R	26	0.0113439	0.00693015
220R_L1	27	0.0110414	0.0065212
223R_merged	94	0.0106697	0.00968274
225R_L3	23	0.0106117	0.00661493
229R_merged	296	0.0125965	0.0249399
231R_L4	17	0.0126277	0.00623701
234R_L4	60	0.0118798	0.00778159
239R_merged	25	0.0116438	0.00731125
241R_L4	28	0.0114675	0.00708978
245R_merged	38	0.0124667	0.00706286
24R	25	0.0103695	0.00579254
250R_merged	57	0.0115357	0.00801151
262R_merged	14	0.0121226	0.00651362
266R_merged	61	0.0128625	0.00924238
26R	33	0.0117039	0.00684425
273R_merged	158	0.0127618	0.0138689
275R_merged	29	0.0120806	0.00637746
286R_L3	57	0.0117472	0.00889694
28R	27	0.0104619	0.00583312
295R_merged	15	0.0107899	0.00503508
2R	19	0.00949528	0.00520485
300R_L4	37	0.00900617	0.00579702
302R_L4	50	0.0108689	0.00619079
305R_L3	101	0.010495	0.0090107
309R_L4	32	0.0105281	0.00603843
30R	11	0.0116226	0.00574705
310R_L5	23	0.0105559	0.0059685
313R_L5	18	0.0113151	0.00567801
318R_L3	52	0.0115903	0.00815768
319R_merged	21	0.0133472	0.00615093
31R	34	0.0114159	0.00610568
327R_L4	33	0.0119268	0.00783219
328R_merged	32	0.0119439	0.00670249
329R_L4	76	0.011258	0.00841214
330R_L4	17	0.0124051	0.00624295
334R_L4	20	0.011981	0.00612998
337R_merged	35	0.0134432	0.00680384
339R_merged	15	0.0124052	0.00538633
340R_merged	33	0.0130268	0.00766737
344R_L5	15	0.0121518	0.00685219
348R_L5	54	0.0118582	0.00894878
350R_L5	110	0.0105102	0.00917127
352R_L5	44	0.0106384	0.00636535
353R_L5	74	0.0116743	0.00882653
354R_L6	109	0.0144238	0.0136633
35R	24	0.0104521	0.00530718
362R_L6	49	0.0131651	0.00938651
367R_L6	28	0.0128921	0.00788079
368R_merged	19	0.0154113	0.00874871
373R_merged	43	0.0115889	0.00707258
379R_L6	26	0.014457	0.00881997
37R	43	0.0116874	0.00694384
380R_merged	24	0.0134391	0.00789126
382R_merged	21	0.0132162	0.00680116
383R_merged	17	0.013887	0.00820743
384R_L5	27	0.0125032	0.00814093
388R_merged	32	0.0125772	0.00788043
389R_L5	60	0.0141549	0.0109647
390R_L7	18	0.0145125	0.00912522
391R_L7	122	0.0130931	0.0129732
393R_merged	35	0.012584	0.00800218
394R_L1	41	0.0111682	0.0080289
401R_L1	31	0.00950257	0.00565838
402R_L1	23	0.0108581	0.0073627
40R	41	0.011661	0.00702069
410R_L1	18	0.0112357	0.00601979
412R_L1	19	0.0115042	0.00704124
413R_L2	25	0.0114302	0.00679096
419R_L2	48	0.011219	0.00810419
41R	34	0.0116496	0.00649752
423R_merged	12	0.0126437	0.00668122
424R_L2	24	0.0113849	0.00670112
426R_merged	19	0.0102756	0.00651791
430R_L2	23	0.0111196	0.00650241
432R_L3	252	0.0126461	0.0171718
442R_L3	56	0.0103111	0.00698719
447R_L3	64	0.0121894	0.00845802
44R	68	0.0103611	0.00793424
454R_merged	42	0.0119086	0.0076867
455R_L3	26	0.0125775	0.00767799
457R_L3	39	0.012409	0.00773512
461R_L3	46	0.0119956	0.00765731
462R_L8	36	0.0113542	0.00636339
463R_L1	13	0.0113299	0.00552799
466R_merged	42	0.0108849	0.00705332
467R_L1	35	0.010718	0.00616564
469R_L1	22	0.0103425	0.00584599
479R_L1	21	0.0113994	0.0060577
48R_merged	182	0.0107563	0.0141668
494R_L1	30	0.0108658	0.00614735
497R_merged	24	0.0125497	0.00689283
4R	10	0.0119212	0.00667609
503R_L2	35	0.0115246	0.00757154
504R_L8	52	0.0126749	0.00873661
50R	35	0.0107765	0.00651591
513R_merged	20	0.010407	0.0057952
518R_merged	26	0.0108122	0.00625736
519R_merged	37	0.0113377	0.00714508
52R_merged	38	0.010161	0.00560885
531R_L2	160	0.010424	0.0115138
538R_L2	17	0.0111356	0.00581071
539R_merged	47	0.0119507	0.00728144
54R	25	0.0105115	0.00659679
568R_L2	15	0.011767	0.00523482
56R	12	0.0110917	0.00635134
573R_L2	20	0.0116095	0.00589372
574R_L3	15	0.00922753	0.0053365
578R_L3	26	0.00974856	0.00555431
579R_L3	40	0.00989102	0.00663269
59R_merged	18	0.0101563	0.00515843
62R	32	0.0103921	0.00603071
63R	49	0.0100263	0.00696616
79R	35	0.00968151	0.00593185
80R	26	0.0111026	0.00596514
81R	33	0.0112112	0.00670111
89R_merged	69	0.0102774	0.00728825
93R	212	0.0104529	0.0155441
96R	21	0.0105745	0.00563215
97R	44	0.0109648	0.00736914
99R_L3	31	0.0117839	0.00684392
9R	20	0.0103258	0.00522656
