# Supplementary material for: Heterochromatin is a quantitative trait associated with spontaneous epiallele formation
Source: Nat Commun. 2021 Nov 29;12:6958. doi: 10.1038/s41467-021-27320-6 (PMC8630088; doi:10.1038/s41467-021-27320-6)
Supplement: Supplementary file 11 — Supplementary Data 9 [file 41467_2021_27320_MOESM11_ESM.xlsx]

## Sheet: QTL peaks for global traits
Supplementary Data 9
peak.marker	nearest.marker	chr	pos.cM	pos.bp	LOD	trait type	increasing.epiallel	CI.lower.marker	CI.upper.marker	CI.lower.cM	CI.upper.cM
newMM103916	newMM103916	1	121.483	1.20191e+07	5.13047	mCHG-gain gene number	U	MM17	newMM109843	117.02	126.361
MM357	MM357	2	69.3467	6956397	10.4486	mCHG-gain gene number	U	MM168	newMM315925	30.6132	71.1391
c4.loc36	MM666	4	36	5.7678e+06	7.27035	mCHG-gain gene number	U	newMM652825	newMM693993	22.877	55.0358
MM823	MM823	5	118.607	1.36419e+07	5.11898	mCHG-gain gene number	U	MM728	MM825	98.2177	121.483
c2.loc38	MM171	2	38	1252241	5.64008	average mCHG level on genes	U	MM167	newMM294055	14.053	49.9873
newMM662605	newMM662605	4	26.9733	4.3197e+06	2.59306	average mCHG level on genes	U	MM550	newMM680193	0	39.5139
newMM863418	newMM863418	5	89.1861	9.4147e+06	6.12937	average mCHG level on genes	U	MM725	MM726	85.6739	95.2684
newMM103916	newMM103916	1	121.483	1.20191e+07	4.52486	average mCHG level on genes	U	MM17	newMM109843	117.02	126.361
c2.loc48	newMM289568	2	48	4.16645e+06	8.63825	average mCHG level on genes	U	MM171	newMM303102	36.1516	52.7893
c5.loc118	MM823	5	118	1.36419e+07	6.5445	average mCHG level on genes	U	MM728	MM825	98.2177	121.483
newMM103916	newMM103916	1	121.483	1.20191e+07	5.2054	average mCHG level on genes	U	MM17	newMM109843	117.02	126.361
c2.loc48	newMM289568	2	48	4.16645e+06	9.21982	average mCHG level on genes	U	MM171	MM330	36.1516	55.0409
c5.loc118	MM823	5	118	1.36419e+07	6.34199	average mCHG level on genes	U	MM728	MM825	98.2177	121.483
