# Supplementary material for: Heterochromatin is a quantitative trait associated with spontaneous epiallele formation
Source: Nat Commun. 2021 Nov 29;12:6958. doi: 10.1038/s41467-021-27320-6 (PMC8630088; doi:10.1038/s41467-021-27320-6)
Supplement: Supplementary file 12 — Supplementary Data 10 [file 41467_2021_27320_MOESM12_ESM.xlsx]

## Sheet: Individual traits
Supplementary Data 10
sample	AT1G01040	AT1G01350	AT1G01970	AT1G02145	AT1G02500	AT1G02660	AT1G02910	AT1G03190	AT1G03457	AT1G03560	AT1G03930	AT1G04050	AT1G04160	AT1G04430	AT1G04700	AT1G04790	AT1G05160	AT1G05200	AT1G05570	AT1G05830	AT1G06140	AT1G06490	AT1G06720	AT1G07110	AT1G07476	AT1G07730	AT1G07810	AT1G07970	AT1G08030	AT1G08310	AT1G08410	AT1G08450	AT1G08640	AT1G08680	AT1G08720	AT1G08840	AT1G08910	AT1G09060	AT1G09100	AT1G09140	AT1G09150	AT1G09160	AT1G09300	AT1G09440	AT1G09900	AT1G09910	AT1G10130	AT1G10390	AT1G10870
102R	0.00604792	0.00350058	0.00459982	0.00107411	0.00430725	0.00929692	0.00230061	0.00468284	0.00784656	0.0071475	0.0026643	0.00764951	0.00428449	0.00464191	0.00553141	0.00411734	0.00414508	0.00815993	0.00507369	0.00324939	0.00462963	0.00549451	0.00492005	0.00862506	0.00539568	0.00356295	0.00576577	0.0142267	0.00319489	0.001	0.00655933	0.00116822	0.00692042	0.00649954	0.00435256	0.00358551	0.00594694	0.00479882	0.00475059	0.00511945	0.001	0.0052356	0.00446761	0.00227531	0.00292398	0.00570207	0.00622568	0.0036061	0.00585418
103R	0.00328849	0.0035461	0.00780379	0.00963855	0.00225564	0.00250941	0.00373692	0.00659703	0.00695825	0.00316122	0.00347222	0.00345304	0.00534442	0.00655738	0.0057971	0.00506009	0.00568182	0.00453234	0.00453244	0.00401003	0.00426621	0.00334896	0.00219491	0.00591398	0.00554017	0.00770077	0.00376364	0.00610066	0.00660793	0.00342466	0.00509879	0.00441176	0.00671141	0.00334635	0.00284553	0.00860073	0.00235294	0.00626043	0.00321199	0.00208768	0.001	0.0043956	0.00415973	0.00375	0.00188679	0.00810263	0.00135993	0.00397483	0.00642899
104R_merged	0.00592839	0.00121803	0.00588235	0.00739176	0.00380807	0.00618238	0.00697674	0.00193892	0.00298211	0.00322997	0.00398406	0.00648968	0.00401031	0.00585556	0.00359948	0.0034384	0.00422833	0.00498753	0.0047619	0.00538841	0.0121528	0.00417068	0.00175055	0.0046875	0.00674157	0.00673725	0.00244413	0.00277649	0.0034965	0.00713267	0.00461538	0.00388601	0.0034662	0.00403226	0.00564374	0.00161031	0.00522718	0.00427198	0.00487805	0.00356506	0.0030303	0.001	0.00722259	0.00106952	0.0025974	0.00440529	0.00336984	0.0072338	0.00416667
106R_merged	0.0189621	0.0368	0.00753012	0.00614439	0.00416233	0.00262697	0.0103774	0.00510204	0.0014881	0.0056338	0.00433369	0.00403226	0.047014	0.00636943	0.00926743	0.00352858	0.00541272	0.00758534	0.00569324	0.00478469	0.00214133	0.00791296	0.00309981	0.00677966	0.0201729	0.00358166	0.00424328	0.00292826	0.001	0.001	0.00662252	0.0122699	0.001	0.00409836	0.00336538	0.0097914	0.00804455	0.00380228	0.00762195	0.00527704	0.00854701	0.00265252	0.00599401	0.00556586	0.00459242	0.00713558	0.0125546	0.0081666	0.00631413
107R	0.00361882	0.00420168	0.00383142	0.00360577	0.00280112	0.00318674	0.00666667	0.00644468	0.00522193	0.00288184	0.011535	0.00625	0.00351	0.00799419	0.00348297	0.00268528	0.00419727	0.00636132	0.00244035	0.00281822	0.00549954	0.00426191	0.00691244	0.00280584	0.00241546	0.0156326	0.00360774	0.00246427	0.004	0.0126582	0.00254065	0.00487805	0.00630252	0.00463231	0.00335821	0.00714529	0.00568505	0.00473747	0.00354191	0.0215827	0.001	0.00361011	0.00349956	0.00441176	0.001	0.00170358	0.00473261	0.0041841	0.001
10R	0.00407609	0.00219058	0.0044287	0.00654206	0.0028777	0.0107579	0.00484653	0.00359712	0.00198807	0.00599251	0.00630694	0.00571102	0.00303616	0.00662739	0.00344116	0.00494805	0.0056338	0.0035503	0.0042288	0.00767918	0.00226074	0.00512048	0.00444086	0.00297471	0.001	0.0109607	0.00474777	0.00590104	0.00303337	0.00333333	0.00298507	0.00297324	0.00391389	0.00557621	0.00331895	0.00254615	0.00644053	0.00337382	0.00512821	0.001	0.00246305	0.00370714	0.00806452	0.00357569	0.0030888	0.00609343	0.00333087	0.00557194	0.00309119
118R	0.00331565	0.0051458	0.00877193	0.00367197	0.00269058	0.00376223	0.0034662	0.00690608	0.00127389	0.00182149	0.00104275	0.00493305	0.00472973	0.0115146	0.00446429	0.00357143	0.00238663	0.00600185	0.00255247	0.00337648	0.00625	0.0047993	0.00644028	0.00529501	0.00511509	0.00464191	0.00564289	0.00412007	0.001	0.00915332	0.00487409	0.00163934	0.00779221	0.00238949	0.00565262	0.00612156	0.00488599	0.00348584	0.00143062	0.00441501	0.00337838	0.002079	0.0079096	0.00629921	0.00568182	0.00519751	0.00533618	0.00414422	0.00534125
120R_merged	0.0020141	0.00464576	0.00405405	0.00862069	0.00514139	0.00550796	0.00577558	0.0048	0.00253165	0.00963391	0.0054816	0.00948167	0.0050882	0.00298285	0.00323887	0.00324675	0.00211193	0.00746596	0.00453129	0.00199601	0.00413223	0.00180766	0.00571973	0.00622665	0.001	0.00189036	0.00532117	0.0031185	0.0169683	0.00170358	0.0167387	0.0136157	0.00395257	0.00855676	0.00507099	0.00313917	0.00444664	0.00561347	0.00633714	0.0116732	0.0030303	0.00689655	0.00637959	0.00154799	0.00263389	0.00582363	0.00618375	0.00811085	0.00506009
125R	0.00575871	0.00263505	0.0110585	0.00122399	0.00294118	0.00453662	0.00626959	0.00257069	0.002997	0.00615858	0.00678295	0.00680272	0.00182815	0.001	0.00278109	0.00422195	0.00362757	0.00293871	0.00569544	0.00418605	0.00996678	0.00283086	0.00488202	0.00477612	0.001	0.00236407	0.00400712	0.00830565	0.00217391	0.00747664	0.00530705	0.00991326	0.00464037	0.00428725	0.00725765	0.00350631	0.00543807	0.00563258	0.00670241	0.00175131	0.00740741	0.00233372	0.00248756	0.00165837	0.00108696	0.00482703	0.00183739	0.00271739	0.00362976
126R_merged	0.00371429	0.0045045	0.00262467	0.00341686	0.00333111	0.00376648	0.00456621	0.00274851	0.00966184	0.00638468	0.00259516	0.00426743	0.00296736	0.00506512	0.00322321	0.00404391	0.00660793	0.00445705	0.00501319	0.001	0.00417362	0.00205409	0.00434028	0.00311333	0.001	0.00338983	0.0053041	0.00708215	0.00737101	0.001	0.00184162	0.001	0.00488998	0.00401837	0.00349243	0.00410537	0.00214684	0.00314342	0.00255102	0.0017331	0.001	0.00405186	0.00420521	0.00324675	0.001	0.00317209	0.00736309	0.00432756	0.0196937
128R_merged	0.00545221	0.00787402	0.00924855	0.00715308	0.00281162	0.00361533	0.00289575	0.00689259	0.00238949	0.00857633	0.00763359	0.00542373	0.0028169	0.00359712	0.00405954	0.0056005	0.00399467	0.00382409	0.00121803	0.00653595	0.0122222	0.00242229	0.00262743	0.00314861	0.001	0.00405474	0.00307152	0.00366077	0.00238949	0.001	0.0038961	0.00689655	0.00407332	0.00471698	0.00347567	0.00239425	0.00283126	0.00625	0.00474684	0.00765306	0.00606061	0.001	0.00484966	0.00635324	0.00212089	0.00482703	0.0035515	0.00290381	0.00719942
12R	0.0053886	0.00690335	0.00409165	0.00356295	0.00579557	0.00396127	0.00318066	0.00482121	0.00747508	0.00699301	0.0096463	0.00612131	0.00740741	0.0044955	0.0102365	0.00559284	0.00908059	0.00406339	0.00737302	0.0072402	0.0107239	0.00479042	0.00472509	0.00607399	0.00434783	0.00452174	0.00618945	0.00549451	0.00512164	0.00454545	0.00527072	0.00686106	0.00760456	0.00529101	0.00870777	0.00706714	0.00470219	0.0066285	0.00437158	0.00143062	0.0203488	0.00167645	0.00252951	0.00216685	0.00657895	0.00364166	0.00820513	0.00693277	0.00704639
131R_merged	0.00505221	0.00227273	0.00145349	0.00459418	0.00227015	0.00231481	0.00682261	0.00391901	0.00383142	0.00671785	0.00489716	0.00454545	0.0052717	0.00519931	0.00371978	0.00849858	0.00525624	0.0053066	0.00357724	0.00623053	0.0114358	0.00300558	0.00629291	0.0066313	0.001	0.00697674	0.00537897	0.00363372	0.00283688	0.00449438	0.0035524	0.00878477	0.00554017	0.00757576	0.00418799	0.00353357	0.00320513	0.00276549	0.0118443	0.001	0.0125392	0.00379267	0.00421496	0.00554785	0.00203874	0.00365297	0.00776915	0.00652174	0.00561798
136R_merged	0.00506457	0.00533333	0.00606061	0.0084507	0.00890472	0.00394945	0.00528701	0.00346878	0.00341686	0.00998464	0.00498339	0.00550585	0.00467435	0.00201748	0.00376932	0.0052356	0.00498753	0.00489716	0.00442723	0.00479233	0.00518135	0.00594614	0.00502513	0.0101294	0.00817439	0.00472813	0.00322581	0.00672182	0.0108814	0.00460123	0.00457218	0.00933489	0.00240385	0.00787402	0.00339559	0.00428878	0.00355872	0.0057554	0.00440529	0.00357143	0.0261438	0.0030581	0.0051458	0.00193798	0.00645161	0.00316056	0.00396825	0.00652647	0.00798631
139R_merged	0.00517668	0.0055371	0.00561347	0.00847458	0.00483384	0.00452716	0.00860585	0.00669819	0.00820633	0.00960307	0.00586081	0.0132908	0.00456505	0.00540176	0.00505561	0.00293945	0.0038835	0.00461361	0.00568744	0.00615655	0.00625	0.00541002	0.003885	0.00566572	0.00819672	0.00283768	0.00382723	0.00405405	0.00193611	0.00434783	0.0037192	0.00349243	0.0117417	0.00487805	0.00370246	0.00568182	0.00666112	0.00536033	0.0030303	0.00163934	0.001	0.00180343	0.00232558	0.00870406	0.00451904	0.00572884	0.0045738	0.00658241	0.00577201
13R	0.00594796	0.00939457	0.00499168	0.00941176	0.00441084	0.00493097	0.00770416	0.00599908	0.0044843	0.00379507	0.0057995	0.00866337	0.00793147	0.00247219	0.00425532	0.00766017	0.00792864	0.00582698	0.0039382	0.00187705	0.00674433	0.00356295	0.00579323	0.0085883	0.00244499	0.00561587	0.00376375	0.00527426	0.00377834	0.00740741	0.0045403	0.00607903	0.00364964	0.00328638	0.00557207	0.00541377	0.00629426	0.00532117	0.00138504	0.00312012	0.00917431	0.00529568	0.00745573	0.00260078	0.00222387	0.00353357	0.00448229	0.004266	0.00928074
141R_L6	0.00606605	0.0032538	0.00810612	0.00294695	0.00429492	0.00991438	0.00498442	0.00453421	0.00283822	0.00758808	0.00232198	0.0035229	0.00649857	0.00142857	0.0035014	0.00376825	0.00872939	0.00584307	0.00379803	0.00504414	0.00608931	0.00529568	0.00540749	0.00427168	0.0126316	0.00406504	0.0053043	0.0053148	0.00356824	0.00733138	0.00708592	0.0111235	0.0101215	0.00628141	0.00368324	0.00427594	0.00631266	0.00584795	0.00329308	0.001	0.00290698	0.00573066	0.00708215	0.00422535	0.00614912	0.00550459	0.00578035	0.00567215	0.00530376
146R_L6	0.00382723	0.014014	0.00214592	0.00138504	0.00656276	0.00451904	0.00850461	0.00404157	0.0109019	0.00614912	0.00450045	0.00244648	0.00754498	0.00481155	0.00360101	0.00796813	0.00380711	0.00431448	0.00577859	0.00192493	0.00189394	0.00641254	0.00401427	0.00510493	0.00484262	0.00461133	0.00478164	0.00498339	0.00443951	0.00508475	0.00297265	0.00461538	0.001	0.00788288	0.00863842	0.00661157	0.0042735	0.00949252	0.00302115	0.0173077	0.019774	0.00381679	0.00496032	0.00633714	0.00813835	0.00588235	0.00481232	0.00611326	0.00285878
150R_L6	0.00559811	0.0052356	0.00106383	0.00619579	0.00410397	0.0120919	0.00344234	0.00413956	0.00344432	0.0147384	0.00518672	0.00715137	0.010251	0.00506971	0.00602637	0.0146067	0.00869565	0.00717949	0.0052356	0.00449236	0.00330852	0.00587084	0.00481232	0.00793167	0.00421941	0.00539084	0.00655093	0.00796081	0.00388601	0.00601202	0.00539665	0.00378788	0.00906344	0.00459418	0.00453172	0.00411015	0.00534998	0.00552486	0.0110701	0.00509338	0.001	0.00104384	0.00638686	0.00132802	0.00417014	0.00673401	0.00515169	0.00630182	0.00561447
152R_merged	0.00407436	0.00344037	0.00546946	0.00257069	0.0057398	0.0085003	0.00379363	0.00607903	0.00729167	0.00602007	0.00265722	0.00514286	0.0048528	0.00559441	0.00438757	0.00549451	0.00506329	0.00386698	0.00417537	0.00387222	0.00212014	0.00231839	0.0148213	0.00700431	0.00733496	0.00552486	0.00430802	0.0036784	0.00603865	0.0105263	0.00266525	0.0114007	0.0141988	0.00570342	0.00254638	0.00438276	0.00756859	0.00713213	0.00821596	0.0035461	0.0122699	0.00242131	0.001	0.00350877	0.00919118	0.00486111	0.00496032	0.0049033	0.00493692
153R_merged	0.0043578	0.00595745	0.00543478	0.00363636	0.00560748	0.00590104	0.00607903	0.00466019	0.00352113	0.00909577	0.00664894	0.0068089	0.00402762	0.00816583	0.00479233	0.00686378	0.00795229	0.00289668	0.00377694	0.00241158	0.00372024	0.00256082	0.00120676	0.00185874	0.0044843	0.00349243	0.00617284	0.00305344	0.0044843	0.00585652	0.00289017	0.00471143	0.00669643	0.00422833	0.00295664	0.00555042	0.00278843	0.00526805	0.00610501	0.00350263	0.00639659	0.00519031	0.00713267	0.0035461	0.00285103	0.0051053	0.00565657	0.00421836	0.00262697
157R_merged	0.00561798	0.00373134	0.00737101	0.00745342	0.00393258	0.00474183	0.00557967	0.0041958	0.00553097	0.00829876	0.00336984	0.00425532	0.00368139	0.0050665	0.00453858	0.00720288	0.00363636	0.00326397	0.00437956	0.00430108	0.00660264	0.00155763	0.00511509	0.00722394	0.00240385	0.00713213	0.00338696	0.00658204	0.00493827	0.00209644	0.00351906	0.00161031	0.001	0.00551217	0.00439473	0.00414508	0.00528455	0.00574094	0.00646552	0.001	0.00294118	0.00431965	0.00264784	0.00116009	0.00394633	0.00522778	0.00642742	0.00437284	0.00477816
158R_L7	0.0110458	0.0100719	0.00361228	0.00197628	0.00536746	0.0225592	0.00127307	0.00439122	0.0100464	0.00606061	0.0126921	0.00395683	0.00840807	0.00372439	0.00520081	0.0112896	0.00830737	0.00592768	0.00899483	0.0037037	0.0323655	0.00310655	0.00634719	0.0166442	0.00189036	0.00814836	0.00579934	0.00558075	0.00270027	0.00329489	0.0036855	0.00877193	0.00171527	0.0038373	0.00340031	0.00698714	0.0048145	0.00425733	0.00483559	0.0045045	0.00795756	0.0198473	0.00595681	0.0018315	0.00339971	0.0064194	0.00734441	0.00376835	0.00493827
160R_L7	0.00474052	0.00129032	0.0070922	0.00600601	0.00356295	0.00364964	0.00347826	0.00138122	0.00285714	0.00255591	0.00347826	0.00648585	0.00507829	0.00359195	0.00314748	0.00426257	0.00715308	0.00510856	0.00539265	0.00492368	0.00583658	0.0040395	0.00290135	0.00638162	0.001	0.0044337	0.00302863	0.00336215	0.00311042	0.00572519	0.00348028	0.00533808	0.0020202	0.00296912	0.00351425	0.005074	0.00453858	0.00457666	0.0055788	0.001	0.00743494	0.00714286	0.00483559	0.00425532	0.001	0.00479846	0.00754243	0.00475791	0.00366032
161R_merged	0.00890688	0.00464396	0.00890869	0.00503145	0.00728332	0.00638051	0.00588235	0.00323102	0.00244798	0.0323044	0.0282302	0.00567823	0.00297324	0.00138217	0.00475436	0.0112293	0.00132626	0.00624721	0.00582242	0.0101215	0.013986	0.00384615	0.0066313	0.00653595	0.00795756	0.00481464	0.00375427	0.00298211	0.00399467	0.00797872	0.00399088	0.00771605	0.00930233	0.00453172	0.00277118	0.00621572	0.00480349	0.00675422	0.00805369	0.0177215	0.00568182	0.00407747	0.00383142	0.00136612	0.00651163	0.00464756	0.00993542	0.00255102	0.0118159
168R_merged	0.00551809	0.0148331	0.00967458	0.00911854	0.00297265	0.00354191	0.00185014	0.00526932	0.00139276	0.00579151	0.0193424	0.00493218	0.00480307	0.00247117	0.001	0.00803461	0.00618238	0.00399645	0.00245614	0.00208442	0.001	0.00509968	0.0103306	0.00451031	0.001	0.00124585	0.00355987	0.00307503	0.00961538	0.001	0.00996016	0.0111732	0.021978	0.00688073	0.00420875	0.0044603	0.00536847	0.00433651	0.0151976	0.00813008	0.001	0.00458716	0.00501002	0.00493421	0.0034662	0.00383142	0.0105394	0.0051713	0.00227618
16R	0.00511027	0.00970874	0.00319829	0.00180832	0.00225734	0.00874636	0.006628	0.00516648	0.00108814	0.00734803	0.0047619	0.00315856	0.00582176	0.00439883	0.00144998	0.0043592	0.00726392	0.00322432	0.00248845	0.00453515	0.0033557	0.00121286	0.00904737	0.0020202	0.001	0.00769231	0.00206978	0.0021966	0.00187266	0.00276243	0.00469484	0.00487805	0.001	0.00294638	0.00651629	0.00301334	0.00267789	0.00353357	0.00638978	0.00368324	0.00492611	0.00357143	0.00459242	0.00458015	0.00390625	0.00278293	0.00288184	0.00443286	0.00265252
171R_merged	0.00615138	0.00826446	0.0266393	0.00457666	0.00290276	0.0143102	0.00818554	0.00754717	0.0056444	0.00595681	0.0130568	0.00677583	0.0067861	0.00693374	0.00413068	0.0189835	0.00423729	0.0148213	0.00549863	0.00314465	0.00606061	0.00572956	0.00727428	0.00731982	0.0158416	0.0049975	0.00938511	0.0190079	0.0046729	0.0102215	0.00537634	0.0141753	0.0104167	0.00627615	0.00499643	0.00917743	0.00770276	0.0067352	0.00730816	0.00878735	0.00223214	0.00751073	0.00759494	0.00508906	0.0206278	0.00636492	0.00631769	0.00758359	0.00632296
176R_L8	0.00763747	0.00372671	0.00316706	0.00190114	0.00621547	0.00396152	0.00849118	0.00382409	0.00567537	0.00884956	0.00615858	0.00658228	0.00610465	0.00493218	0.00523926	0.00485437	0.00547645	0.00377074	0.00506971	0.00546448	0.00351617	0.0044374	0.00493624	0.00703083	0.00255754	0.00607639	0.00237037	0.0042328	0.00281955	0.00185529	0.00484653	0.0083682	0.00578035	0.00597015	0.00435511	0.00711514	0.0051161	0.00373018	0.00407332	0.00176678	0.00561798	0.00308008	0.00290065	0.00337079	0.00247525	0.00455581	0.00395257	0.00596853	0.008647
17R	0.00646242	0.00708215	0.00208551	0.00416089	0.00593824	0.00514403	0.00467654	0.00321248	0.00113507	0.00283286	0.0057995	0.00762016	0.0054821	0.00691563	0.00342335	0.00612662	0.00240096	0.00186047	0.00356189	0.001924	0.00730519	0.00637959	0.00181901	0.00642899	0.00591716	0.0075522	0.00394777	0.00576218	0.00240385	0.00598802	0.00410678	0.010661	0.00436681	0.00474934	0.0031362	0.00449898	0.00432692	0.00513761	0.00839161	0.0175439	0.001	0.0063762	0.00174368	0.00570125	0.00285171	0.00228137	0.010451	0.00409948	0.00547778
184R_L8	0.00438823	0.00710059	0.0037037	0.00817996	0.0085796	0.00392377	0.00477164	0.00242522	0.00322928	0.00702247	0.00693842	0.00642523	0.00418191	0.0046729	0.00404115	0.00636943	0.00211193	0.00340136	0.00548402	0.0041511	0.0111029	0.00557621	0.00439297	0.0100871	0.00877193	0.00305577	0.00477816	0.00618459	0.006	0.0019802	0.00433369	0.0105042	0.00178571	0.00590551	0.00383436	0.00362647	0.00478469	0.00682705	0.00600601	0.00684932	0.00406504	0.00320513	0.0030722	0.00532481	0.00691776	0.00984529	0.0292291	0.00391448	0.0057168
185R_merged	0.00534014	0.00610998	0.00665557	0.00777778	0.00472069	0.00716846	0.00537634	0.0042061	0.0091954	0.00590939	0.00611621	0.00670691	0.00437956	0.00877193	0.00493546	0.0045819	0.00334076	0.00520208	0.00514536	0.00367047	0.00400641	0.0063745	0.00486941	0.0113766	0.012069	0.0031348	0.00489297	0.00302506	0.00442968	0.00176991	0.00412979	0.00636943	0.00865052	0.00453858	0.00661278	0.00578231	0.00521059	0.00317684	0.0114548	0.00598802	0.00659341	0.00742804	0.00613497	0.00536913	0.00498339	0.00650289	0.0133779	0.00391331	0.00763775
188R_L8	0.00578871	0.00462428	0.00562701	0.00859291	0.00320342	0.00631484	0.010453	0.00749064	0.00215363	0.0037961	0.119914	0.00864969	0.004095	0.00337458	0.00531758	0.00586114	0.00932203	0.0040678	0.0061187	0.00530906	0.00377358	0.00403458	0.00619902	0.00739774	0.00645161	0.0061296	0.00459335	0.00557769	0.001	0.00117786	0.00483351	0.0111421	0.00310078	0.00572363	0.00812721	0.00340619	0.00634328	0.00711111	0.00217391	0.0116959	0.0023753	0.00499168	0.00573248	0.0042061	0.00309215	0.00358852	0.00884017	0.00506512	0.00649652
189R_merged	0.00899834	0.0165746	0.00274223	0.00545256	0.00375	0.0037155	0.00532725	0.00500208	0.0055991	0.00524934	0.00253807	0.00525088	0.00738289	0.00654022	0.00580601	0.00915663	0.00746965	0.00577145	0.0055371	0.00520833	0.00578035	0.00648929	0.00338092	0.00856073	0.00851064	0.00464876	0.00398406	0.00549149	0.00428266	0.00303951	0.00532946	0.0027027	0.00925926	0.00508788	0.00644672	0.0040747	0.00645459	0.00358809	0.00511247	0.0100167	0.00522193	0.00384615	0.00485774	0.00205339	0.00244898	0.00552868	0.00548804	0.00378237	0.0060698
18R	0.00618557	0.00137931	0.00581395	0.00724638	0.00388727	0.00573477	0.00500501	0.00671141	0.00293686	0.00485044	0.00738689	0.00151286	0.00680516	0.0013947	0.00632911	0.005996	0.00464396	0.00832871	0.00663717	0.00393701	0.0100125	0.00437254	0.00761542	0.0123377	0.0118694	0.00484262	0.00317604	0.00405954	0.00268097	0.001	0.00372578	0.00789474	0.00606061	0.00304507	0.00281955	0.00775194	0.00153846	0.00777303	0.00297177	0.00749064	0.00943396	0.00611995	0.00460405	0.00694444	0.00420168	0.0062333	0.0340447	0.00545058	0.00967519
19R	0.0179211	0.0290873	0.0202899	0.0172612	0.00916905	0.0115572	0.0150943	0.00677679	0.00512821	0.0070922	0.0103175	0.00773481	0.0195335	0.00445576	0.002997	0.00608071	0.0245399	0.0113598	0.00776942	0.00544845	0.00813517	0.00626174	0.00703934	0.00868621	0.00453515	0.00351053	0.0077936	0.00835655	0.00261097	0.00358423	0.00641975	0.0155039	0.00460829	0.00261666	0.00405954	0.0184825	0.00991918	0.013211	0.00352941	0.0120275	0.0176991	0.0062333	0.00851789	0.00682594	0.00566572	0.0127029	0.0110759	0.00632042	0.00945875
200R_merged	0.00401986	0.00605144	0.00206398	0.00532481	0.00386349	0.0039705	0.00467602	0.00247158	0.00683594	0.00518135	0.00395257	0.00463883	0.00380662	0.0055336	0.00148423	0.00504484	0.00431965	0.0030654	0.00385505	0.00357569	0.00182648	0.00372439	0.00461538	0.00413437	0.00473934	0.0056338	0.00386643	0.00467946	0.00371058	0.00470219	0.00411039	0.00328947	0.00384615	0.00348432	0.00368053	0.0051713	0.00366804	0.00380373	0.00414079	0.00754717	0.0030303	0.00506586	0.0049054	0.0033557	0.00218659	0.00262985	0.00606061	0.00241255	0.00465839
203R_merged	0.00333333	0.00539568	0.012761	0.001	0.00321285	0.004158	0.00476569	0.00526624	0.00824499	0.0040282	0.00537057	0.00231481	0.00623917	0.002443	0.004	0.00683891	0.00603136	0.00717835	0.00493556	0.00328947	0.00258621	0.0059453	0.00583771	0.00294985	0.00694444	0.00677507	0.00190913	0.00357782	0.00514139	0.00330033	0.00469169	0.00519031	0.0049505	0.004329	0.00444984	0.00419527	0.00434783	0.00445164	0.00353982	0.0039604	0.001	0.00125628	0.00590551	0.003125	0.00544465	0.00731113	0.00374732	0.00606306	0.00618429
204R_merged	0.00473435	0.00463679	0.00914634	0.00894855	0.003367	0.00657174	0.00429799	0.00565262	0.00676983	0.00215517	0.00606061	0.00264901	0.0154104	0.00293902	0.0022892	0.00515132	0.00221976	0.00534759	0.00395987	0.00182315	0.00612423	0.00556135	0.0043611	0.00488486	0.008	0.00340329	0.00430725	0.00505618	0.00587084	0.00790514	0.00777385	0.00570613	0.00243902	0.00579151	0.00212239	0.0084621	0.00529661	0.00357995	0.00436205	0.00711744	0.00344828	0.00197239	0.00162734	0.00276243	0.00259291	0.00433213	0.00794021	0.00181028	0.00496278
207R_merged	0.00527506	0.00140252	0.00314795	0.00674764	0.00131062	0.0117151	0.00429799	0.00364797	0.00241255	0.00811808	0.00425894	0.00260281	0.00220542	0.00667161	0.00335008	0.00192184	0.00684151	0.0045045	0.0039019	0.00280112	0.0028777	0.00779865	0.00348888	0.00547645	0.00276243	0.00431566	0.00499445	0.00388433	0.00199402	0.00424328	0.0035551	0.0354267	0.0017762	0.00922935	0.00288422	0.0030171	0.00496894	0.00411382	0.00729167	0.00310559	0.00529101	0.00538117	0.00314961	0.00244798	0.0036846	0.00229183	0.00422932	0.00326264	0.00779376
208R_merged	0.00685871	0.00459418	0.00294406	0.0102041	0.0104556	0.15876	0.00930954	0.00383772	0.1075	0.00489853	0.124432	0.00708717	0.00814513	0.0052597	0.0285088	0.0133156	0.0107198	0.00946522	0.0210392	0.00433317	0.00162734	0.0184458	0.0117223	0.00674433	0.00496278	0.00585823	0.019739	0.00642497	0.00701754	0.002079	0.00590763	0.0060241	0.001	0.0102489	0.00435256	0.0265811	0.00696379	0.00454545	0.00651042	0.002331	0.001	0.00598086	0.00687285	0.00497512	0.108997	0.00694444	0.03125	0.0200968	0.0337289
210R_merged	0.00266983	0.00369004	0.00753769	0.00251256	0.00691824	0.00830671	0.00426257	0.00404858	0.00236686	0.00138504	0.00552486	0.00141643	0.00524762	0.0034965	0.00288779	0.008125	0.00796359	0.00312919	0.00202781	0.00522466	0.00401929	0.00315831	0.00294861	0.00702576	0.00301205	0.00327869	0.00352983	0.00247985	0.00229621	0.00695652	0.00292912	0.001	0.00192678	0.00570342	0.00476948	0.00321932	0.00449843	0.00461023	0.00249688	0.00164745	0.00294118	0.00325027	0.00704225	0.00860585	0.00402414	0.00433526	0.00380409	0.0036324	0.00341686
211R_L4	0.00474934	0.0118519	0.0022779	0.00263158	0.00801282	0.00635593	0.00695652	0.00447316	0.00816327	0.00831255	0.00539707	0.00701531	0.00667514	0.00377074	0.0034617	0.00511836	0.00116144	0.0034617	0.00722892	0.00693069	0.00759494	0.00409836	0.0047993	0.00577701	0.001	0.00820707	0.00617685	0.00688299	0.00236686	0.0119863	0.00264375	0.00347222	0.00560224	0.00440044	0.00498339	0.00806747	0.00558659	0.00401167	0.009375	0.00693241	0.0108696	0.00406504	0.00412201	0.00300752	0.0107794	0.00631136	0.00683683	0.00418275	0.00361197
213R_merged	0.00686248	0.00798935	0.00402414	0.00674916	0.00392413	0.00571066	0.00253378	0.00578871	0.00662252	0.00759494	0.00642055	0.00672043	0.00674347	0.0115296	0.0060241	0.00669269	0.0136476	0.00448796	0.00612401	0.00524309	0.0111206	0.00546262	0.00715244	0.00707851	0.00669643	0.00642928	0.0063012	0.00588865	0.002442	0.00413223	0.00509879	0.00410397	0.00383142	0.00730282	0.00689655	0.0075188	0.00408163	0.00761744	0.00444939	0.00643777	0.00900901	0.00797607	0.00537634	0.00681199	0.00506586	0.00459619	0.00653595	0.00814736	0.00769231
214R_L3	0.00462963	0.0137741	0.00639269	0.00280112	0.00752445	0.00892857	0.00904159	0.00321543	0.00379747	0.00944138	0.0108992	0.0256579	0.00818833	0.0102715	0.00653344	0.0103896	0.00473373	0.00666032	0.00454416	0.00729572	0.00573301	0.00761421	0.00242365	0.0105525	0.0206186	0.0383451	0.012253	0.0104063	0.00449438	0.00788644	0.00409207	0.00138313	0.00291545	0.00558659	0.00562701	0.00953079	0.00184843	0.00560673	0.00421941	0.0180587	0.00589971	0.00331858	0.00580913	0.00140252	0.00374532	0.0110149	0.0214082	0.00612613	0.00661058
215R_merged	0.00654417	0.0127714	0.00543478	0.00314465	0.00427716	0.00737101	0.00670578	0.00543774	0.00231481	0.001	0.00518583	0.00598444	0.00398162	0.00708502	0.00462963	0.00357995	0.0132212	0.00471254	0.00544725	0.00405771	0.00162866	0.00735864	0.00639449	0.00503778	0.00196078	0.00702741	0.00240798	0.00455235	0.00558659	0.00823723	0.010459	0.0144928	0.0131579	0.00513084	0.00331126	0.00622255	0.00619195	0.00582848	0.00508906	0.00984252	0.0031746	0.00446927	0.00513347	0.00726744	0.0028436	0.00378788	0.00609756	0.00580131	0.00793231
216R_merged	0.0121276	0.0041841	0.0148448	0.0115979	0.0269058	0.0120724	0.0339303	0.0156863	0.00387597	0.164433	0.231152	0.0119466	0.00479233	0.00580552	0.00869565	0.0581319	0.0102041	0.00640146	0.00794101	0.0329041	0.00422297	0.00371747	0.0269912	0.00600109	0.00776699	0.00779037	0.00742312	0.00512033	0.00862069	0.00809717	0.00505051	0.00453172	0.028169	0.00472441	0.003772	0.00472727	0.00779896	0.00578662	0.00818554	0.0272537	0.001	0.00205128	0.00498339	0.0027972	0.00917431	0.0035461	0.00490633	0.0073105	0.00446927
219R_L1	0.00595474	0.00660066	0.00589102	0.00680272	0.00551268	0.00441306	0.0043956	0.00469484	0.00720461	0.00438116	0.00137552	0.001	0.00334728	0.00578592	0.00578947	0.00504202	0.001	0.00431732	0.00318979	0.0026264	0.00672646	0.0040395	0.00580645	0.00607287	0.00243902	0.00304646	0.00824176	0.00340136	0.00377358	0.00347222	0.00648148	0.00561798	0.0172414	0.00380228	0.00604961	0.00738397	0.00361795	0.00687285	0.00189753	0.00442478	0.001	0.00622665	0.00388601	0.00185529	0.00269542	0.00375235	0.00281889	0.00213038	0.00390625
21R	0.00447141	0.00350263	0.00476758	0.00490196	0.00864304	0.0115905	0.00853242	0.00493151	0.00248139	0.00848896	0.00792254	0.00946832	0.00361604	0.00762777	0.00169348	0.00284293	0.00668449	0.00642398	0.00653789	0.00696304	0.00466418	0.00454373	0.0158501	0.00333333	0.003861	0.00864198	0.00542299	0.00616246	0.00904977	0.0045045	0.00364742	0.00796178	0.0108893	0.0200542	0.00404494	0.0051161	0.0120219	0.00645717	0.00532623	0.00571429	0.01	0.0047619	0.00659134	0.00298507	0.00265722	0.00272975	0.010453	0.0032235	0.00763359
220R_L1	0.00650017	0.001	0.0039267	0.0133333	0.00305188	0.00545951	0.0045045	0.00289226	0.00863309	0.00419727	0.00956284	0.00928505	0.00384431	0.00776053	0.00255363	0.00782014	0.00372439	0.00483092	0.00718133	0.00219941	0.00363196	0.00344234	0.00487013	0.00446429	0.001	0.0034632	0.00441393	0.00402955	0.00798722	0.00591716	0.00252313	0.0052356	0.001	0.00344116	0.00799087	0.00398633	0.00393185	0.00463499	0.00499168	0.003125	0.00421941	0.00650407	0.00530504	0.00594059	0.00377834	0.00508647	0.00139082	0.00546946	0.001
223R_merged	0.00551978	0.00710227	0.00905797	0.0061792	0.00580552	0.00619323	0.00383436	0.00673401	0.0149516	0.00630915	0.00315457	0.00498891	0.00446961	0.00564334	0.0138386	0.00748596	0.00417537	0.00463481	0.00571973	0.00485651	0.00723589	0.00361723	0.00562701	0.00570613	0.00672269	0.00616698	0.00497512	0.00753669	0.00271493	0.00776398	0.00678497	0.00705882	0.00764818	0.0050813	0.00646831	0.00437227	0.00559076	0.0172946	0.00437637	0.00808625	0.001	0.00625978	0.00413223	0.00126904	0.00261952	0.00614334	0.0104208	0.00329852	0.00779944
225R_L3	0.00437956	0.00714286	0.00745342	0.00258398	0.00517241	0.0135635	0.00494071	0.00579252	0.0100908	0.00426257	0.00856327	0.00731383	0.00756201	0.00433651	0.00344168	0.00907544	0.00402685	0.0060241	0.00544218	0.00640439	0.00497018	0.00538462	0.00752941	0.00503637	0.001	0.00383877	0.00440705	0.00532946	0.0044843	0.00529101	0.00700525	0.00268456	0.0134831	0.00505051	0.00562475	0.00686416	0.00869565	0.00603318	0.00350467	0.00352734	0.00333333	0.00606061	0.00685518	0.00642674	0.00578035	0.00370645	0.00225734	0.0044501	0.00430108
229R_merged	0.0133742	0.00612745	0.00297324	0.00399467	0.0114778	0.0108827	0.00419111	0.00496524	0.00674157	0.0084507	0.0116959	0.0181818	0.00585866	0.0313299	0.00607287	0.00952986	0.00782269	0.00502723	0.00390625	0.00405885	0.00466563	0.00398118	0.00622307	0.00563698	0.00663717	0.00413956	0.0035524	0.00628323	0.00225989	0.0320151	0.012533	0.00712251	0.00234742	0.0057652	0.00618477	0.00634249	0.0315046	0.00392619	0.0012837	0.0148423	0.00662252	0.00556174	0.0184591	0.0184049	0.00193611	0.00567721	0.037616	0.00708307	0.00526316
231R_L4	0.00529998	0.00616523	0.00513149	0.00107527	0.00580383	0.0053012	0.00634115	0.00633981	0.00771775	0.00233918	0.00523952	0.00450857	0.00511364	0.00131492	0.0074943	0.00629235	0.0039604	0.00552486	0.00650132	0.00466563	0.00652045	0.0068793	0.00615621	0.0070555	0.0030303	0.0091858	0.00754612	0.00684932	0.00221976	0.00642055	0.00408789	0.00797872	0.00188324	0.00428633	0.00338066	0.00523389	0.00487074	0.00738126	0.00310881	0.00301205	0.00257732	0.00760456	0.00712897	0.004995	0.00657895	0.00342466	0.00524059	0.00619995	0.00637523
234R_L4	0.00389864	0.010453	0.0059761	0.00292826	0.00217707	0.0042042	0.00686275	0.00653168	0.00249377	0.00720165	0.0349531	0.00441826	0.00347584	0.00205903	0.00495254	0.00300526	0.00692521	0.00648056	0.00463249	0.001	0.00359712	0.00353982	0.00424628	0.00551268	0.00821918	0.00422195	0.00486957	0.00523013	0.00547196	0.00475059	0.00692521	0.0128	0.0031746	0.00477454	0.00372671	0.00951593	0.00546448	0.00755985	0.00547196	0.00892857	0.00292398	0.00514933	0.001	0.00794913	0.00447928	0.001	0.0135135	0.00323741	0.00935204
239R_merged	0.00884338	0.00439239	0.00107181	0.00388098	0.00446828	0.0100771	0.0043592	0.00545951	0.00774336	0.0044843	0.00503235	0.00615174	0.00698634	0.0050578	0.00665362	0.00529101	0.00314465	0.00461023	0.00607181	0.00480769	0.00919305	0.00663962	0.00648508	0.00650118	0.0028169	0.00500835	0.00653595	0.00454959	0.0052521	0.001	0.00333778	0.00588235	0.0078329	0.00662589	0.00646634	0.00452489	0.00384061	0.00366599	0.00240385	0.00985222	0.0114613	0.00649351	0.00658514	0.00760456	0.00479846	0.00732899	0.00432277	0.00516874	0.00415512
241R_L4	0.00553676	0.00437318	0.00440044	0.00681818	0.00504626	0.00763359	0.005923	0.00448143	0.00579374	0.0109453	0.00806452	0.0102605	0.00473613	0.00590406	0.00851426	0.00273598	0.0039267	0.0216622	0.0049505	0.00382514	0.0218038	0.00575374	0.00638978	0.00539447	0.0138568	0.00377074	0.00332963	0.0040568	0.00255754	0.00207469	0.00571066	0.0015949	0.00251256	0.00613497	0.00686185	0.00571864	0.00916104	0.00598381	0.00594354	0.00815217	0.0028169	0.00395778	0.00513347	0.00136612	0.00738007	0.00662252	0.00688559	0.00426853	0.00431832
245R_merged	0.00713674	0.00142653	0.00355872	0.00743494	0.00586701	0.00317125	0.00614035	0.00521437	0.00387597	0.00599251	0.00220751	0.00638978	0.00574919	0.00874243	0.00422476	0.00502152	0.00670241	0.00541605	0.0034459	0.00383352	0.00231839	0.00473118	0.00502513	0.00609756	0.00266667	0.00438116	0.00514051	0.00433369	0.00236407	0.0020202	0.00495663	0.00453172	0.00344828	0.00592417	0.0015804	0.00357427	0.00483516	0.00329791	0.0040107	0.015544	0.0101695	0.0040568	0.00599401	0.00456621	0.00533333	0.00489796	0.00829187	0.0046132	0.00341763
24R	0.00323102	0.00153846	0.00269058	0.00567108	0.0052592	0.00559284	0.00375375	0.00523062	0.00654818	0.00251467	0.0071048	0.0112676	0.00581242	0.00280505	0.00241061	0.0122164	0.00561167	0.00436681	0.00520009	0.00386266	0.00266667	0.004158	0.00364964	0.00357143	0.00819672	0.00364964	0.00518609	0.00393895	0.0037037	0.00314961	0.00471976	0.00591716	0.00179533	0.00229991	0.00544662	0.00550964	0.00550098	0.00468384	0.0045208	0.00292826	0.00668151	0.00205973	0.00736278	0.00248139	0.001	0.00429553	0.00517241	0.00833333	0.00425532
250R_merged	0.0049416	0.0027248	0.00714924	0.0151515	0.00407213	0.00790123	0.00518135	0.00350526	0.00408163	0.00609756	0.00441696	0.00452489	0.00545046	0.00587851	0.00393983	0.00789622	0.00717703	0.00628141	0.00459638	0.00394564	0.00335345	0.0070132	0.00595238	0.00321027	0.00657895	0.00645508	0.005386	0.00486145	0.00291262	0.00169779	0.00453515	0.0031348	0.00218818	0.00662565	0.00224383	0.00388555	0.0028436	0.00462963	0.0120219	0.0020284	0.00325733	0.00380228	0.00425894	0.00572082	0.00957354	0.00538462	0.0046729	0.0038432	0.00979263
262R_merged	0.00591348	0.00122399	0.0123457	0.00702247	0.00629921	0.00902643	0.00539084	0.00762463	0.00379507	0.00505415	0.00643382	0.00622407	0.00723888	0.00504202	0.00676247	0.00819113	0.00590319	0.00438596	0.0038633	0.0060307	0.0119695	0.00844037	0.00263273	0.00527357	0.00465116	0.00561482	0.00440705	0.00774765	0.00476758	0.0121704	0.00668693	0.00148148	0.00689655	0.00455729	0.00600462	0.00751566	0.00345338	0.00533005	0.00269542	0.00826446	0.00340136	0.001	0.00384246	0.00848656	0.00280374	0.00872324	0.0060024	0.00496983	0.00437227
266R_merged	0.00955488	0.0105263	0.00889328	0.00941176	0.00311139	0.0105	0.00390625	0.0061287	0.00564334	0.00866089	0.00364299	0.00944386	0.0171809	0.0122783	0.00362757	0.0113333	0.00270636	0.00649351	0.00737681	0.00608045	0.00628437	0.00461991	0.00630631	0.0127015	0.00724638	0.00371058	0.00586409	0.00569948	0.00592593	0.001	0.00259875	0.0207254	0.0113122	0.00995733	0.00423878	0.00708661	0.00638686	0.0092824	0.00611247	0.0201835	0.0155039	0.00199203	0.00470588	0.00127551	0.0160481	0.0048	0.0292912	0.00909091	0.0115258
26R	0.00738007	0.0107672	0.00678952	0.00689655	0.0102121	0.00354359	0.00162075	0.00447316	0.00757576	0.00431034	0.00265722	0.0150943	0.00729927	0.00398089	0.00495719	0.00532978	0.00816327	0.00451467	0.00529101	0.00869565	0.00251467	0.0056338	0.00237304	0.0106101	0.00473934	0.00498442	0.00455433	0.00219619	0.00726744	0.00779727	0.00432099	0.00187617	0.00214592	0.00443459	0.00444444	0.00342466	0.00282752	0.00514981	0.001	0.00208333	0.013986	0.0130797	0.00352526	0.00606061	0.00108342	0.0214505	0.00716846	0.00440113	0.00625559
273R_merged	0.00483092	0.00932401	0.0109529	0.00156986	0.0196207	0.0077821	0.00377358	0.00388538	0.00130208	0.00567376	0.183908	0.0150784	0.00636689	0.00510949	0.00457457	0.00191205	0.00468019	0.00149254	0.0031185	0.00303582	0.00804505	0.0030349	0.00721649	0.00649773	0.00874636	0.00780107	0.00852273	0.0179525	0.003517	0.00588235	0.008519	0.0268949	0.00591716	0.00517464	0.00494071	0.00803383	0.00212879	0.00345224	0.00544465	0.0294118	0.00810811	0.0120724	0.00477897	0.00176367	0.001	0.010917	0.0465257	0.00620384	0.0326923
275R_merged	0.00477707	0.0021322	0.00786026	0.00239808	0.00773481	0.0114833	0.0029985	0.00297114	0.00115075	0.00393959	0.0101961	0.00757576	0.00611829	0.00536993	0.00278261	0.00382932	0.001	0.00434783	0.00483221	0.00555793	0.00661376	0.00528701	0.00594766	0.00426136	0.00384615	0.00504505	0.00507042	0.00192123	0.00502513	0.00493421	0.00487013	0.00646204	0.00838574	0.00448207	0.00927046	0.00433189	0.00498753	0.00538358	0.00815494	0.00449775	0.001	0.00652985	0.00475436	0.00441501	0.00472441	0.00674663	0.00184077	0.00718629	0.00448207
286R_L3	0.0051739	0.00943396	0.00384615	0.00653595	0.00211566	0.0387956	0.00188679	0.00686892	0.00181818	0.00516987	0.00367647	0.00539811	0.00772532	0.00607441	0.0043802	0.00714924	0.00437318	0.004772	0.00193349	0.00246609	0.00403226	0.00289715	0.00380022	0.00277008	0.001	0.00603401	0.00284091	0.00579151	0.00622084	0.001	0.00424628	0.00249377	0.001	0.0117647	0.0027972	0.00243309	0.00866021	0.00718047	0.00587372	0.0106383	0.00660066	0.0034965	0.0059453	0.00146199	0.01222	0.00127226	0.00566038	0.00394867	0.00789474
28R	0.0075067	0.00626566	0.00524109	0.00496278	0.0032077	0.00291121	0.00248344	0.00528338	0.00721154	0.00383142	0.00684932	0.00685323	0.00770654	0.00832702	0.004477	0.00362319	0.00508647	0.00143954	0.00265604	0.00457247	0.00413223	0.00332889	0.00461467	0.00638051	0.001	0.00514286	0.00563698	0.00619579	0.00907029	0.00200401	0.00451807	0.00409277	0.00913242	0.00592353	0.00378788	0.00697906	0.0070609	0.00794552	0.00516796	0.0085034	0.00731707	0.00659522	0.00330852	0.00301659	0.00956938	0.00241546	0.00667714	0.00441426	0.00358209
295R_merged	0.00312125	0.00815217	0.00433276	0.00573066	0.00760456	0.00165654	0.00414079	0.00376749	0.0033557	0.00193673	0.00646353	0.00608643	0.00441576	0.00566572	0.00505476	0.00142857	0.00380228	0.00684932	0.00443393	0.00429594	0.00292826	0.00530179	0.00429369	0.00422961	0.00230415	0.00340798	0.00414805	0.00344658	0.00636943	0.00369004	0.00115407	0.00902527	0.00549451	0.00633484	0.00161747	0.00149645	0.00457875	0.00446097	0.00674916	0.020934	0.001	0.0017301	0.00607287	0.001	0.0025974	0.00177778	0.00296209	0.00412829	0.00384862
2R	0.00435053	0.00297619	0.00760043	0.001	0.001	0.00513809	0.00273224	0.00371058	0.00494234	0.00363636	0.00314795	0.00564061	0.00352485	0.00165426	0.00405954	0.0020339	0.00127389	0.0023596	0.00504451	0.00269397	0.0018622	0.00207125	0.00377358	0.00527009	0.00371747	0.00450789	0.00538669	0.00702427	0.001	0.0025	0.00519481	0.00294985	0.0069808	0.00318878	0.00682057	0.00465297	0.00110803	0.00348837	0.0031746	0.0017301	0.00687285	0.00196464	0.00529568	0.00301205	0.00408998	0.00186741	0.00220653	0.00221157	0.005689
300R_L4	0.00380117	0.00609756	0.0023175	0.00287356	0.00438212	0.00465116	0.00285171	0.001	0.0045045	0.00470367	0.00390625	0.00578991	0.00609101	0.00184332	0.0064711	0.00695518	0.00143678	0.00357325	0.00171625	0.00269687	0.0055371	0.00465904	0.00331675	0.00425532	0.00268817	0.00433437	0.00306883	0.0133601	0.00434783	0.0078125	0.00296296	0.00494234	0.00557103	0.00230282	0.00203355	0.00319489	0.0057508	0.00882471	0.00401606	0.00213675	0.00316456	0.00217628	0.00205761	0.001	0.0084122	0.00266667	0.00221976	0.00484532	0.00404204
302R_L4	0.00697181	0.0037594	0.00114811	0.00455063	0.00787402	0.00842359	0.00613027	0.00349447	0.001	0.00530973	0.0042517	0.00328048	0.00634115	0.00317712	0.00328407	0.0103996	0.00697674	0.00854701	0.00505476	0.00285036	0.00426894	0.00369004	0.00279981	0.006691	0.00543478	0.00603865	0.00253593	0.00417537	0.00134048	0.00968992	0.00473653	0.00246914	0.00398406	0.00620417	0.00290839	0.00356379	0.00507042	0.00441501	0.00830368	0.00594059	0.00854701	0.001	0.001	0.00503145	0.004158	0.00351865	0.00596057	0.00413881	0.00171429
305R_L3	0.00430769	0.00825083	0.00564972	0.00591716	0.00215517	0.00549882	0.00548847	0.00350058	0.0126002	0.00291829	0.00271003	0.00430108	0.0052589	0.00247729	0.00566572	0.00527357	0.00363636	0.00421496	0.00742857	0.00578035	0.00937866	0.00270898	0.00617871	0.00279135	0.001	0.00634921	0.00377715	0.00181598	0.00289436	0.00210526	0.00993884	0.00621118	0.00484262	0.00296209	0.00390816	0.00480559	0.00422833	0.0161527	0.00281294	0.002079	0.001	0.00515464	0.00535168	0.00173913	0.0056444	0.00247321	0.00522317	0.0042885	0.00632911
309R_L4	0.00440938	0.00807265	0.00503525	0.0211742	0.00477164	0.00316623	0.0029985	0.00626959	0.00469851	0.00124533	0.00302115	0.0052521	0.0042513	0.00939746	0.00369997	0.00362155	0.00486381	0.00386779	0.00549934	0.00433057	0.00472654	0.00505857	0.0033137	0.0039801	0.001	0.0048583	0.00545396	0.00356506	0.00496278	0.00403226	0.00508553	0.00545256	0.00493421	0.00533224	0.00387135	0.00570497	0.00413845	0.00807955	0.00680934	0.0015625	0.0154739	0.00212766	0.00758098	0.00768386	0.00152439	0.00429711	0.00404858	0.00537924	0.00569177
30R	0.00759837	0.00611621	0.00294985	0.00156006	0.00429185	0.00188442	0.00293255	0.00328947	0.00618238	0.00517688	0.00107066	0.00634249	0.00355999	0.00334728	0.00523062	0.00531511	0.00494438	0.00333175	0.00625391	0.00281215	0.00610288	0.00486957	0.00582807	0.00274725	0.0139276	0.00222841	0.00490196	0.00260417	0.00262467	0.00726392	0.00196721	0.001	0.0117302	0.00549073	0.00242365	0.0070306	0.00288684	0.00268577	0.00250941	0.001	0.008	0.00693069	0.00690846	0.00430416	0.00103627	0.00512295	0.00353982	0.00349406	0.00499688
310R_L5	0.00788111	0.00962696	0.00654818	0.00396825	0.00810979	0.003305	0.00601956	0.00303951	0.00112486	0.00192926	0.00471698	0.00833868	0.00447928	0.001	0.00418118	0.00445545	0.00938967	0.00582242	0.00618921	0.00400481	0.00269784	0.00223589	0.00524934	0.00472689	0.00195312	0.0046608	0.005	0.00580876	0.00506073	0.0046875	0.00504202	0.00722674	0.00608519	0.0023596	0.00375811	0.00650558	0.00529661	0.00516885	0.0028169	0.00296296	0.00833333	0.0015625	0.00418118	0.00581395	0.00389408	0.00563698	0.00676819	0.00446429	0.00447094
313R_L5	0.00441696	0.00870827	0.00793651	0.00133511	0.00334728	0.00725076	0.00154799	0.00353357	0.00358852	0.00430293	0.00537153	0.00344828	0.00484713	0.00537222	0.00253807	0.00454133	0.00462428	0.00581703	0.00386349	0.00402762	0.00459137	0.0045738	0.0045403	0.00753769	0.00357143	0.00513149	0.00516078	0.0053243	0.00487805	0.00572519	0.00309119	0.00744048	0.0083682	0.00418911	0.00293255	0.00248139	0.00910125	0.00490597	0.00524934	0.0167015	0.001	0.00407332	0.00252525	0.0030581	0.00208117	0.0097371	0.00565262	0.004477	0.00511945
318R_L3	0.00806452	0.00678733	0.00621118	0.0083632	0.0103734	0.0055991	0.00212917	0.00599401	0.00501505	0.00734803	0.01554	0.00790068	0.00941512	0.00320924	0.00416983	0.00478469	0.00759734	0.00599925	0.00284827	0.00495254	0.00274914	0.00389381	0.00364631	0.00579557	0.00389864	0.0107875	0.00414938	0.00663193	0.001	0.00434153	0.00787402	0.00996264	0.00501672	0.0031185	0.00607042	0.0123223	0.00563154	0.00582878	0.0374016	0.00687285	0.0130719	0.00468165	0.00676183	0.00288184	0.0117463	0.00419874	0.00353513	0.0058011	0.00574413
319R_merged	0.00715724	0.00452899	0.00829876	0.0123609	0.00297915	0.0053027	0.00456621	0.00374376	0.00518583	0.00939948	0.00397772	0.00657895	0.00324781	0.0053135	0.00362056	0.0054678	0.0119956	0.00558659	0.00495954	0.00863185	0.00119403	0.00813323	0.00589855	0.00563236	0.00557103	0.00679785	0.00491535	0.00650325	0.00107066	0.00315956	0.00121951	0.00605144	0.00160772	0.00271493	0.00528103	0.00669344	0.00311769	0.00713842	0.00314465	0.00150376	0.00515464	0.0025641	0.00255973	0.00244499	0.00479233	0.00482703	0.0078256	0.00381679	0.00567859
31R	0.010509	0.00712831	0.043592	0.00863724	0.00779376	0.0029703	0.00628492	0.00474342	0.00281426	0.00311139	0.00245098	0.0218718	0.00350614	0.00383982	0.00280308	0.00469974	0.00507614	0.00261182	0.00328515	0.0058117	0.00347625	0.00442478	0.00293686	0.00617577	0.00616016	0.00990099	0.00426985	0.00641574	0.0055814	0.00178891	0.00407332	0.00608519	0.00303951	0.00429185	0.00449006	0.00342285	0.00591716	0.00375822	0.00199203	0.00258398	0.0045045	0.0034662	0.0018226	0.0054407	0.00376412	0.00443038	0.00406918	0.00389959	0.00594422
327R_L4	0.0105303	0.0224299	0.00393185	0.0112994	0.00454959	0.00496689	0.00507614	0.00384911	0.00434783	0.0107239	0.00725514	0.00764007	0.00247647	0.00550661	0.00434993	0.00822669	0.001	0.00720721	0.00516605	0.00535834	0.0140647	0.00580271	0.00250313	0.00389408	0.00483092	0.00415628	0.003125	0.00584795	0.00314961	0.00304878	0.00805802	0.0107914	0.00740741	0.00456026	0.00527859	0.00460594	0.00225564	0.00864029	0.00944882	0.00808625	0.00411523	0.00851064	0.00505689	0.00692042	0.00257732	0.00310881	0.0070922	0.00297324	0.00687285
328R_merged	0.00391677	0.00992282	0.00512821	0.0023753	0.00498339	0.00969883	0.00564972	0.00423191	0.00775194	0.00911681	0.0125926	0.00564653	0.00482073	0.00649351	0.00745474	0.00594177	0.00806452	0.00575954	0.00493378	0.00715308	0.00597213	0.00512295	0.00600086	0.0026469	0.00188324	0.00753669	0.00475185	0.00714967	0.001	0.00357782	0.00325733	0.00819672	0.00242718	0.00787037	0.00647482	0.00591922	0.00299786	0.00573248	0.00216685	0.00495868	0.00831025	0.00487805	0.0103175	0.00254777	0.00441306	0.00683995	0.0120805	0.00535762	0.00419507
329R_L4	0.00565451	0.00420757	0.0162602	0.00682128	0.002149	0.00707965	0.00790861	0.00585938	0.00350058	0.00215208	0.00320513	0.00528751	0.00470367	0.00145138	0.0029252	0.00320718	0.00649351	0.00312221	0.00381455	0.00509968	0.00593912	0.00388802	0.00669045	0.00802965	0.003663	0.00430802	0.00439239	0.0137068	0.00341297	0.0021645	0.00425015	0.00686106	0.00672646	0.00175131	0.00391304	0.00337496	0.00341297	0.0043494	0.00417246	0.00247525	0.00231481	0.00272727	0.00459559	0.0014556	0.0057971	0.00677638	0.00711021	0.00392868	0.00274574
330R_L4	0.00610054	0.00499376	0.0101946	0.00242424	0.00493963	0.00716997	0.0019685	0.00664962	0.00661521	0.00435098	0.00401606	0.00534474	0.00252207	0.00350263	0.00672143	0.00437158	0.00533618	0.00520625	0.00308721	0.00365705	0.00225225	0.00713436	0.00211685	0.00758397	0.00697674	0.00280636	0.00433974	0.00305944	0.00469925	0.00591716	0.00240385	0.00892857	0.001	0.004329	0.00503291	0.00562914	0.00553427	0.00831826	0.00506329	0.00503356	0.001	0.00322581	0.001	0.00857143	0.00474684	0.00848057	0.00474934	0.00568475	0.00642742
334R_L4	0.00769231	0.00365631	0.00295203	0.0138714	0.00164114	0.00479425	0.00857756	0.00488003	0.0042328	0.00526624	0.00373413	0.00312779	0.00476332	0.00216802	0.00578822	0.00573723	0.00414938	0.00419727	0.00426326	0.00289975	0.00557276	0.00692841	0.00207987	0.0049195	0.01	0.00385965	0.00416565	0.00697026	0.00729167	0.00168067	0.0038059	0.00416089	0.005	0.00824317	0.00355872	0.00632701	0.00343643	0.00496124	0.00357995	0.00274725	0.00361011	0.00170213	0.00779896	0.0113519	0.00216763	0.00510204	0.00433735	0.0062212	0.00578035
337R_merged	0.00559501	0.00792752	0.0040678	0.00686813	0.00499168	0.0053286	0.00265957	0.00654165	0.0107843	0.00411523	0.0103169	0.00806858	0.00476353	0.00311915	0.00545703	0.0044843	0.00525624	0.00945895	0.00344189	0.00322581	0.00731982	0.00402783	0.0113269	0.00230814	0.00372439	0.0042523	0.00617894	0.00625	0.00732984	0.00648298	0.00346535	0.00311526	0.001	0.00374181	0.00609756	0.00292398	0.00614439	0.00561995	0.00273973	0.00788644	0.0097561	0.00265957	0.00749376	0.00225989	0.00378549	0.00622568	0.00244738	0.00508751	0.00449944
339R_merged	0.00743126	0.00491642	0.00365297	0.0039267	0.00816583	0.00641026	0.00315956	0.00201005	0.00375469	0.00884956	0.00355872	0.00739477	0.00203597	0.00578406	0.00442122	0.00285307	0.00326442	0.00707026	0.00691946	0.00411147	0.00697837	0.00583658	0.00566038	0.00844773	0.001	0.00484027	0.00622172	0.00640439	0.00322928	0.00736648	0.00531287	0.00140056	0.00368324	0.00276549	0.00430849	0.00451613	0.00408831	0.00305395	0.00381679	0.00328407	0.00274725	0.003125	0.0030426	0.00409836	0.00298285	0.00327869	0.00292398	0.00357508	0.00232423
340R_merged	0.00640035	0.00876339	0.0042337	0.00761697	0.00376412	0.00538688	0.00761773	0.00560828	0.00806452	0.00723684	0.00933126	0.00473435	0.00469613	0.00901442	0.00838804	0.00281532	0.00295276	0.0077837	0.00712401	0.00860303	0.00534045	0.00611621	0.00613497	0.00537897	0.00425532	0.00658149	0.00513259	0.0086001	0.0103687	0.00634921	0.00811456	0.00636943	0.00706714	0.00436681	0.00724161	0.00794176	0.00606061	0.00452962	0.007034	0.001	0.0140056	0.00732601	0.00587741	0.00729167	0.0048	0.00758621	0.00527704	0.00829673	0.00231214
344R_L5	0.007503	0.0094086	0.0038961	0.00807537	0.00777605	0.0076157	0.00367309	0.00469169	0.0124014	0.0044287	0.0159046	0.00454545	0.00512821	0.00500357	0.00517688	0.00700771	0.00593824	0.00527325	0.0078418	0.00458482	0.00951557	0.00453048	0.00664137	0.00455433	0.00663717	0.00583245	0.00498657	0.00286862	0.001	0.0017301	0.00579374	0.00443131	0.00765306	0.00794702	0.00617829	0.00641026	0.00373333	0.00441059	0.00513479	0.00210084	0.00740741	0.00917431	0.00617284	0.00569801	0.00791296	0.00701139	0.00295858	0.00441127	0.00593276
348R_L5	0.00785916	0.00617284	0.00419727	0.00414365	0.00189573	0.0204866	0.0056872	0.00304136	0.0106061	0.00821509	0.00834106	0.00877835	0.00810811	0.00931232	0.00625903	0.00944032	0.00538358	0.00378788	0.00599013	0.00659703	0.00909091	0.004884	0.00744961	0.00648088	0.00817439	0.00465116	0.0034626	0.00562149	0.00578035	0.00824742	0.00581771	0.00164745	0.00558659	0.00808081	0.00426743	0.00436855	0.00668258	0.00360433	0.0128866	0.0018622	0.001	0.00387597	0.00327154	0.00589102	0.00325733	0.00261097	0.00837696	0.00519481	0.00827016
350R_L5	0.00679074	0.00372671	0.00384615	0.0022779	0.00637349	0.00996126	0.00271003	0.00444006	0.00477099	0.013986	0.00504202	0.00521173	0.00327118	0.0019802	0.00541126	0.00692964	0.0114025	0.00350877	0.00456009	0.00638298	0.0124113	0.007431	0.00913621	0.00526593	0.001	0.00910064	0.00908806	0.00547445	0.00461894	0.001	0.0059556	0.00622665	0.00204918	0.00685654	0.0043554	0.00484532	0.00648379	0.00618982	0.00731707	0.0121951	0.00266667	0.001	0.00160514	0.00267738	0.0107527	0.00340426	0.00573192	0.0032955	0.00459242
352R_L5	0.00510621	0.00408998	0.00654664	0.00279851	0.00463607	0.00522718	0.00434513	0.00378644	0.00251046	0.00277932	0.00981595	0.00544285	0.0049505	0.00537634	0.00365682	0.00220361	0.00367309	0.00669792	0.00355574	0.00560224	0.00511182	0.00557029	0.00509068	0.00887705	0.004329	0.0070285	0.00508968	0.01	0.00233827	0.00141443	0.00929368	0.00881489	0.00332226	0.00375783	0.00338505	0.00478604	0.00510031	0.00479233	0.00521921	0.00803213	0.00457666	0.00138122	0.001	0.00478469	0.00277971	0.00373932	0.0069979	0.00558399	0.00451189
353R_L5	0.00635654	0.00649351	0.00387597	0.00425532	0.00359712	0.0108005	0.00557621	0.00561167	0.00330033	0.00578512	0.00513875	0.00916784	0.00682171	0.0148601	0.00669176	0.00934579	0.00400534	0.0122888	0.00579976	0.00687831	0.0116279	0.00559329	0.00593178	0.00477327	0.010274	0.00166945	0.00587803	0.00589681	0.00773196	0.00806452	0.0088968	0.00290276	0.00938967	0.00552764	0.00576132	0.0142908	0.0057294	0.00497703	0.0037037	0.00722892	0.001	0.00394218	0.00516796	0.00416089	0.00562852	0.00875657	0.00670177	0.00605144	0.00250941
354R_L6	0.0125659	0.00165563	0.00396825	0.0236052	0.013245	0.0268456	0.0042328	0.00731529	0.00539084	0.0104932	0.00818554	0.00492611	0.00687758	0.0067243	0.00857287	0.0122164	0.00528169	0.0120253	0.0122986	0.00678593	0.00655738	0.00669758	0.00940439	0.00708104	0.0058651	0.0114943	0.0113935	0.0117493	0.0145631	0.00864553	0.00475813	0.00634249	0.00304878	0.0028169	0.00982928	0.0147738	0.00619718	0.00992167	0.00457317	0.00682594	0.0176991	0.00868486	0.0035545	0.00530035	0.0100604	0.00393701	0.0110821	0.00720789	0.013089
35R	0.00427611	0.00677966	0.00409836	0.00247219	0.00363306	0.00886162	0.00543478	0.00529101	0.00442968	0.00678952	0.001221	0.00533333	0.00421496	0.00392773	0.00542118	0.00276817	0.00497512	0.00630583	0.00451399	0.0011422	0.00227273	0.0022805	0.00194175	0.00541638	0.001	0.00411523	0.00518583	0.00241255	0.00265604	0.00236967	0.00504686	0.0069541	0.001	0.00170551	0.00192215	0.00493359	0.00406032	0.00430663	0.001	0.00643777	0.00809717	0.002442	0.00440529	0.00813008	0.00204708	0.00322581	0.00490918	0.00115207	0.00192678
362R_L6	0.00992556	0.0253807	0.00519211	0.00699301	0.00521512	0.0100354	0.00921273	0.00488334	0.00793651	0.00867303	0.00591133	0.0105125	0.0102403	0.00810015	0.00788132	0.0120409	0.00678426	0.00685938	0.0107407	0.00593952	0.0089955	0.00611888	0.00453515	0.00449102	0.0161943	0.00542888	0.00933532	0.00685323	0.00621891	0.008726	0.00478469	0.0133779	0.0112045	0.00431732	0.0164911	0.00636689	0.00557809	0.00892478	0.00524476	0.021322	0.00320513	0.00704225	0.00431965	0.00979021	0.00438596	0.00178571	0.0189055	0.00442618	0.00781805
367R_L6	0.00737705	0.00536193	0.012945	0.0114068	0.00938338	0.00552486	0.00603448	0.0026001	0.00422535	0.00438596	0.00340426	0.00913242	0.00543478	0.00458716	0.00652377	0.0122867	0.00377834	0.0043554	0.00620201	0.00726744	0.00769231	0.00641267	0.00644884	0.00526624	0.00694444	0.00517331	0.00939119	0.00671141	0.00396825	0.00735294	0.00490196	0.0097493	0.00483092	0.00623377	0.00545653	0.00750188	0.00478011	0.00668151	0.00142045	0.00772201	0.0044843	0.00332226	0.00581395	0.00964187	0.0055607	0.0038373	0.0078329	0.00556715	0.00899382
368R_merged	0.00888192	0.00373134	0.005386	0.00653595	0.00537313	0.00703518	0.0062167	0.00576646	0.00776053	0.00713359	0.00619195	0.00565291	0.00472888	0.00648882	0.00712307	0.0083682	0.00567537	0.0071062	0.00492896	0.00644271	0.0066357	0.00868114	0.00748326	0.00825593	0.0160772	0.00588483	0.00814725	0.00477638	0.00321888	0.00657895	0.00711021	0.0078329	0.00217391	0.0110608	0.00739645	0.00863171	0.00582121	0.00884643	0.0104822	0.00995025	0.001	0.00653595	0.0066778	0.00744417	0.0080429	0.0074129	0.00965717	0.0110436	0.0110917
373R_merged	0.00700321	0.00403769	0.00385728	0.00351288	0.00759494	0.00273075	0.00682594	0.00555899	0.00208768	0.00265957	0.00725806	0.00582666	0.00306185	0.00348189	0.00532927	0.00680735	0.00266312	0.00592217	0.00381056	0.00528169	0.00635209	0.00644942	0.00510915	0.0084317	0.0021978	0.00697674	0.00792793	0.00584454	0.00566893	0.00326797	0.00833333	0.0028777	0.00442478	0.00535045	0.00345357	0.00533333	0.0058698	0.00427849	0.00252207	0.00440529	0.00328947	0.00511771	0.00575185	0.00238663	0.00422654	0.00571021	0.010296	0.00780488	0.00560748
379R_L6	0.00880461	0.0093985	0.0133983	0.00297177	0.00387898	0.00757576	0.008	0.0100756	0.00607903	0.00666032	0.00809249	0.00736377	0.00836268	0.00671642	0.00540054	0.00971731	0.0123839	0.00446678	0.00721884	0.00598477	0.00511771	0.00796601	0.00407609	0.0101146	0.0119048	0.0044843	0.0044843	0.00661853	0.00581395	0.00291545	0.00537222	0.0107527	0.00527704	0.00503778	0.00410397	0.00765766	0.0100056	0.00569925	0.00417537	0.0147368	0.00380228	0.00921187	0.00790514	0.00348432	0.00578592	0.00722022	0.00714286	0.0066055	0.00912281
37R	0.00847971	0.00731261	0.00931315	0.00940439	0.00282486	0.00437227	0.001	0.00453772	0.00611621	0.00530973	0.00341297	0.0033195	0.00218579	0.00359712	0.00706547	0.00554675	0.00128041	0.00645802	0.00369276	0.00337268	0.00731452	0.00516674	0.00886637	0.0049054	0.00306748	0.00909642	0.00490011	0.0047619	0.0048	0.00265957	0.00480769	0.00702988	0.001	0.00529101	0.00378174	0.00416493	0.00878294	0.0071066	0.00342466	0.00409836	0.0124481	0.00808625	0.0019305	0.0057971	0.00554939	0.00549954	0.00494505	0.00449371	0.00568182
380R_merged	0.0061618	0.00738397	0.00905797	0.0121382	0.00961538	0.00855992	0.00899032	0.00533881	0.00533808	0.00471945	0.00756939	0.0122511	0.00745693	0.00828586	0.00665557	0.00547196	0.00550055	0.00646478	0.00637567	0.00316957	0.00425015	0.00342349	0.00674916	0.00665779	0.001	0.00644505	0.00678904	0.00628684	0.004329	0.0118846	0.00620797	0.0123967	0.0042735	0.00797314	0.0062603	0.00746501	0.00717781	0.00790413	0.00986842	0.00268456	0.00930233	0.00535578	0.00547303	0.0010989	0.00292184	0.00460526	0.00932306	0.00502392	0.00577201
382R_merged	0.00521286	0.00734394	0.00504626	0.00628931	0.00537634	0.0101498	0.002772	0.00616114	0.00857143	0.00721421	0.00340716	0.00493421	0.00638607	0.00500939	0.00869565	0.00630517	0.00917431	0.0034642	0.00536833	0.00511866	0.00504096	0.00635369	0.0059778	0.00424854	0.001	0.00599315	0.00786658	0.00831409	0.00328587	0.00438596	0.00482218	0.00811124	0.001	0.00537109	0.00278884	0.00475059	0.00640752	0.00634921	0.0039801	0.00170358	0.00687285	0.0027027	0.00374251	0.00236128	0.00542636	0.00766017	0.00685558	0.00689061	0.00293945
383R_merged	0.00600522	0.00374532	0.00811359	0.00512821	0.00355872	0.00474934	0.00756303	0.00475059	0.00831601	0.00975976	0.0065666	0.00378788	0.00580205	0.0124851	0.00819978	0.00914286	0.0031348	0.0117276	0.00617829	0.00595511	0.00640512	0.00631735	0.00708924	0.00993571	0.00229885	0.0046344	0.00719424	0.0082846	0.00609013	0.00204918	0.0112293	0.00423131	0.001	0.004	0.00744417	0.00678914	0.00862441	0.00578035	0.00770218	0.0104012	0.0117647	0.00639659	0.00516987	0.0060241	0.00245298	0.00876494	0.00321371	0.00902864	0.0138249
384R_L5	0.00678426	0.0112219	0.00641026	0.00416233	0.00546822	0.00548847	0.00727934	0.00406137	0.0020555	0.00406504	0.00522778	0.0220312	0.00515464	0.00711514	0.00581793	0.00643651	0.00529661	0.00713436	0.00689472	0.00565709	0.00473934	0.00647249	0.00942184	0.00697425	0.00852878	0.00501393	0.00785024	0.00738488	0.00707786	0.00775194	0.0075275	0.00858896	0.00424628	0.0077484	0.00483481	0.00651254	0.00734341	0.00877501	0.0104712	0.0124031	0.0070922	0.00869565	0.00664452	0.0120048	0.00385505	0.00916138	0.00944611	0.00626959	0.00280112
388R_merged	0.0059493	0.00516129	0.00847458	0.00349243	0.0101138	0.00940439	0.00391543	0.00561798	0.00669856	0.0112894	0.00437318	0.0106117	0.00522916	0.00873908	0.00447761	0.00740741	0.0095511	0.00545384	0.00518842	0.00532387	0.00665457	0.00645161	0.00804182	0.00645508	0.0117647	0.00752212	0.00503497	0.01	0.00290698	0.00562852	0.00383142	0.0107095	0.00610998	0.00461042	0.00591133	0.00524418	0.00540541	0.00863398	0.0143885	0.0117994	0.00289017	0.00202634	0.00673653	0.00249066	0.00141243	0.0040404	0.00334029	0.00583538	0.00479042
389R_L5	0.00967586	0.00982533	0.00955414	0.00807382	0.004914	0.0121251	0.004971	0.00761905	0.00250313	0.00718907	0.0104621	0.00529101	0.00966517	0.00876011	0.00780287	0.0119617	0.0130152	0.0109801	0.00497925	0.00874367	0.011209	0.00743363	0.00788132	0.0121629	0.02746	0.013712	0.00821355	0.0151134	0.00703518	0.00365631	0.00613874	0.0123609	0.0070922	0.012837	0.00668765	0.00780669	0.00768123	0.0120658	0.00961538	0.00539568	0.0210526	0.00623886	0.00438596	0.00501882	0.0103717	0.00420463	0.0102954	0.00982435	0.00684932
390R_L7	0.00957854	0.014652	0.00623701	0.00178253	0.00739645	0.00680272	0.00567108	0.0093985	0.010279	0.013754	0.00844773	0.00770416	0.0044843	0.00356506	0.00743149	0.00582848	0.00683761	0.0107079	0.00645161	0.00390843	0.00574163	0.00705645	0.00514286	0.0139276	0.00955414	0.011615	0.00522298	0.00934579	0.00661157	0.00533333	0.00788022	0.00761035	0.00228311	0.00310752	0.00876289	0.00449326	0.00789622	0.008867	0.00572519	0.00223714	0.0189573	0.00839329	0.00827586	0.00822368	0.00178412	0.00736648	0.00799467	0.00716091	0.00581879
391R_L7	0.0117974	0.00954198	0.0116861	0.00505902	0.00649878	0.00660793	0.00730689	0.00517799	0.00478469	0.00808314	0.00883002	0.0138585	0.00884956	0.00409836	0.0199911	0.0119136	0.0178042	0.0117435	0.00607577	0.00722222	0.0117117	0.00535714	0.00403226	0.00616333	0.00539084	0.00942127	0.00947119	0.0122235	0.0379538	0.00689655	0.00275672	0.0111524	0.001	0.0106383	0.00814566	0.00835532	0.00581088	0.00769231	0.00391134	0.00484262	0.00316456	0.0152761	0.00233372	0.0831793	0.0114833	0.00727273	0.00978474	0.00353774	0.00480769
393R_merged	0.00512821	0.00277778	0.0049554	0.00525624	0.00882353	0.0056926	0.0115658	0.00520021	0.00261097	0.00634417	0.00759734	0.00436954	0.00480769	0.00568643	0.00812348	0.00914205	0.0116732	0.00884956	0.00611111	0.00544016	0.00260643	0.00354484	0.00834431	0.0070713	0.00442478	0.00575448	0.00473934	0.00350701	0.0148936	0.00477707	0.00488069	0.00512821	0.00619835	0.00651629	0.00783828	0.00753532	0.00769231	0.00556439	0.00485437	0.00959693	0.00253807	0.00309917	0.0113142	0.00757576	0.00565428	0.00429492	0.00519031	0.00693178	0.00704225
394R_L1	0.00549073	0.0126103	0.0085389	0.00544662	0.0035791	0.00769231	0.0128378	0.00967586	0.00566572	0.00550585	0.00692308	0.00672646	0.00639386	0.00600765	0.00672783	0.00839944	0.0044603	0.00531915	0.00698856	0.00737578	0.00750341	0.00777994	0.00410448	0.010989	0.0110375	0.00837026	0.00513699	0.0045156	0.00309598	0.00739645	0.0062144	0.00328947	0.0108893	0.00560652	0.00447043	0.00528945	0.00429738	0.00604778	0.004158	0.00473186	0.00554017	0.00300978	0.0020436	0.0128205	0.00681818	0.00765795	0.00554649	0.00848896	0.00578292
401R_L1	0.00435451	0.001	0.00771456	0.00998004	0.00585418	0.00773595	0.00281096	0.00274851	0.00371058	0.00488827	0.00513259	0.00342466	0.0049505	0.00673195	0.00271186	0.00180288	0.00536481	0.00435299	0.00414079	0.0117746	0.00543478	0.00385299	0.00240674	0.00541605	0.00207469	0.00557362	0.00128783	0.00478927	0.00409417	0.0080429	0.00749465	0.00910125	0.00186567	0.00490633	0.00464037	0.00273224	0.00443853	0.00446571	0.0116773	0.00583658	0.00722892	0.0019305	0.00506329	0.00396825	0.00343348	0.0065703	0.00280112	0.00341491	0.0085699
402R_L1	0.00505651	0.00829187	0.00317797	0.00926999	0.00883219	0.00529451	0.00791296	0.00533204	0.00391134	0.00630063	0.00693241	0.00815217	0.00380108	0.0109461	0.00818713	0.0048675	0.00103306	0.003663	0.00290276	0.00511247	0.0187032	0.00261352	0.00914495	0.00689259	0.0100503	0.001	0.00332226	0.00428495	0.00428266	0.00743494	0.00668003	0.00707547	0.0035461	0.00946548	0.00622665	0.0040568	0.00773079	0.00521669	0.00509554	0.00176678	0.00742574	0.00371058	0.00955691	0.00864553	0.00694444	0.00516605	0.00456432	0.00412797	0.00305344
40R	0.00447552	0.00789474	0.00314465	0.0110041	0.00371747	0.00273785	0.00325998	0.0022748	0.0118919	0.00851393	0.00459982	0.00515844	0.00263765	0.00372856	0.00476397	0.00478469	0.00275862	0.0149864	0.00268496	0.00381679	0.00537634	0.001	0.00418605	0.00313087	0.0060241	0.00282087	0.00243817	0.0097589	0.00760456	0.00198807	0.00393959	0.00270636	0.00456621	0.00603015	0.00550314	0.00352526	0.00389105	0.00439297	0.00849858	0.00639659	0.00265252	0.00434311	0.00377003	0.00266667	0.00293542	0.00429185	0.00415896	0.00595447	0.00281492
410R_L1	0.0077243	0.00717949	0.0021692	0.00462963	0.00857719	0.00201106	0.00578778	0.005652	0.00437956	0.0083014	0.00269906	0.00414174	0.00513419	0.00652432	0.0055164	0.0083151	0.00815661	0.00646204	0.00605934	0.00354736	0.00765306	0.00353549	0.00425834	0.00586396	0.00566038	0.0111687	0.00361359	0.00442122	0.00426621	0.013913	0.00601852	0.00288739	0.00711744	0.00581154	0.00548613	0.00585242	0.00375299	0.00817661	0.00247525	0.00140056	0.001	0.00464037	0.0034622	0.00209424	0.00794702	0.00711744	0.00896722	0.0046729	0.00722543
412R_L1	0.00580153	0.0138675	0.00864865	0.0141388	0.00394945	0.00452489	0.0016835	0.00509165	0.00244499	0.00520382	0.00615114	0.00712589	0.00674764	0.00691244	0.00996377	0.00828025	0.00260078	0.00703844	0.00556858	0.00757986	0.00757576	0.00422427	0.00384246	0.00639386	0.00294985	0.00563557	0.00419727	0.00686016	0.00500626	0.00835073	0.00460224	0.00675676	0.00974659	0.00643432	0.00500911	0.00473613	0.0027881	0.00462574	0.00657895	0.00206612	0.00246305	0.00320513	0.00656045	0.00525394	0.00294985	0.00593032	0.00573888	0.00711893	0.00551572
413R_L2	0.00654173	0.00718686	0.00530705	0.00795545	0.00751073	0.00486815	0.00392157	0.00378918	0.00364964	0.00630252	0.00338219	0.0105263	0.00788675	0.00496278	0.00504002	0.00412371	0.00679245	0.00465549	0.00549034	0.00844136	0.00587889	0.00740564	0.00579337	0.00608011	0.00173913	0.00677201	0.00540123	0.00399855	0.00488202	0.00564334	0.00944109	0.0055205	0.00487013	0.00676183	0.00610998	0.00363306	0.00378907	0.0045977	0.00928505	0.00754717	0.00763359	0.00447427	0.00466472	0.001	0.00133779	0.00734523	0.00502364	0.00660502	0.00696258
419R_L2	0.00488306	0.00469484	0.00494641	0.00115075	0.00752823	0.00977366	0.00506879	0.00348779	0.00389105	0.00873709	0.0110922	0.00492005	0.00573498	0.00443038	0.00559441	0.00901481	0.00747863	0.00378072	0.00329364	0.00591985	0.0078125	0.0048247	0.00327735	0.00481696	0.0043956	0.00594595	0.00415554	0.00422139	0.00764088	0.0087108	0.00790068	0.00607533	0.00173913	0.00497018	0.00221893	0.00535771	0.0069029	0.00453594	0.00556793	0.00158228	0.00377358	0.00445931	0.00618716	0.00741656	0.00404858	0.00923483	0.0077187	0.00690789	0.0048913
41R	0.00595829	0.00423729	0.0059312	0.00884956	0.00669643	0.00507614	0.00640439	0.00597015	0.00309278	0.00278035	0.0495327	0.00363108	0.00441826	0.00311284	0.00256279	0.00440205	0.00316456	0.00361384	0.0032144	0.00383352	0.0110132	0.00392311	0.00369783	0.00662252	0.001	0.00582902	0.004693	0.00442478	0.00453172	0.00524934	0.00338295	0.00566038	0.001	0.00390407	0.0050738	0.0047089	0.00382096	0.00481232	0.0031348	0.004914	0.0155039	0.00669344	0.0029383	0.0110935	0.00336323	0.00525762	0.0066586	0.00441426	0.0086478
423R_merged	0.00481859	0.00772201	0.00586166	0.00485437	0.001	0.00941307	0.00197239	0.00365186	0.00567108	0.00691244	0.00751174	0.00550796	0.00547196	0.00498221	0.00366032	0.0049435	0.00600962	0.0048288	0.00479143	0.00237756	0.00176211	0.00645786	0.00313761	0.00631458	0.00992556	0.00742857	0.00461648	0.00239378	0.00789474	0.00171233	0.00634371	0.00144509	0.00248139	0.00360082	0.00472103	0.00760079	0.00562588	0.00529101	0.00463499	0.00498339	0.0116279	0.001	0.00322841	0.00119617	0.00996678	0.0052592	0.00760967	0.00683101	0.0066335
424R_L2	0.0048949	0.00469484	0.00518807	0.00664011	0.00319489	0.00520532	0.00853081	0.00802005	0.00319149	0.00430293	0.0126214	0.0102623	0.00780518	0.00463679	0.00368701	0.011955	0.0030896	0.00594966	0.00436681	0.00467886	0.00704225	0.00440352	0.00425532	0.00226116	0.001	0.00570885	0.00457841	0.00709579	0.00808625	0.00684932	0.00498132	0.00909091	0.0116279	0.00919913	0.00301724	0.010274	0.00572792	0.00612996	0.00354191	0.00512821	0.0027248	0.00409417	0.00408831	0.0035503	0.00634058	0.00803213	0.00492611	0.00732473	0.00339751
426R_merged	0.00306958	0.00148588	0.0141612	0.00402685	0.00650558	0.00508351	0.00511247	0.00634249	0.00494438	0.00285714	0.00660502	0.00569569	0.00499643	0.00698324	0.00526085	0.0074174	0.00348837	0.00312891	0.00353982	0.00529661	0.00874317	0.00396197	0.00522193	0.00440252	0.001	0.00257732	0.00605496	0.00828553	0.00408719	0.00843882	0.0055788	0.00483676	0.0021692	0.00402145	0.00823643	0.00822884	0.00743889	0.00389442	0.0042735	0.00445434	0.001	0.00714286	0.00383509	0.00358852	0.00564334	0.00224048	0.00486726	0.00764895	0.0065445
430R_L2	0.00806979	0.0037831	0.012605	0.00277778	0.00532269	0.00386287	0.00803958	0.00429185	0.00771456	0.00854093	0.00538048	0.00496141	0.00434153	0.00326797	0.00989793	0.00513875	0.00326797	0.007034	0.00453983	0.00364372	0.00501792	0.00345168	0.00371747	0.0053148	0.00973236	0.00548546	0.00467973	0.00581607	0.0058382	0.00597015	0.00439174	0.00933707	0.001	0.00672551	0.00378907	0.00531915	0.00996678	0.00454545	0.00438212	0.00925926	0.00206612	0.00392465	0.00219298	0.00436681	0.00615858	0.00235294	0.00424028	0.00534442	0.00634345
432R_L3	0.00713178	0.00884956	0.00109529	0.0136612	0.0097371	0.00652432	0.00728155	0.00423953	0.00268097	0.00549451	0.100659	0.00740192	0.00573431	0.0145138	0.00546946	0.00794798	0.0123596	0.00884544	0.00439319	0.00609756	0.00267618	0.00456942	0.00527325	0.0108945	0.0259434	0.00324412	0.0079778	0.011276	0.00911458	0.0125448	0.0248528	0.0209699	0.0189573	0.00441989	0.00395604	0.0120614	0.0061665	0.00826757	0.010296	0.0526316	0.0027248	0.00515996	0.00388802	0.00981595	0.00816327	0.00420463	0.056137	0.00496752	0.00789993
442R_L3	0.0046875	0.0031679	0.00795053	0.0061296	0.00229358	0.00460059	0.00659196	0.00365497	0.0057377	0.00827912	0.0107588	0.0104463	0.00297809	0.00151822	0.00437363	0.00509495	0.0041632	0.00537454	0.00320963	0.00213523	0.00430416	0.00462737	0.00809171	0.00477016	0.00222717	0.00693241	0.00557512	0.00670391	0.0042517	0.00305344	0.00579151	0.00709779	0.0151745	0.00492813	0.00624628	0.00617742	0.00426853	0.00413092	0.0122807	0.0233051	0.00176367	0.00367377	0.00540541	0.00945017	0.00445434	0.00632911	0.00584605	0.00468384	0.00644122
447R_L3	0.00577868	0.00887199	0.00381194	0.00754148	0.00345125	0.00627451	0.00667302	0.00566038	0.00120192	0.00550459	0.0231092	0.0103896	0.00516078	0.0057377	0.00578947	0.00834598	0.00875	0.0040282	0.00416233	0.00589812	0.0062333	0.00815451	0.00447316	0.00659196	0.00301205	0.00944081	0.00785124	0.00716146	0.00370828	0.00627615	0.012003	0.0392749	0.00252525	0.00261609	0.00455235	0.00779008	0.00925497	0.00514019	0.0270603	0.0218688	0.00694444	0.00363196	0.0041632	0.00514801	0.00463499	0.00547303	0.0482859	0.00484171	0.00470035
44R	0.00838291	0.00516351	0.00335946	0.00466744	0.00697906	0.00555556	0.00519931	0.00671463	0.00645161	0.00967458	0.00465116	0.00212465	0.00638711	0.00542215	0.0149858	0.00503778	0.00388098	0.00638026	0.00228253	0.00782329	0.00662983	0.00500469	0.00446628	0.00808781	0.0026178	0.0108992	0.00384025	0.0050025	0.00468933	0.00567108	0.00171331	0.0030303	0.001	0.00606061	0.00649819	0.00484027	0.00223115	0.00625	0.00423729	0.0118846	0.010846	0.0063358	0.00822368	0.00459242	0.00464756	0.00262467	0.00537428	0.00414145	0.0106264
454R_merged	0.00952608	0.00642398	0.0021692	0.00486027	0.00775595	0.00412159	0.006628	0.0113276	0.00343249	0.00568182	0.00643087	0.00558971	0.00522345	0.00635324	0.0097256	0.00624291	0.00467836	0.00414781	0.00518941	0.00538302	0.00288392	0.00478469	0.00526103	0.011117	0.00761421	0.00256148	0.00467153	0.00642674	0.00484496	0.00200401	0.00392597	0.00377834	0.00643777	0.0130902	0.00450281	0.00524934	0.00638686	0.00922313	0.0059453	0.00816327	0.00280899	0.00411946	0.0034188	0.00216216	0.00555115	0.00670578	0.00450248	0.00508906	0.00858124
455R_L3	0.00848111	0.0025974	0.00687623	0.00374532	0.00249584	0.00678175	0.00536673	0.00329567	0.00693642	0.00313972	0.00726216	0.00345543	0.00665821	0.0036075	0.0060652	0.0063012	0.00539957	0.00665188	0.00542299	0.00704846	0.00675105	0.00432588	0.00413413	0.0111111	0.001	0.0116959	0.00646259	0.00250878	0.00372671	0.00365631	0.00641849	0.00353774	0.0109409	0.00530973	0.00487805	0.00705467	0.0044335	0.00506625	0.0061792	0.00702576	0.00571429	0.00370028	0.00385505	0.00815217	0.00621118	0.00385505	0.00594966	0.00298112	0.0105018
457R_L3	0.00627216	0.00498753	0.00400802	0.00589623	0.00773558	0.0103761	0.00397456	0.00630583	0.00199005	0.00430293	0.00895522	0.00377121	0.00566488	0.00527108	0.00462606	0.00879765	0.00295276	0.00500835	0.00915511	0.00367816	0.00734619	0.00303337	0.00617577	0.00532229	0.00862069	0.00607735	0.00510551	0.00636943	0.00621762	0.00682594	0.00522778	0.0111732	0.00666667	0.00634456	0.00521669	0.00447043	0.00782779	0.00368098	0.015625	0.00413223	0.00840336	0.00542299	0.00343938	0.00540541	0.00320513	0.00638978	0.00363489	0.00562914	0.00416171
461R_L3	0.0057328	0.0070922	0.00690335	0.00686499	0.00853242	0.00699708	0.0105605	0.00553598	0.0123457	0.00294768	0.00590219	0.00289352	0.00417362	0.00776288	0.00654854	0.00653595	0.00538213	0.00368098	0.00597247	0.00311526	0.00779896	0.00764059	0.00312221	0.00221729	0.0116054	0.00597729	0.00460666	0.0069029	0.00547645	0.00331126	0.00330251	0.00242424	0.00378788	0.00577428	0.00914149	0.00474094	0.00261097	0.00665102	0.00318134	0.00654664	0.00817439	0.00196271	0.00226074	0.00677201	0.0110922	0.00391389	0.0050399	0.00849022	0.00457782
462R_L8	0.00254076	0.00266667	0.00817844	0.00394867	0.00609137	0.00833333	0.00367647	0.00275157	0.00656045	0.00505334	0.0056101	0.00439453	0.0103627	0.00487541	0.00365085	0.00947051	0.00350058	0.00424028	0.00448229	0.00547731	0.00519481	0.00206125	0.00768668	0.003156	0.0044843	0.00582391	0.00340582	0.00455342	0.00496032	0.00275103	0.00427553	0.00514139	0.001	0.027717	0.00283554	0.00408548	0.0112202	0.00503937	0.00182315	0.00449102	0.00801603	0.00369004	0.00488486	0.00295567	0.00206186	0.00947603	0.00550964	0.00384708	0.00686741
463R_L1	0.00392868	0.00653595	0.0034965	0.0163205	0.0063593	0.00428266	0.00372439	0.00479042	0.0219355	0.00420168	0.00107875	0.00632911	0.00452635	0.00357143	0.00420561	0.00469799	0.015625	0.00443459	0.00389338	0.00260552	0.00492126	0.00524617	0.00559227	0.00464846	0.00557103	0.00344116	0.00439473	0.00194049	0.00483676	0.001	0.00488486	0.00393185	0.00527704	0.00262123	0.00360082	0.00359324	0.00326619	0.00543706	0.0114025	0.00795756	0.001	0.00531208	0.00184502	0.00138696	0.00315457	0.00469925	0.00494071	0.00489168	0.00805452
466R_merged	0.0131368	0.00827815	0.00137741	0.00740741	0.00612245	0.00584368	0.00671141	0.00618812	0.00506329	0.00444444	0.00714286	0.0168237	0.0108147	0.00478851	0.00552741	0.00724055	0.0122549	0.0120831	0.00298063	0.00162162	0.00398804	0.00424809	0.00500556	0.00400534	0.00852273	0.00923077	0.00430023	0.00215633	0.00282486	0.00923788	0.00982962	0.00802139	0.001	0.00424757	0.00317292	0.00592417	0.00452716	0.00415879	0.00927152	0.0059761	0.0101695	0.00657895	0.00238379	0.00305344	0.0028169	0.0061674	0.00548082	0.00415251	0.00970874
467R_L1	0.0061447	0.0045403	0.00463679	0.00673725	0.0042261	0.00409165	0.00684151	0.00404694	0.00594228	0.00645802	0.00285225	0.00678426	0.00249377	0.00235627	0.00472353	0.0071066	0.0035057	0.00519818	0.0053432	0.00416956	0.00321199	0.00318103	0.00492958	0.00295858	0.00892857	0.00700848	0.00684751	0.0052592	0.00664207	0.00411523	0.00828844	0.0254065	0.00297177	0.00653026	0.00322494	0.00544888	0.00315789	0.00418527	0.00742312	0.010274	0.00236407	0.002	0.00561447	0.00301811	0.00527357	0.00419664	0.0282362	0.00476948	0.00598546
469R_L1	0.00790889	0.00991736	0.00667408	0.00149701	0.00525131	0.00591327	0.00484966	0.00462046	0.00128205	0.0027881	0.010274	0.00941915	0.00318471	0.00287632	0.00214362	0.00157356	0.00525624	0.00568182	0.00174216	0.00413712	0.00300601	0.00356665	0.00570125	0.00395517	0.001	0.00447761	0.00636492	0.00322789	0.00304414	0.001	0.00211864	0.00596125	0.0125945	0.00393701	0.00548082	0.0050869	0.00243013	0.00368809	0.0149051	0.0175824	0.00518135	0.001	0.00428725	0.00598802	0.0133715	0.00681431	0.0271248	0.00504868	0.00766871
479R_L1	0.00662252	0.0114566	0.00620347	0.0259319	0.00483092	0.00633357	0.00618921	0.00714286	0.00429799	0.00738916	0.00228311	0.0192154	0.00443131	0.00617284	0.00434405	0.00476569	0.00375469	0.00302419	0.00249299	0.0041301	0.0115607	0.00351803	0.00663717	0.00544959	0.0100503	0.00432666	0.00495427	0.00589623	0.00274725	0.001	0.00337154	0.00600601	0.00598802	0.00392927	0.00412797	0.00334928	0.00454545	0.00629496	0.00167224	0.00211416	0.00692042	0.007109	0.001	0.00150376	0.00918367	0.00388727	0.00424403	0.00503303	0.00819672
48R_merged	0.00591541	0.001	0.00426894	0.00605327	0.00174064	0.00976562	0.0182186	0.00301205	0.0045819	0.00550964	0.0163551	0.00193237	0.00290416	0.00504626	0.00323625	0.0145455	0.00208551	0.00531444	0.00545703	0.00558376	0.00696517	0.00589051	0.00511771	0.00950783	0.00301205	0.0045584	0.00252419	0.00519481	0.00478469	0.00190114	0.00466667	0.0337756	0.00630252	0.00353857	0.00306883	0.00752688	0.00336862	0.00289137	0.00144928	0.0123839	0.0031348	0.00422386	0.0033389	0.00664894	0.00636132	0.00159363	0.0562157	0.00462304	0.0110565
494R_L1	0.00546448	0.00603318	0.00494234	0.0066313	0.00829876	0.00636492	0.00175285	0.00361228	0.00396825	0.00454545	0.00541126	0.00187617	0.00441176	0.00509771	0.00460358	0.00719895	0.00117647	0.00242866	0.00300188	0.00497512	0.00251678	0.00384123	0.0025	0.00671141	0.0026178	0.00164474	0.00411353	0.00484653	0.00979021	0.00456621	0.00769823	0.00632911	0.00952381	0.011658	0.0053027	0.00517241	0.0094093	0.00506971	0.0113208	0.00242718	0.00684932	0.00580046	0.00545256	0.0037831	0.0076087	0.00614035	0.0054672	0.00306631	0.00299581
497R_merged	0.00786713	0.00609756	0.00704935	0.00306279	0.00353357	0.00704722	0.00181818	0.00528402	0.0112486	0.00308642	0.00786517	0.00557769	0.00595002	0.00698603	0.00499722	0.0111732	0.00141844	0.00545554	0.00629397	0.00343446	0.00294118	0.00632296	0.00677583	0.00659824	0.010101	0.00785714	0.00279664	0.00401338	0.00163934	0.00260417	0.00504732	0.00333333	0.00265957	0.00546822	0.00390244	0.0083211	0.00327332	0.00488759	0.00753012	0.00274725	0.00524934	0.00516129	0.00668577	0.00934579	0.00110865	0.00604839	0.00333704	0.00604839	0.00555556
4R	0.00639163	0.00152672	0.00611995	0.00839161	0.00843486	0.00398936	0.00314713	0.00793257	0.00280899	0.00374181	0.00384246	0.00390879	0.00721402	0.0081367	0.00724638	0.00887372	0.00436205	0.00595238	0.00410076	0.00316623	0.00518672	0.00256129	0.00538213	0.0056899	0.00543478	0.00704225	0.00383142	0.00463883	0.001	0.00207039	0.00567721	0.00956938	0.0155039	0.00771775	0.00712589	0.00535783	0.00708833	0.00685518	0.00664011	0.001	0.00970874	0.00329308	0.00645756	0.00519931	0.0056338	0.0054816	0.00925926	0.00637168	0.0111241
503R_L2	0.00568522	0.00681431	0.00584795	0.00425532	0.00525624	0.00543848	0.0103359	0.00615901	0.00417246	0.00380807	0.00638298	0.00429492	0.00505051	0.00546946	0.00446429	0.00542005	0.00965018	0.00688073	0.00581594	0.00471032	0.00497512	0.00231214	0.00788863	0.00306937	0.00671141	0.0106045	0.00479042	0.00463499	0.00357569	0.0071599	0.00559701	0.0272315	0.0102041	0.00715564	0.00703642	0.00430697	0.00422833	0.00415512	0.0062422	0.00218341	0.0127226	0.00645161	0.00545951	0.00718391	0.00175131	0.0070922	0.00554017	0.00644745	0.00957854
504R_L8	0.00858779	0.0147059	0.0122888	0.00761035	0.00591216	0.00560224	0.00337458	0.00612745	0.00614439	0.00301811	0.00738397	0.00798838	0.00485009	0.00679694	0.00557414	0.00235479	0.013431	0.00656716	0.00339213	0.00307125	0.00523013	0.00488238	0.0060307	0.00390625	0.00970874	0.00945068	0.00880411	0.00446999	0.00445765	0.004158	0.0057929	0.00711744	0.00243902	0.0115016	0.0026362	0.00853485	0.00965665	0.0109943	0.00308642	0.00691244	0.00369004	0.00743494	0.00310238	0.00619195	0.00647549	0.00416233	0.00444727	0.00728718	0.0133803
50R	0.00382618	0.00612557	0.00556793	0.00701754	0.0037679	0.00421941	0.00311526	0.00167038	0.00391134	0.00192123	0.00535714	0.00448143	0.00573248	0.00564972	0.00273973	0.010303	0.00600601	0.00408348	0.00604728	0.00406872	0.00257954	0.00603015	0.00639135	0.00696171	0.00923077	0.00586319	0.00594679	0.00726744	0.00447928	0.001	0.00125156	0.00482509	0.012931	0.00624645	0.00450857	0.0049867	0.00400178	0.0032955	0.00745342	0.00426439	0.001	0.00187793	0.00405186	0.00391134	0.00280899	0.0060241	0.00386287	0.00469337	0.00513149
513R_merged	0.00671302	0.00559284	0.00573614	0.00362757	0.00739827	0.0064	0.00351124	0.00439453	0.00661521	0.00206469	0.00510576	0.0045	0.00310209	0.0036523	0.00711238	0.0039886	0.00266904	0.004329	0.00470181	0.00465116	0.00420757	0.00454103	0.00555144	0.00431448	0.001	0.002886	0.00456899	0.00505051	0.00541126	0.00383632	0.0026824	0.00582072	0.00460123	0.00665716	0.00196528	0.00819941	0.00167294	0.00674374	0.00707786	0.00151057	0.00492611	0.0028463	0.00140154	0.004	0.00159617	0.00596817	0.00550381	0.00632311	0.00325203
518R_merged	0.00393357	0.0085197	0.00303951	0.00761697	0.00393443	0.0113519	0.00719895	0.00510638	0.00210305	0.00571429	0.00761035	0.00745474	0.00538462	0.00311333	0.00442478	0.00751445	0.00438116	0.00628366	0.00427442	0.00359569	0.00481928	0.00585877	0.00371747	0.0062711	0.00856531	0.00361197	0.00691643	0.00491803	0.0032967	0.00970874	0.00649351	0.00215517	0.00970874	0.00285036	0.00355872	0.00554421	0.00267482	0.00351775	0.00688073	0.00728863	0.00862069	0.00437956	0.00375469	0.00561798	0.005743	0.00515132	0.00428878	0.00530082	0.00811908
519R_merged	0.00617761	0.00830737	0.00690846	0.00478469	0.00699301	0.00918836	0.00706033	0.004329	0.0102996	0.00357398	0.00442152	0.00985761	0.00303448	0.00407688	0.00705807	0.00670795	0.00918485	0.00513428	0.00350222	0.00569909	0.00757002	0.00566856	0.00363372	0.00675676	0.00567108	0.00378967	0.0030248	0.00758929	0.0104932	0.00313972	0.0063015	0.0022805	0.00167785	0.00508762	0.00440379	0.00571066	0.00358905	0.0055756	0.00612245	0.00854701	0.0140449	0.00437828	0.00223714	0.00906344	0.00347524	0.00553797	0.00351288	0.00605227	0.00639659
52R_merged	0.00528806	0.0055325	0.0026643	0.00110497	0.00425894	0.00545364	0.00861244	0.00360825	0.00532481	0.0013289	0.0366173	0.00301023	0.00604767	0.00439883	0.00249128	0.00311721	0.00123305	0.00423729	0.00300933	0.00481232	0.00247934	0.00122299	0.00277264	0.00733048	0.00291545	0.00442696	0.00332447	0.0011655	0.001	0.00394477	0.0017301	0.00529801	0.00990099	0.0036036	0.00330154	0.00552868	0.00733496	0.00164609	0.00132626	0.00314465	0.0121951	0.00699301	0.001	0.001	0.00433276	0.00569106	0.00573888	0.00304794	0.00477164
531R_L2	0.00684095	0.00124844	0.00419815	0.0271547	0.00574346	0.0031072	0.0107991	0.00584551	0.00594059	0.0195794	0.0755167	0.00489663	0.00638889	0.00532269	0.00342466	0.0051573	0.00103734	0.00410601	0.00649513	0.0032543	0.00471328	0.00503863	0.00827379	0.00568182	0.00731707	0.00771971	0.00416558	0.0147971	0.0037037	0.00293255	0.00179104	0.0131108	0.00419287	0.00325071	0.0046589	0.00600801	0.0581051	0.0101573	0.007034	0.00149031	0.00419287	0.00248756	0.00484094	0.00215983	0.00232558	0.00286328	0.00891049	0.00617856	0.00461066
538R_L2	0.00252062	0.011976	0.00267857	0.00762631	0.00292184	0.00465333	0.00233645	0.00324074	0.00479846	0.00377644	0.00400641	0.00708383	0.00431911	0.0034965	0.00275103	0.00546448	0.00560748	0.0042471	0.00540424	0.00398248	0.00200401	0.00460829	0.00528402	0.00453234	0.0141509	0.00191083	0.00620943	0.00437743	0.00554017	0.001	0.00430802	0.0028626	0.00328947	0.00556269	0.00583992	0.00471306	0.00192827	0.00283108	0.00409836	0.00154083	0.00512821	0.00547445	0.00332005	0.00432432	0.00311769	0.00478142	0.00545809	0.00577701	0.00505747
539R_merged	0.00418313	0.00615385	0.00603969	0.00257069	0.00441014	0.00778008	0.00849257	0.00431593	0.00722022	0.00614628	0.0100077	0.00838135	0.00342857	0.00699301	0.00420757	0.00438596	0.00717213	0.006	0.00378215	0.00554273	0.00846906	0.00451943	0.00792393	0.00976362	0.0070922	0.00357143	0.005613	0.00374532	0.00101215	0.00733138	0.00612472	0.00218103	0.00573614	0.00487607	0.00512258	0.00796284	0.00366636	0.0063737	0.00255754	0.00969305	0.0117647	0.00518135	0.00284698	0.00442478	0.00601892	0.00275862	0.00340281	0.00370476	0.0113636
54R	0.00538278	0.00607533	0.00118343	0.00273598	0.00421941	0.00343879	0.00412797	0.00658288	0.001	0.00261552	0.00834725	0.00319234	0.00683293	0.00856898	0.00587495	0.00356888	0.00256082	0.00471945	0.00626566	0.00757217	0.002693	0.002998	0.00556962	0.00876712	0.00744417	0.00442152	0.00314589	0.00221361	0.00260078	0.001	0.0043573	0.00154083	0.00791557	0.00245248	0.00576092	0.00414157	0.00424328	0.0044287	0.00402145	0.0094162	0.00626959	0.00395648	0.00632911	0.00262123	0.0028463	0.00404858	0.00404654	0.00585399	0.00742741
568R_L2	0.0034339	0.00348736	0.00471254	0.005	0.00227273	0.00363825	0.00390016	0.0038059	0.00463392	0.00436443	0.00259965	0.0041543	0.00423216	0.00391134	0.00439078	0.00659472	0.00228571	0.00287829	0.00498973	0.00407539	0.00340832	0.00403063	0.00317604	0.00560399	0.0117188	0.00485651	0.00512656	0.00393895	0.00226244	0.00200803	0.00410467	0.00549451	0.00814664	0.00288739	0.00608696	0.00226586	0.00711595	0.00235202	0.00946746	0.0096	0.00483092	0.0018797	0.00587372	0.00240096	0.00315956	0.00673968	0.00142993	0.00247448	0.001875
56R	0.00719729	0.00242131	0.00210526	0.001	0.0067659	0.00982533	0.00470958	0.00184672	0.00550459	0.00343053	0.0138313	0.00784753	0.00247372	0.00257732	0.00610169	0.00664894	0.00446429	0.00729927	0.00556962	0.001	0.00391389	0.00279525	0.001	0.00484848	0.001	0.00351494	0.00464037	0.00373692	0.00475059	0.00775194	0.0036036	0.00576369	0.00438596	0.00767754	0.00232198	0.00691085	0.0081448	0.00499287	0.00543478	0.00675676	0.001	0.00259067	0.00529101	0.001	0.00559701	0.00390625	0.00608696	0.00162426	0.0052356
573R_L2	0.00634473	0.00541516	0.0167742	0.00511945	0.00537634	0.00337268	0.00591716	0.00452196	0.00334076	0.00325733	0.00450958	0.00510949	0.00482121	0.0041365	0.00707291	0.0103359	0.00881834	0.00704607	0.00420905	0.00568182	0.00394867	0.00464876	0.00396825	0.00366569	0.00257732	0.00277008	0.00477707	0.00270453	0.0031348	0.00407332	0.00366972	0.0107527	0.00837989	0.00506879	0.00289855	0.00242817	0.00828402	0.00770342	0.00453172	0.001	0.00636943	0.001	0.00634921	0.00758725	0.00939597	0.0034642	0.00322789	0.00426026	0.0050396
574R_L3	0.00417827	0.00490998	0.00591133	0.00366748	0.00915332	0.00681818	0.003367	0.00783699	0.00291262	0.00255102	0.0044405	0.00308833	0.0052189	0.00764818	0.00661221	0.00580383	0.00559284	0.00376344	0.00406711	0.00620567	0.00891266	0.00265516	0.00520341	0.00601323	0.001	0.00710059	0.00487439	0.00345622	0.00447427	0.00559701	0.00785498	0.00243902	0.00541516	0.00463499	0.00282372	0.00286123	0.00375235	0.00436162	0.0110193	0.00619835	0.00961538	0.00479386	0.00166113	0.00365854	0.0040858	0.00527903	0.00342612	0.0044069	0.00471032
578R_L3	0.00437063	0.0070922	0.00283286	0.00245499	0.00797057	0.00426743	0.00197759	0.00554135	0.00371195	0.00236267	0.00334225	0.0055991	0.00474684	0.00422932	0.00462677	0.00510915	0.00561347	0.00350095	0.00340477	0.00643208	0.00219459	0.00656615	0.005	0.00443727	0.00213675	0.00527241	0.00526316	0.00377501	0.00177462	0.00286123	0.00382592	0.00478088	0.00474684	0.00418888	0.00382166	0.00351494	0.00463142	0.00865801	0.00345125	0.00580046	0.00184502	0.00351124	0.00444444	0.00630063	0.00275103	0.00503637	0.00352903	0.00467836	0.00583745
579R_L3	0.00531377	0.00601685	0.00758294	0.00703518	0.00315856	0.00626067	0.00498221	0.00437202	0.00287081	0.00225734	0.00311042	0.00677789	0.00517751	0.00254453	0.00452962	0.00461538	0.00460829	0.00409836	0.00546448	0.00362757	0.00667302	0.00495868	0.00437376	0.0073193	0.00224719	0.00676002	0.00488103	0.00395604	0.00241935	0.0101351	0.00180261	0.0109235	0.00537634	0.00392542	0.00373552	0.0056213	0.00419992	0.00531713	0.00528541	0.00852273	0.00255754	0.00421585	0.0026178	0.0056926	0.00327065	0.00165107	0.00591716	0.00428528	0.00529355
59R_merged	0.00558808	0.00548697	0.00682261	0.00505051	0.00727995	0.0094093	0.00384911	0.00188857	0.01	0.00390371	0.00302115	0.00309215	0.00457012	0.001	0.00118859	0.00119048	0.0308183	0.00515055	0.0059633	0.00359281	0.00508044	0.00371873	0.00372362	0.00800854	0.0104167	0.00653207	0.00546262	0.00482574	0.00687285	0.00359712	0.00399088	0.00554017	0.00934579	0.00578643	0.00290592	0.00750469	0.00364299	0.00446097	0.00461361	0.0026738	0.001	0.00174368	0.00409836	0.00363636	0.00430108	0.00287563	0.00482733	0.00511716	0.00544959
62R	0.00494505	0.00332779	0.00391645	0.00719424	0.0080573	0.00787919	0.00352423	0.00417633	0.0045819	0.00591216	0.00492611	0.00987654	0.00398773	0.00318218	0.0123175	0.00785024	0.00626959	0.00904393	0.00408267	0.00412797	0.00613497	0.00359712	0.00631374	0.00400458	0.001	0.00518903	0.0028975	0.00625326	0.00262467	0.00815661	0.00381922	0.00697674	0.0126904	0.00337838	0.00682012	0.00432325	0.0070458	0.00372856	0.00406504	0.00490998	0.003367	0.00110742	0.00402901	0.00272109	0.00493583	0.00527903	0.00180832	0.00384885	0.00521173
63R	0.00460072	0.00346021	0.00547945	0.00423131	0.00488281	0.00379363	0.0042508	0.00194553	0.00584795	0.00384986	0.00813835	0.00591716	0.00759327	0.0132827	0.00248139	0.00423012	0.0137741	0.00225734	0.00547612	0.0094687	0.00410678	0.00550257	0.00163666	0.00350385	0.0030303	0.00509771	0.00799327	0.00318066	0.00457143	0.001	0.0137781	0.0089955	0.0107527	0.00877743	0.0046225	0.00484457	0.0039604	0.0057334	0.0015015	0.00669643	0.00628931	0.00546448	0.00641026	0.00137174	0.00696517	0.00613497	0.00838574	0.00453721	0.00938086
79R	0.00436681	0.00606061	0.00503018	0.0101112	0.00284091	0.00232558	0.00456969	0.00617012	0.00446429	0.00639659	0.00391236	0.0056391	0.00478334	0.004313	0.00432121	0.00394672	0.00372439	0.00512104	0.00482537	0.00634669	0.00886525	0.00395137	0.00611496	0.00368421	0.011236	0.00334608	0.00392799	0.00264667	0.00282752	0.00524476	0.00446429	0.00102249	0.00210526	0.00434783	0.00443383	0.00313676	0.00285598	0.00641994	0.00104167	0.001	0.00483092	0.00369686	0.00400962	0.00348432	0.00620567	0.00282287	0.00527903	0.00336511	0.00403226
80R	0.0045045	0.00787402	0.00458716	0.00109649	0.00272665	0.00329489	0.00827586	0.00583483	0.00334448	0.00668648	0.00252101	0.00376412	0.00453696	0.00403877	0.00487439	0.00456882	0.00378788	0.0057294	0.00571167	0.00420698	0.00568182	0.00863398	0.00541441	0.00311688	0.00347222	0.00677757	0.00462535	0.00321371	0.00513875	0.00564972	0.00360577	0.00835073	0.00236407	0.00416017	0.00780572	0.0042605	0.00373483	0.00235386	0.00468933	0.00350263	0.00597015	0.0028222	0.00223547	0.00736842	0.00313725	0.00272294	0.00670194	0.0045614	0.00547345
81R	0.00453995	0.00178891	0.00674157	0.00411523	0.00575658	0.00416667	0.0069869	0.00446872	0.00367647	0.00615655	0.0172911	0.00226757	0.00551914	0.00870942	0.00347913	0.00746826	0.002574	0.00493151	0.00420294	0.00335008	0.00209644	0.00435989	0.0031864	0.0109649	0.00584795	0.00770142	0.00546022	0.00294118	0.00453858	0.00722892	0.00475867	0.00498132	0.00189753	0.005386	0.00303162	0.00263852	0.00570244	0.0040568	0.00748503	0.00364299	0.00328947	0.00732984	0.00275482	0.00405954	0.00885827	0.001	0.011225	0.00505221	0.00339905
89R_merged	0.00731351	0.00191022	0.00689655	0.00484496	0.00520059	0.00122026	0.00456969	0.00370885	0.00382409	0.00324886	0.0584192	0.00907544	0.00496213	0.00418994	0.00357853	0.00682773	0.001	0.00558179	0.00247358	0.00730927	0.0062333	0.00443393	0.00579839	0.00470711	0.00721154	0.00335345	0.0046132	0.00189873	0.001	0.00355872	0.070948	0.0091954	0.001	0.0062333	0.00265453	0.00246533	0.0143603	0.00428266	0.00430108	0.001	0.00298507	0.00401929	0.00409556	0.0049505	0.00255537	0.00469484	0.0315534	0.00516717	0.00919913
93R	0.00623131	0.00385356	0.00619195	0.0047081	0.00406504	0.00461894	0.00240385	0.00280374	0.00204708	0.00347705	0.102787	0.00800493	0.00589888	0.00212917	0.00740741	0.00766509	0.00987433	0.00554236	0.00386715	0.00471698	0.00432152	0.00318933	0.00510638	0.00326264	0.004662	0.00276625	0.00384862	0.00233372	0.00646552	0.0046875	0.00546747	0.00498753	0.00384615	0.00504286	0.00394633	0.00603419	0.00543478	0.00399334	0.001	0.0032	0.00473934	0.00452489	0.00536553	0.00124844	0.0116487	0.00301932	0.00562984	0.00572988	0.00920245
96R	0.00794989	0.00605144	0.00480769	0.00357143	0.00530504	0.00869061	0.00145985	0.00539216	0.00343249	0.00237342	0.00752508	0.00266845	0.00514766	0.00383877	0.0038625	0.00830368	0.00436681	0.00549954	0.00543607	0.00435816	0.00339271	0.00433025	0.00484066	0.00608828	0.00250627	0.00636943	0.00505415	0.00587372	0.00798403	0.00480769	0.00689655	0.00971922	0.0103986	0.00324675	0.00299401	0.00482218	0.00445434	0.00480769	0.00347625	0.00541272	0.00652174	0.003996	0.00542215	0.00248756	0.001	0.00483092	0.00483425	0.00696961	0.00468262
97R	0.00728277	0.0027894	0.00586166	0.00801068	0.00234192	0.00307314	0.00409417	0.00268697	0.00385356	0.0105171	0.00331675	0.00281492	0.0033557	0.00448096	0.00611496	0.0058309	0.00110742	0.0075543	0.0055205	0.00497265	0.00736648	0.00646698	0.00495295	0.00617602	0.0028169	0.00965361	0.00593368	0.00559284	0.00934579	0.00831601	0.00521173	0.004329	0.00266667	0.00462725	0.00596125	0.00589584	0.0119102	0.00486163	0.00462428	0.0102389	0.001	0.00734523	0.00838223	0.0034965	0.00584307	0.00327065	0.00383305	0.0052161	0.00353774
99R_L3	0.00431655	0.00693756	0.00591133	0.00791855	0.00643275	0.00723514	0.00590939	0.0053719	0.00827301	0.00570125	0.00572831	0.00540541	0.00575916	0.0040678	0.00486618	0.00973451	0.0048216	0.00854701	0.00565483	0.00510856	0.00478796	0.00437911	0.00406654	0.00450902	0.00318471	0.00540541	0.00524529	0.00444444	0.00460405	0.00905797	0.00711939	0.0197505	0.00494234	0.00623701	0.00449607	0.0044287	0.00358852	0.00533689	0.00529101	0.00527241	0.0045977	0.00499584	0.00434783	0.0030303	0.00390016	0.00902062	0.00605536	0.00575705	0.00508553
9R	0.00511073	0.0165837	0.0036452	0.00130039	0.00675105	0.00292398	0.00339751	0.00165472	0.00172712	0.00979432	0.00881612	0.00446761	0.00321932	0.00309358	0.00201511	0.00600601	0.00895141	0.00475059	0.00326158	0.00232288	0.00195695	0.00139991	0.00116347	0.00336022	0.001	0.00553846	0.002731	0.00359497	0.00165017	0.00578035	0.00207039	0.00157729	0.00680272	0.00236128	0.00257069	0.00454133	0.00280269	0.00300601	0.00681431	0.001	0.0033557	0.00331492	0.001	0.00481541	0.00395257	0.00486855	0.00489663	0.00350263	0.00297398
[truncated: 1,546 more columns]
