# Supplementary material for: Heterochromatin is a quantitative trait associated with spontaneous epiallele formation
Source: Nat Commun. 2021 Nov 29;12:6958. doi: 10.1038/s41467-021-27320-6 (PMC8630088; doi:10.1038/s41467-021-27320-6)
Supplement: Supplementary file 13 — Supplementary Data 11 [file 41467_2021_27320_MOESM13_ESM.xlsx]

## Sheet: QTL peaks for individual traits
Supplementary Data 11
peak.marker	nearest.marker	chr	pos.cM	pos.bp	LOD	trait	increasing.epiallel	CI.lower.marker	CI.upper.marker	CI.lower.cM	CI.upper.cM
c2.loc38	MM171	2	38	1252241	5.71491	AT1G01040	U	MM168	newMM303102	30.6132	52.7893
MM827	MM827	5	121.483	13788358	2.79326	AT1G01040	U	MM734	MM837	107.184	125.323
c5.loc116	newMM876885	5	116	1.10408e+07	3.64597	AT1G02500	U	newMM855216	MM832	65.3864	122.527
c5.loc68	newMM855216	5	68	8.3647e+06	2.2692	AT1G02660	U	MM706	MM837	0	125.323
c2.loc48	newMM289568	2	48	4.16645e+06	2.82035	AT1G02910	U	newMM253615	MM382	0	90.3133
c3.loc114	newMM531867	3	114	1.30908e+07	2.78004	AT1G02910	U	MM432	newMM598385	87.1462	133.489
c5.loc134	newMM912552	5	134	1.5085e+07	1.74548	AT1G03560	U	MM706	newMM918144	0	137.046
c1.loc18	newMM22972	1	18	2.44865e+06	4.06904	AT1G03930	U	newMM5147	newMM52914	0	36.603
c2.loc48	newMM289568	2	48	4.16645e+06	3.16911	AT1G03930	U	MM166	MM388	9.74503	135.481
MM731	MM731	5	101.057	9.92943e+06	2.76372	AT1G04050	U	MM725	newMM918144	85.6739	137.046
c2.loc40	newMM270217	2	40	2.10695e+06	2.97183	AT1G04160	U	MM167	MM374	14.053	79.0954
c2.loc48	newMM289568	2	48	4.16645e+06	3.65033	AT1G04430	U	newMM270217	newMM316002	40.2523	71.1732
newMM640081	newMM640081	4	15.5849	1.7895e+06	5.55699	AT1G04700	U	MM552	MM587	7.35741	20.5107
newMM294055	newMM294055	2	49.9873	4.72595e+06	2.81873	AT1G04790	U	newMM253615	newMM307318	0	63.1931
c5.loc70	MM719	5	70	8.57625e+06	2.45572	AT1G04790	U	MM706	newMM918144	0	137.046
MM719	MM719	5	72.2646	8.57625e+06	2.64025	AT1G05570	U	newMM855216	MM825	65.3864	121.483
c5.loc70	MM719	5	70	8.57625e+06	2.93884	AT1G06720	U	newMM850133	MM837	50.3644	125.323
c2.loc38	MM171	2	38	1252241	3.41799	AT1G07110	U	MM166	newMM303102	9.74503	52.7893
c2.loc42	newMM273663	2	42	2.539e+06	2.98348	AT1G07476	U	newMM257090	newMM316002	20.956	71.1732
c5.loc116	newMM876885	5	116	1.10408e+07	4.90696	AT1G07810	U	newMM872653	MM837	111.141	125.323
MM357	MM357	2	69.3467	6956397	4.04524	AT1G07970	U	newMM303102	MM371	52.7893	71.7683
MM719	MM719	5	72.2646	8.57625e+06	3.72637	AT1G07970	U	newMM855216	newMM867967	65.3864	103.779
c1.loc158	newMM136392	1	158	1.63203e+07	2.63316	AT1G08410	U	newMM103916	newMM142432	121.483	166.628
newMM22972	newMM22972	1	12.7028	2.44865e+06	3.62533	AT1G08450	U	newMM5147	MM1	0	26.174
newMM22972	newMM22972	1	12.7028	2.44865e+06	4.0117	AT1G09140	U	newMM5147	MM1	0	26.174
c2.loc108	newMM357370	2	108	1.24511e+07	5.25366	AT1G09140	U	MM382	MM385	90.3133	114.47
newMM87045	newMM87045	1	104.551	9.9289e+06	2.18105	AT1G09900	U	MM5	MM160	84.5806	207.882
c2.loc48	newMM289568	2	48	4.16645e+06	3.90633	AT1G10130	U	newMM257090	MM330	20.956	55.0409
c1.loc120	MM20	1	120	11323534	3.45043	AT1G11050	U	MM17	newMM136392	117.02	159.034
MM686	MM686	4	57.3678	8316549	3.41108	AT1G11400	U	MM587	newMM744843	20.5107	108.091
c1.loc22	MM1	1	22	4.33137e+06	2.85896	AT1G12220	M	newMM5147	newMM62831	0	55.2573
MM17	MM17	1	117.02	11098853	5.94505	AT1G12620	U	newMM87045	newMM109843	104.551	126.361
MM171	MM171	2	36.1516	1252241	4.54212	AT1G12620	U	newMM253615	newMM307318	0	63.1931
newMM912552	newMM912552	5	132.869	1.5085e+07	3.0587	AT1G12620	U	newMM850133	MM845	50.3644	135.859
c2.loc48	newMM289568	2	48	4.16645e+06	4.30047	AT1G13320	U	newMM273663	newMM303102	43.6545	52.7893
c5.loc112	newMM872653	5	112	1.05062e+07	2.98807	AT1G13320	U	MM725	MM845	85.6739	135.859
c5.loc114	newMM876885	5	114	1.10408e+07	3.18538	AT1G15020	U	MM725	MM837	85.6739	125.323
newMM128873	newMM128873	1	146.026	1.54341e+07	5.28758	AT1G15430	U	newMM122429	MM87	141.928	153.525
newMM684654	newMM684654	4	43.1088	6.91635e+06	2.8569	AT1G15430	U	MM666	newMM693993	35.3393	55.0358
c5.loc118	MM823	5	118	1.36419e+07	3.61361	AT1G16270	U	newMM855216	MM837	65.3864	125.323
c2.loc76	newMM320065	2	76	7.77755e+06	3.51697	AT1G17220	U	MM167	MM382	14.053	90.3133
c2.loc78	MM374	2	78	8562695	3.21092	AT1G17280	U	newMM253615	MM382	0	90.3133
newMM52914	newMM52914	1	36.603	5.9076e+06	5.57493	AT1G17400	M	MM1	MM2	26.174	40.2235
c2.loc40	newMM270217	2	40	2.10695e+06	3.53634	AT1G17400	U	MM166	MM371	9.74503	71.7683
MM666	MM666	4	35.3393	5.7678e+06	5.42066	AT1G17400	U	MM551	newMM680193	1.79704	39.5139
c1.loc266	newMM232694	1	266	2.81981e+07	2.40611	AT1G17450	U	newMM5147	newMM249066	0	282.313
c2.loc32	MM168	2	32	930852	4.96985	AT1G17580	U	newMM253615	newMM307318	0	63.1931
c5.loc118	MM823	5	118	1.36419e+07	2.85726	AT1G17580	U	MM728	MM837	98.2177	125.323
c2.loc50	newMM294055	2	50	4.72595e+06	4.58536	AT1G19370	U	MM168	newMM307318	30.6132	63.1931
c1.loc64	newMM68722	1	64	7.7249e+06	4.52328	AT1G22290	U	MM2	MM11	40.2235	100.492
c2.loc22	newMM257090	2	22	374050	3.7256	AT1G22960	U	MM167	MM357	14.053	69.3467
newMM294055	newMM294055	2	49.9873	4.72595e+06	4.02566	AT1G23480	U	MM168	MM372	30.6132	74.8185
c4.loc26	newMM662605	4	26	4.3197e+06	2.84526	AT1G23480	U	newMM640081	newMM753895	15.5849	120.111
MM722	MM722	5	82.117	8.78848e+06	3.64147	AT1G23480	U	MM707	newMM912552	5.61249	132.869
c2.loc16	MM167	2	16	375930	4.8737	AT1G24030	U	MM166	newMM294055	9.74503	49.9873
c2.loc84	MM374	2	84	8562695	2.81949	AT1G24320	U	MM166	newMM357370	9.74503	109.52
c5.loc106	MM734	5	106	1.0053e+07	2.92948	AT1G24764	U	newMM850133	MM837	50.3644	125.323
newMM122429	newMM122429	1	141.928	1.4287e+07	3.04685	AT1G26260	U	newMM122353	newMM128873	138.491	146.026
c1.loc88	MM10	1	88	8.93196e+06	7.4623	AT1G26380	M	newMM68722	MM11	71.8905	100.492
newMM316002	newMM316002	2	71.1732	7.22845e+06	3.97429	AT1G26380	U	MM330	MM374	55.0409	79.0954
c2.loc88	MM382	2	88	1.05338e+07	2.65024	AT1G27520	U	newMM320065	newMM357370	75.4132	109.52
newMM231042	newMM231042	1	263.49	2.80142e+07	3.09648	AT1G27752	U	newMM216602	newMM249066	247.542	282.313
c2.loc46	newMM289568	2	46	4.16645e+06	2.87418	AT1G27752	U	newMM253615	MM330	0	55.0409
c1.loc108	newMM90766	1	108	1.04029e+07	3.80084	AT1G27850	U	MM5	newMM109843	84.5806	126.361
c2.loc12	MM167	2	12	375930	4.01409	AT1G27850	U	newMM253615	newMM307318	0	63.1931
c5.loc116	newMM876885	5	116	1.10408e+07	3.11685	AT1G27850	U	MM707	MM837	5.61249	125.323
newMM918144	newMM918144	5	137.046	1.57647e+07	4.26934	AT1G28120	U	newMM909835	newMM918144	130.01	137.046
c1.loc108	newMM90766	1	108	1.04029e+07	3.30638	AT1G28410	U	MM5	newMM109843	84.5806	126.361
newMM103916	newMM103916	1	121.483	1.20191e+07	6.25341	AT1G29340	U	MM11	newMM109843	100.492	126.361
newMM270217	newMM270217	2	40.2523	2.10695e+06	3.14761	AT1G29910	U	MM171	MM382	36.1516	90.3133
MM550	MM550	4	0	788539	2.76382	AT1G29910	U	MM550	MM698	0	82.1996
c2.loc78	MM374	2	78	8562695	6.33081	AT1G30090	U	MM168	MM382	30.6132	90.3133
newMM684654	newMM684654	4	43.1088	6.91635e+06	3.49319	AT1G30090	U	MM552	newMM693993	7.35741	55.0358
MM823	MM823	5	118.607	1.36419e+07	4.53775	AT1G30090	U	MM734	MM825	107.184	121.483
c2.loc66	newMM307318	2	66	6.13825e+06	3.15631	AT1G30330	U	MM168	MM374	30.6132	79.0954
newMM103916	newMM103916	1	121.483	1.20191e+07	15.4461	AT1G30460	U	MM17	newMM109843	117.02	126.361
newMM680193	newMM680193	4	39.5139	6.37195e+06	3.19318	AT1G30640	U	MM665	MM678	33.8209	40.9458
c1.loc54	newMM62831	1	54	7.06615e+06	3.71748	AT1G30680	U	MM2	newMM68722	40.2235	71.8905
MM823	MM823	5	118.607	1.36419e+07	2.7354	AT1G30680	U	MM726	MM845	95.2684	135.859
newMM103916	newMM103916	1	121.483	1.20191e+07	14.3997	AT1G30870	U	MM17	newMM109843	117.02	126.361
c2.loc48	newMM289568	2	48	4.16645e+06	6.07784	AT1G30870	U	newMM270217	newMM303102	40.2523	52.7893
c2.loc46	newMM289568	2	46	4.16645e+06	4.27345	AT1G31120	U	MM166	newMM307318	9.74503	63.1931
newMM103916	newMM103916	1	121.483	1.20191e+07	5.34049	AT1G31730	U	MM10	newMM109843	90.826	126.361
c2.loc48	newMM289568	2	48	4.16645e+06	4.93364	AT1G31730	U	MM171	newMM315925	36.1516	71.1391
newMM294055	newMM294055	2	49.9873	4.72595e+06	2.91076	AT1G31810	U	MM171	MM330	36.1516	55.0409
newMM640081	newMM640081	4	15.5849	1.7895e+06	2.89826	AT1G31810	U	MM552	newMM672041	7.35741	30.491
c5.loc66	newMM855216	5	66	8.3647e+06	3.07856	AT1G31810	U	newMM850133	MM726	50.3644	95.2684
c1.loc124	newMM109843	1	124	1.27293e+07	6.48711	AT1G32260	U	MM11	MM52	100.492	134.31
newMM680193	newMM680193	4	39.5139	6.37195e+06	3.72041	AT1G32330	U	newMM672041	newMM693993	30.491	55.0358
c2.loc62	newMM307318	2	62	6.13825e+06	4.77127	AT1G32440	U	MM167	MM357	14.053	69.3467
c2.loc48	newMM289568	2	48	4.16645e+06	3.9456	AT1G32450	U	MM167	MM374	14.053	79.0954
c4.loc44	newMM684654	4	44	6.91635e+06	2.98667	AT1G32450	U	MM679	newMM693993	41.9122	55.0358
c1.loc118	MM17	1	118	11098853	3.62074	AT1G32730	M	newMM93320	MM33	114.116	129.196
MM357	MM357	2	69.3467	6956397	2.93301	AT1G32810	U	newMM253615	MM382	0	90.3133
c2.loc48	newMM289568	2	48	4.16645e+06	2.6875	AT1G32900	U	newMM253615	MM371	0	71.7683
c5.loc72	MM719	5	72	8.57625e+06	2.63365	AT1G32940	U	newMM850133	MM721	50.3644	78.5013
c1.loc100	MM11	1	100	9574797	3.66105	AT1G33340	U	MM10	newMM103916	90.826	121.483
newMM294055	newMM294055	2	49.9873	4.72595e+06	3.50715	AT1G33390	U	MM167	newMM357370	14.053	109.52
c2.loc60	newMM307318	2	60	6.13825e+06	7.91586	AT1G33700	U	MM168	newMM316002	30.6132	71.1732
newMM684654	newMM684654	4	43.1088	6.91635e+06	3.90509	AT1G33700	U	MM552	newMM693993	7.35741	55.0358
c5.loc118	MM823	5	118	1.36419e+07	4.0449	AT1G33700	U	MM744	MM825	108.901	121.483
c2.loc82	MM374	2	82	8562695	4.45364	AT1G33980	U	newMM320065	MM382	75.4132	90.3133
c5.loc70	MM719	5	70	8.57625e+06	2.77925	AT1G33980	U	newMM850133	MM721	50.3644	78.5013
MM845	MM845	5	135.859	1.56488e+07	2.95225	AT1G34260	U	MM744	MM849	108.901	135.859
c2.loc76	newMM320065	2	76	7.77755e+06	2.54391	AT1G34300	U	newMM253615	MM382	0	90.3133
c2.loc62	newMM307318	2	62	6.13825e+06	7.01445	AT1G34760	U	newMM273663	MM357	43.6545	69.3467
newMM662605	newMM662605	4	26.9733	4.3197e+06	3.759	AT1G34760	U	MM552	newMM680193	7.35741	39.5139
c2.loc88	MM382	2	88	1.05338e+07	4.43048	AT1G35190	U	newMM316002	newMM357370	71.1732	109.52
MM823	MM823	5	118.607	1.36419e+07	4.70051	AT1G35190	U	newMM855216	MM825	65.3864	121.483
c1.loc124	newMM109843	1	124	1.27293e+07	4.26784	AT1G35220	U	MM10	newMM136392	90.826	159.034
MM171	MM171	2	36.1516	1252241	3.73253	AT1G35350	U	newMM253615	newMM315925	0	71.1391
newMM684654	newMM684654	4	43.1088	6.91635e+06	3.26348	AT1G35350	U	newMM640081	newMM693993	15.5849	55.0358
newMM307318	newMM307318	2	63.1931	6.13825e+06	3.93473	AT1G35353	U	MM330	MM372	55.0409	74.8185
c2.loc48	newMM289568	2	48	4.16645e+06	3.2856	AT1G35580	U	MM166	MM385	9.74503	114.47
c2.loc84	MM374	2	84	8562695	4.02069	AT1G35660	U	newMM257090	newMM357370	20.956	109.52
c3.loc112	newMM531867	3	112	1.30908e+07	2.64465	AT1G35660	U	MM432	newMM598385	87.1462	133.489
newMM128873	newMM128873	1	146.026	1.54341e+07	4.12539	AT1G35890	M	MM52	MM87	134.31	153.525
newMM289568	newMM289568	2	46.5339	4.16645e+06	5.05942	AT1G36070	U	MM171	newMM294055	36.1516	49.9873
c2.loc56	MM330	2	56	5.85518e+06	4.24738	AT1G36160	U	newMM253615	newMM307318	0	63.1931
newMM136392	newMM136392	1	159.034	1.63203e+07	2.72886	AT1G42980	M	newMM103916	newMM142432	121.483	166.628
c1.loc152	MM87	1	152	1.56874e+07	5.00147	AT1G43630	M	newMM113628	newMM142432	132.027	166.628
c5.loc72	MM719	5	72	8.57625e+06	2.73604	AT1G43710	U	newMM850133	MM825	50.3644	121.483
c5.loc134	newMM912552	5	134	1.5085e+07	2.3015	AT1G43770	U	MM707	newMM918144	5.61249	137.046
c2.loc48	newMM289568	2	48	4.16645e+06	10.3504	AT1G44120	U	MM171	newMM307318	36.1516	63.1931
newMM912552	newMM912552	5	132.869	1.5085e+07	2.90801	AT1G44120	U	newMM855216	newMM918144	65.3864	137.046
newMM109843	newMM109843	1	126.361	1.27293e+07	4.80346	AT1G44160	M	newMM103916	newMM177545	121.483	192.839
newMM273663	newMM273663	2	43.6545	2.539e+06	3.47703	AT1G44160	U	MM168	newMM289568	30.6132	46.5339
newMM918144	newMM918144	5	137.046	1.57647e+07	2.78163	AT1G44160	U	newMM912552	newMM918144	132.869	137.046
c4.loc110	newMM744843	4	110	1.41765e+07	2.85911	AT1G44170	U	MM701	newMM757383	98.3978	127.657
c5.loc68	newMM855216	5	68	8.3647e+06	2.80607	AT1G45545	U	MM706	newMM918144	0	137.046
newMM122353	newMM122353	1	138.491	1.42829e+07	3.6206	AT1G47056	U	MM10	newMM209462	90.826	228.836
c5.loc116	newMM876885	5	116	1.10408e+07	4.21236	AT1G47056	U	MM728	MM837	98.2177	125.323
newMM294055	newMM294055	2	49.9873	4.72595e+06	2.89496	AT1G47340	U	MM166	MM371	9.74503	71.7683
c2.loc50	newMM294055	2	50	4.72595e+06	2.60514	AT1G47530	U	newMM253615	newMM357370	0	109.52
c5.loc70	MM719	5	70	8.57625e+06	3.6708	AT1G47530	U	newMM850133	MM825	50.3644	121.483
c1.loc98	MM11	1	98	9574797	7.02905	AT1G47640	U	newMM68722	MM12	71.8905	102.864
c2.loc118	MM385	2	118	12736594	3.34049	AT1G47640	U	newMM253615	MM388	0	135.481
c2.loc26	MM168	2	26	930852	3.81564	AT1G48090	U	MM166	newMM303102	9.74503	52.7893
newMM863418	newMM863418	5	89.1861	9.4147e+06	2.90578	AT1G48090	U	newMM855216	MM825	65.3864	121.483
c2.loc60	newMM307318	2	60	6.13825e+06	2.58324	AT1G48120	U	newMM253615	MM382	0	90.3133
c2.loc48	newMM289568	2	48	4.16645e+06	3.05987	AT1G48430	U	MM167	MM330	14.053	55.0409
c2.loc48	newMM289568	2	48	4.16645e+06	2.78343	AT1G49240	U	newMM253615	MM382	0	90.3133
newMM876885	newMM876885	5	115.186	1.10408e+07	3.0381	AT1G49240	U	MM707	MM845	5.61249	135.859
c4.loc14	newMM640081	4	14	1.7895e+06	2.83846	AT1G49630	U	MM550	MM695	0	78.5168
c1.loc182	MM128	1	182	1.75221e+07	12.3678	AT1G50000	U	MM52	newMM177545	134.31	192.839
c2.loc24	newMM257090	2	24	374050	3.72306	AT1G50000	U	MM167	MM330	14.053	55.0409
newMM872653	newMM872653	5	111.141	1.05062e+07	3.60687	AT1G50000	U	MM725	MM825	85.6739	121.483
c2.loc38	MM171	2	38	1252241	6.52971	AT1G50030	U	newMM253615	newMM307318	0	63.1931
newMM662605	newMM662605	4	26.9733	4.3197e+06	2.86179	AT1G50260	U	MM550	MM678	0	40.9458
newMM918144	newMM918144	5	137.046	1.57647e+07	3.11909	AT1G50260	U	newMM855216	newMM918144	65.3864	137.046
newMM680193	newMM680193	4	39.5139	6.37195e+06	3.12251	AT1G50410	U	MM551	newMM693993	1.79704	55.0358
c5.loc68	newMM855216	5	68	8.3647e+06	2.935	AT1G50410	U	newMM850133	MM825	50.3644	121.483
newMM90766	newMM90766	1	109.996	1.04029e+07	3.74726	AT1G52310	U	newMM87045	newMM109843	104.551	126.361
newMM103916	newMM103916	1	121.483	1.20191e+07	4.6139	AT1G52320	U	newMM87045	newMM109843	104.551	126.361
c2.loc48	newMM289568	2	48	4.16645e+06	5.43692	AT1G52320	U	newMM270217	newMM303102	40.2523	52.7893
c5.loc108	MM734	5	108	1.0053e+07	6.29007	AT1G52320	U	MM728	MM825	98.2177	121.483
newMM294055	newMM294055	2	49.9873	4.72595e+06	2.71852	AT1G52360	U	MM168	newMM320065	30.6132	75.4132
c4.loc16	newMM640081	4	16	1.7895e+06	3.99005	AT1G52570	U	MM550	MM678	0	40.9458
c2.loc48	newMM289568	2	48	4.16645e+06	2.7028	AT1G52660	U	MM168	MM371	30.6132	71.7683
newMM113628	newMM113628	1	132.027	1.32185e+07	10.1651	AT1G52780	U	MM33	newMM177545	129.196	192.839
c2.loc48	newMM289568	2	48	4.16645e+06	4.87768	AT1G52780	U	MM171	newMM303102	36.1516	52.7893
c5.loc116	newMM876885	5	116	1.10408e+07	4.14245	AT1G52780	U	MM725	MM832	85.6739	122.527
newMM113628	newMM113628	1	132.027	1.32185e+07	8.52693	AT1G52790	U	MM17	newMM177545	117.02	192.839
c2.loc48	newMM289568	2	48	4.16645e+06	4.89162	AT1G52790	U	MM171	MM330	36.1516	55.0409
c5.loc116	newMM876885	5	116	1.10408e+07	3.05778	AT1G52790	U	MM725	MM837	85.6739	125.323
c5.loc118	MM823	5	118	1.36419e+07	4.21412	AT1G53310	U	newMM872653	MM837	111.141	125.323
newMM253615	newMM253615	2	0	34300.5	2.77565	AT1G53440	U	newMM253615	MM382	0	90.3133
c4.loc48	newMM684654	4	48	6.91635e+06	3.26589	AT1G53720	U	MM679	MM701	41.9122	98.3978
newMM103916	newMM103916	1	121.483	1.20191e+07	3.30303	AT1G53840	U	MM10	newMM109843	90.826	126.361
c2.loc82	MM374	2	82	8562695	2.45246	AT1G54115	U	MM357	newMM357370	69.3467	109.52
c1.loc194	newMM177545	1	194	2.14517e+07	2.97828	AT1G55130	M	MM128	MM160	176.144	207.882
c1.loc124	newMM109843	1	124	1.27293e+07	2.82279	AT1G55180	U	MM10	newMM232694	90.826	267.101
c5.loc114	newMM876885	5	114	1.10408e+07	2.50502	AT1G55180	U	MM724	MM845	84.4766	135.859
newMM320065	newMM320065	2	75.4132	7.77755e+06	5.08559	AT1G55630	U	MM171	MM374	36.1516	79.0954
c5.loc118	MM823	5	118	1.36419e+07	2.86426	AT1G55860	U	MM725	newMM912552	85.6739	132.869
c4.loc160	MM704	4	160	17714859	3.32738	AT1G55930	M	newMM766784	newMM775416	142.672	161.734
c2.loc82	MM374	2	82	8562695	3.19539	AT1G56145	U	newMM253615	MM382	0	90.3133
c5.loc72	MM719	5	72	8.57625e+06	2.52249	AT1G56145	U	newMM850133	MM825	50.3644	121.483
newMM863418	newMM863418	5	89.1861	9.4147e+06	2.80143	AT1G56290	U	newMM855216	MM832	65.3864	122.527
newMM294055	newMM294055	2	49.9873	4.72595e+06	3.27745	AT1G56460	U	newMM253615	MM371	0	71.7683
MM374	MM374	2	79.0954	8562695	3.31366	AT1G56500	U	MM167	MM382	14.053	90.3133
MM661	MM661	4	31.6884	5.58887e+06	3.16948	AT1G56500	U	MM551	newMM693993	1.79704	55.0358
newMM876885	newMM876885	5	115.186	1.10408e+07	2.66277	AT1G56500	U	MM722	MM837	82.117	125.323
c2.loc52	newMM303102	2	52	5.6598e+06	2.75729	AT1G56590	U	newMM257090	newMM357370	20.956	109.52
c1.loc132	newMM113628	1	132	1.32185e+07	5.73021	AT1G56610	U	MM33	MM160	129.196	207.882
c4.loc12	newMM640081	4	12	1.7895e+06	2.95834	AT1G56610	U	MM550	newMM680193	0	39.5139
c2.loc82	MM374	2	82	8562695	3.51939	AT1G57590	U	MM357	MM382	69.3467	90.3133
c1.loc132	newMM113628	1	132	1.32185e+07	7.06506	AT1G57700	U	MM33	newMM177545	129.196	192.839
c2.loc50	newMM294055	2	50	4.72595e+06	4.77722	AT1G57700	U	MM171	MM371	36.1516	71.7683
c5.loc116	newMM876885	5	116	1.10408e+07	2.90294	AT1G57700	U	MM725	newMM909835	85.6739	130.01
c2.loc12	MM167	2	12	375930	2.61357	AT1G58230	U	newMM253615	MM168	0	30.6132
c5.loc116	newMM876885	5	116	1.10408e+07	1.87819	AT1G58250	U	MM706	MM845	0	135.859
newMM273663	newMM273663	2	43.6545	2.539e+06	2.07899	AT1G58310	U	newMM253615	MM374	0	79.0954
newMM863418	newMM863418	5	89.1861	9.4147e+06	3.7303	AT1G58350	U	MM721	newMM912552	78.5013	132.869
c2.loc48	newMM289568	2	48	4.16645e+06	2.94078	AT1G59580	U	newMM253615	MM371	0	71.7683
c4.loc102	MM701	4	102	13628161	2.75611	AT1G60080	U	MM698	newMM749169	82.1996	114.265
newMM912552	newMM912552	5	132.869	1.5085e+07	2.41707	AT1G60200	U	newMM850133	newMM918144	50.3644	137.046
MM330	MM330	2	55.0409	5.85518e+06	3.12078	AT1G60560	U	newMM253615	newMM315925	0	71.1391
MM547	MM547	3	164.338	2.3206e+07	2.92093	AT1G60560	U	MM546	MM547	155.994	164.338
c5.loc118	MM823	5	118	1.36419e+07	2.74892	AT1G60560	U	newMM855216	MM837	65.3864	125.323
newMM122429	newMM122429	1	141.928	1.4287e+07	3.12766	AT1G60780	U	newMM122353	newMM177545	138.491	192.839
c2.loc48	newMM289568	2	48	4.16645e+06	3.61582	AT1G61010	U	MM168	MM371	30.6132	71.7683
c2.loc66	newMM307318	2	66	6.13825e+06	2.79978	AT1G61420	U	newMM253615	MM372	0	74.8185
newMM662605	newMM662605	4	26.9733	4.3197e+06	5.19757	AT1G61420	U	MM552	newMM672041	7.35741	30.491
c1.loc200	newMM177545	1	200	2.14517e+07	2.85542	AT1G61490	M	MM126	newMM209462	174.949	228.836
c2.loc48	newMM289568	2	48	4.16645e+06	5.45007	AT1G62530	U	newMM273663	newMM303102	43.6545	52.7893
newMM863418	newMM863418	5	89.1861	9.4147e+06	2.99299	AT1G62530	U	MM724	newMM918144	84.4766	137.046
c5.loc112	newMM872653	5	112	1.05062e+07	4.37164	AT1G62670	U	MM722	newMM912552	82.117	132.869
c2.loc78	MM374	2	78	8562695	3.72741	AT1G62830	U	newMM253615	MM382	0	90.3133
newMM122429	newMM122429	1	141.928	1.4287e+07	2.79638	AT1G63020	U	newMM109843	newMM177545	126.361	192.839
newMM315925	newMM315925	2	71.1391	7.22435e+06	10.1953	AT1G63020	U	MM171	MM371	36.1516	71.7683
newMM684654	newMM684654	4	43.1088	6.91635e+06	3.83952	AT1G63120	U	MM551	newMM693993	1.79704	55.0358
MM823	MM823	5	118.607	1.36419e+07	3.66371	AT1G63120	U	newMM876885	MM825	115.186	121.483
c1.loc122	newMM103916	1	122	1.20191e+07	2.95832	AT1G63490	U	MM11	newMM136392	100.492	159.034
c5.loc116	newMM876885	5	116	1.10408e+07	5.90153	AT1G63490	U	MM728	MM825	98.2177	121.483
c2.loc90	MM382	2	90	1.05338e+07	3.82915	AT1G63690	U	MM374	newMM357370	79.0954	109.52
c2.loc78	MM374	2	78	8562695	3.3612	AT1G63740	U	newMM253615	MM382	0	90.3133
c5.loc68	newMM855216	5	68	8.3647e+06	3.05247	AT1G64860	U	newMM850133	newMM918144	50.3644	137.046
MM357	MM357	2	69.3467	6956397	3.42851	AT1G64960	U	newMM307318	newMM316002	63.1931	71.1732
c5.loc118	MM823	5	118	1.36419e+07	3.28022	AT1G64960	U	MM707	MM845	5.61249	135.859
newMM97901	newMM97901	1	119.445	1.13097e+07	3.29008	AT1G65070	U	newMM87045	newMM109843	104.551	126.361
newMM294055	newMM294055	2	49.9873	4.72595e+06	3.07352	AT1G65070	U	MM168	MM382	30.6132	90.3133
c5.loc90	newMM863418	5	90	9.4147e+06	3.76801	AT1G65070	U	MM721	MM845	78.5013	135.859
MM823	MM823	5	118.607	1.36419e+07	2.92852	AT1G65240	U	newMM850133	newMM918144	50.3644	137.046
newMM906272	newMM906272	5	127.375	1.4204e+07	2.72824	AT1G65580	U	MM707	MM845	5.61249	135.859
c1.loc204	MM160	1	204	2.44564e+07	5.97382	AT1G65670	M	newMM177545	newMM209462	192.839	228.836
c2.loc60	newMM307318	2	60	6.13825e+06	2.54576	AT1G65670	U	MM168	MM372	30.6132	74.8185
newMM270217	newMM270217	2	40.2523	2.10695e+06	3.94025	AT1G65810	U	MM171	newMM303102	36.1516	52.7893
c2.loc38	MM171	2	38	1252241	2.68898	AT1G65920	U	newMM253615	newMM315925	0	71.1391
c1.loc210	MM160	1	210	2.44564e+07	7.03248	AT1G66210	M	newMM177545	newMM216602	192.839	247.542
c2.loc8	MM166	2	8	247542	3.33569	AT1G66210	U	newMM253615	newMM303102	0	52.7893
newMM918144	newMM918144	5	137.046	1.57647e+07	3.41775	AT1G66210	U	MM731	newMM918144	101.057	137.046
c1.loc120	MM20	1	120	11323534	3.86655	AT1G66340	U	MM5	MM163	84.5806	256.58
newMM912552	newMM912552	5	132.869	1.5085e+07	3.17221	AT1G66340	U	newMM855216	MM845	65.3864	135.859
newMM113628	newMM113628	1	132.027	1.32185e+07	3.05526	AT1G66345	U	MM5	newMM136392	84.5806	159.034
c2.loc130	MM388	2	130	15411705	3.13912	AT1G66345	U	newMM289568	MM388	46.5339	135.481
c2.loc94	MM382	2	94	1.05338e+07	4.03415	AT1G66720	U	MM374	MM388	79.0954	135.481
c2.loc18	newMM257090	2	18	374050	3.452	AT1G66780	U	MM166	newMM307318	9.74503	63.1931
c1.loc206	MM160	1	206	2.44564e+07	5.12568	AT1G67140	U	newMM93320	newMM216602	114.116	247.542
MM330	MM330	2	55.0409	5.85518e+06	2.96202	AT1G67140	U	newMM253615	MM382	0	90.3133
newMM909835	newMM909835	5	130.01	1.47223e+07	4.41671	AT1G67140	U	newMM872653	newMM912552	111.141	132.869
MM432	MM432	3	87.1462	12094884	2.74507	AT1G68140	U	newMM500224	newMM531867	70.0168	95.4907
c5.loc66	newMM855216	5	66	8.3647e+06	2.36988	AT1G68230	U	newMM850133	MM825	50.3644	121.483
newMM103916	newMM103916	1	121.483	1.20191e+07	7.98563	AT1G69250	U	MM17	MM87	117.02	153.525
c2.loc48	newMM289568	2	48	4.16645e+06	8.77283	AT1G69250	U	MM171	newMM303102	36.1516	52.7893
MM823	MM823	5	118.607	1.36419e+07	3.67274	AT1G69295	U	MM728	MM825	98.2177	121.483
newMM303102	newMM303102	2	52.7893	5.6598e+06	4.20353	AT1G70060	U	MM168	MM371	30.6132	71.7683
c5.loc72	MM719	5	72	8.57625e+06	3.10851	AT1G70740	U	newMM850133	newMM909835	50.3644	130.01
newMM122429	newMM122429	1	141.928	1.4287e+07	3.5547	AT1G71696	U	newMM122353	newMM128873	138.491	146.026
c5.loc118	MM823	5	118	1.36419e+07	2.95053	AT1G71830	U	MM725	newMM918144	85.6739	137.046
MM163	MM163	1	256.58	2.70673e+07	5.26765	AT1G72080	M	newMM216602	newMM231042	247.542	263.49
c2.loc46	newMM289568	2	46	4.16645e+06	2.9273	AT1G72390	U	MM166	MM382	9.74503	90.3133
MM823	MM823	5	118.607	1.36419e+07	5.1909	AT1G72390	U	newMM876885	newMM918144	115.186	137.046
c1.loc268	newMM232694	1	268	2.81981e+07	3.95696	AT1G73240	U	newMM231042	newMM249066	263.49	282.313
newMM253615	newMM253615	2	0	34300.5	2.70643	AT1G74830	U	newMM253615	MM372	0	74.8185
MM405	MM405	3	76.1768	9695108	3.54607	AT1G74830	U	MM402	MM418	74.9804	85.9501
c5.loc18	MM707	5	18	2262375	2.5944	AT1G74830	U	MM706	MM845	0	135.859
MM20	MM20	1	119.563	11323534	2.91326	AT1G76400	U	MM17	MM126	117.02	174.949
newMM103916	newMM103916	1	121.483	1.20191e+07	3.92689	AT1G76900	U	MM10	newMM109843	90.826	126.361
newMM294055	newMM294055	2	49.9873	4.72595e+06	2.81635	AT1G76950	U	MM168	MM388	30.6132	135.481
c2.loc40	newMM270217	2	40	2.10695e+06	3.6942	AT1G77310	U	newMM253615	MM382	0	90.3133
c5.loc16	MM707	5	16	2262375	2.99872	AT1G77310	U	MM706	MM845	0	135.859
c1.loc280	newMM249066	1	280	3.0024e+07	3.29107	AT1G77920	M	newMM232694	newMM249066	267.101	282.313
newMM257090	newMM257090	2	20.956	374050	2.62901	AT1G78280	U	MM167	newMM273663	14.053	43.6545
c1.loc280	newMM249066	1	280	3.0024e+07	3.97256	AT1G79030	U	newMM240490	newMM249066	274.7	282.313
c5.loc116	newMM876885	5	116	1.10408e+07	3.64376	AT1G79030	U	newMM850133	MM837	50.3644	125.323
newMM113628	newMM113628	1	132.027	1.32185e+07	3.06553	AT1G79530	U	MM33	newMM136392	129.196	159.034
MM694	MM694	4	77.3887	10528211	3.04217	AT1G79540	U	MM679	MM699	41.9122	87.1721
MM719	MM719	5	72.2646	8.57625e+06	3.67772	AT1G79540	U	newMM855216	MM825	65.3864	121.483
MM160	MM160	1	207.882	2.44564e+07	2.8168	AT1G79720	U	newMM122353	newMM216602	138.491	247.542
newMM315925	newMM315925	2	71.1391	7.22435e+06	2.78606	AT1G79720	U	MM168	MM382	30.6132	90.3133
newMM684654	newMM684654	4	43.1088	6.91635e+06	4.22798	AT1G79720	U	MM666	newMM693993	35.3393	55.0358
newMM610685	newMM610685	3	153.584	2.20804e+07	2.89114	AT1G79730	U	newMM598385	MM547	133.489	164.338
c5.loc68	newMM855216	5	68	8.3647e+06	3.2983	AT1G79730	U	newMM850133	MM832	50.3644	122.527
c2.loc52	newMM303102	2	52	5.6598e+06	4.27385	AT1G79960	U	newMM253615	MM371	0	71.7683
c2.loc94	MM382	2	94	1.05338e+07	3.91814	AT1G80490	U	newMM253615	newMM357370	0	109.52
MM719	MM719	5	72.2646	8.57625e+06	3.19512	AT1G80680	U	newMM855216	MM825	65.3864	121.483
c1.loc120	MM20	1	120	11323534	3.40232	AT2G01480	U	MM10	newMM109843	90.826	126.361
c2.loc12	MM167	2	12	375930	3.95647	AT2G01480	U	newMM253615	newMM315925	0	71.1391
c1.loc282	newMM249066	1	282	3.0024e+07	2.63449	AT2G01690	U	newMM231042	newMM249066	263.49	282.313
c5.loc70	MM719	5	70	8.57625e+06	2.85953	AT2G01690	U	newMM850133	MM726	50.3644	95.2684
newMM294055	newMM294055	2	49.9873	4.72595e+06	4.32189	AT2G02090	U	newMM273663	newMM303102	43.6545	52.7893
MM357	MM357	2	69.3467	6956397	10.1113	AT2G02560	U	MM168	newMM315925	30.6132	71.1391
newMM872653	newMM872653	5	111.141	1.05062e+07	2.66407	AT2G02570	U	newMM863418	newMM918144	89.1861	137.046
newMM103916	newMM103916	1	121.483	1.20191e+07	3.94817	AT2G02720	U	MM10	newMM109843	90.826	126.361
c2.loc52	newMM303102	2	52	5.6598e+06	6.82897	AT2G02720	U	newMM257090	newMM316002	20.956	71.1732
newMM253615	newMM253615	2	0	34300.5	4.62709	AT2G02750	U	newMM253615	MM166	0	9.74503
newMM294055	newMM294055	2	49.9873	4.72595e+06	2.72892	AT2G02870	U	MM168	newMM307318	30.6132	63.1931
c2.loc48	newMM289568	2	48	4.16645e+06	2.78904	AT2G03140	U	MM171	MM371	36.1516	71.7683
c2.loc48	newMM289568	2	48	4.16645e+06	5.87878	AT2G03480	U	MM171	MM382	36.1516	90.3133
c2.loc102	newMM357370	2	102	1.24511e+07	2.7849	AT2G03670	U	MM166	MM388	9.74503	135.481
newMM684654	newMM684654	4	43.1088	6.91635e+06	2.91974	AT2G03670	U	MM679	newMM693993	41.9122	55.0358
c2.loc34	MM171	2	34	1252241	14.0851	AT2G03770	U	newMM257090	newMM307318	20.956	63.1931
c2.loc46	newMM289568	2	46	4.16645e+06	2.49114	AT2G03870	U	newMM257090	MM382	20.956	90.3133
newMM103916	newMM103916	1	121.483	1.20191e+07	4.24155	AT2G04390	U	MM10	newMM109843	90.826	126.361
c2.loc48	newMM289568	2	48	4.16645e+06	3.75983	AT2G04390	U	MM168	newMM307318	30.6132	63.1931
c2.loc54	MM330	2	54	5.85518e+06	5.20279	AT2G04660	U	MM168	MM382	30.6132	90.3133
c1.loc122	newMM103916	1	122	1.20191e+07	3.61474	AT2G04690	U	MM10	newMM142432	90.826	166.628
c2.loc48	newMM289568	2	48	4.16645e+06	4.24758	AT2G04690	U	MM168	MM371	30.6132	71.7683
c2.loc78	MM374	2	78	8562695	3.59318	AT2G04842	U	newMM253615	MM382	0	90.3133
c2.loc84	MM374	2	84	8562695	8.40415	AT2G04850	U	newMM320065	MM382	75.4132	90.3133
c5.loc118	MM823	5	118	1.36419e+07	2.94503	AT2G04850	U	newMM855216	newMM909835	65.3864	130.01
newMM97901	newMM97901	1	119.445	1.13097e+07	2.38032	AT2G04860	U	MM5	MM87	84.5806	153.525
newMM640081	newMM640081	4	15.5849	1.7895e+06	2.76237	AT2G05170	U	MM550	MM678	0	40.9458
c2.loc70	MM357	2	70	6956397	11.8686	AT2G05320	U	MM168	MM371	30.6132	71.7683
c5.loc90	newMM863418	5	90	9.4147e+06	5.53698	AT2G05320	U	newMM855216	MM825	65.3864	121.483
c5.loc76	MM721	5	76	8666820	2.94281	AT2G05760	U	newMM855216	MM744	65.3864	108.901
c2.loc34	MM171	2	34	1252241	5.29077	AT2G05900	M	newMM257090	newMM307318	20.956	63.1931
newMM662605	newMM662605	4	26.9733	4.3197e+06	3.45334	AT2G05900	U	MM550	newMM693993	0	55.0358
c2.loc42	newMM273663	2	42	2.539e+06	2.77134	AT2G05920	U	MM166	newMM307318	9.74503	63.1931
c2.loc48	newMM289568	2	48	4.16645e+06	7.64901	AT2G06210	U	MM171	MM382	36.1516	90.3133
c2.loc44	newMM273663	2	44	2.539e+06	9.03332	AT2G06960	M	MM168	MM330	30.6132	55.0409
newMM103916	newMM103916	1	121.483	1.20191e+07	6.93944	AT2G11520	U	MM17	newMM109843	117.02	126.361
MM330	MM330	2	55.0409	5.85518e+06	3.09728	AT2G11520	U	newMM273663	MM382	43.6545	90.3133
c5.loc118	MM823	5	118	1.36419e+07	4.83801	AT2G11520	U	MM728	MM845	98.2177	135.859
c5.loc116	newMM876885	5	116	1.10408e+07	2.41939	AT2G12400	U	newMM850133	MM837	50.3644	125.323
newMM315925	newMM315925	2	71.1391	7.22435e+06	3.67437	AT2G13290	U	MM166	MM371	9.74503	71.7683
c5.loc116	newMM876885	5	116	1.10408e+07	3.3503	AT2G13290	U	MM725	newMM918144	85.6739	137.046
newMM103916	newMM103916	1	121.483	1.20191e+07	3.54329	AT2G13800	U	MM10	newMM109843	90.826	126.361
c2.loc48	newMM289568	2	48	4.16645e+06	4.22537	AT2G13800	U	newMM253615	MM382	0	90.3133
newMM122429	newMM122429	1	141.928	1.4287e+07	2.66087	AT2G14120	U	newMM109843	newMM136392	126.361	159.034
newMM211229	newMM211229	1	238.534	2.56768e+07	2.76439	AT2G14170	U	newMM209462	newMM249066	228.836	282.313
c2.loc66	newMM307318	2	66	6.13825e+06	6.28722	AT2G14510	M	newMM303102	newMM315925	52.7893	71.1391
c5.loc112	newMM872653	5	112	1.05062e+07	4.34172	AT2G14510	U	MM726	newMM912552	95.2684	132.869
newMM257090	newMM257090	2	20.956	374050	3.18836	AT2G14680	U	MM167	MM382	14.053	90.3133
c5.loc116	newMM876885	5	116	1.10408e+07	2.68805	AT2G14720	U	MM721	newMM909835	78.5013	130.01
c1.loc94	MM10	1	94	8.93196e+06	2.9694	AT2G14850	U	MM5	newMM109843	84.5806	126.361
MM357	MM357	2	69.3467	6956397	3.20611	AT2G15170	M	MM330	newMM320065	55.0409	75.4132
MM728	MM728	5	98.2177	9.71255e+06	2.9319	AT2G15230	U	MM721	newMM906272	78.5013	127.375
newMM103916	newMM103916	1	121.483	1.20191e+07	2.85905	AT2G15530	U	MM10	newMM109843	90.826	126.361
c5.loc116	newMM876885	5	116	1.10408e+07	4.33809	AT2G15530	U	MM725	MM845	85.6739	135.859
c2.loc48	newMM289568	2	48	4.16645e+06	6.71463	AT2G15880	U	MM168	newMM315925	30.6132	71.1391
MM385	MM385	2	114.47	12736594	4.1424	AT2G15910	U	newMM357370	MM388	109.52	135.481
c5.loc116	newMM876885	5	116	1.10408e+07	3.24825	AT2G15910	U	newMM855216	newMM918144	65.3864	137.046
c2.loc48	newMM289568	2	48	4.16645e+06	6.74989	AT2G16070	U	newMM270217	MM382	40.2523	90.3133
c2.loc48	newMM289568	2	48	4.16645e+06	3.66217	AT2G16485	U	MM171	newMM303102	36.1516	52.7893
c2.loc46	newMM289568	2	46	4.16645e+06	6.4031	AT2G16880	U	MM171	MM371	36.1516	71.7683
newMM103916	newMM103916	1	121.483	1.20191e+07	3.05537	AT2G16910	U	MM10	newMM109843	90.826	126.361
c2.loc48	newMM289568	2	48	4.16645e+06	3.17089	AT2G16910	U	newMM253615	MM382	0	90.3133
c2.loc50	newMM294055	2	50	4.72595e+06	6.4102	AT2G16920	U	newMM257090	newMM303102	20.956	52.7893
c2.loc50	newMM294055	2	50	4.72595e+06	6.37197	AT2G17036	U	newMM253615	MM382	0	90.3133
newMM270217	newMM270217	2	40.2523	2.10695e+06	4.45125	AT2G17410	U	newMM253615	newMM294055	0	49.9873
MM552	MM552	4	7.35741	1447940	2.07669	AT2G17480	U	MM550	newMM693993	0	55.0358
c2.loc22	newMM257090	2	22	374050	3.45524	AT2G17510	U	newMM253615	MM382	0	90.3133
c5.loc132	newMM912552	5	132	1.5085e+07	2.69062	AT2G17510	U	MM725	newMM918144	85.6739	137.046
c2.loc48	newMM289568	2	48	4.16645e+06	6.4986	AT2G17930	U	MM171	newMM303102	36.1516	52.7893
newMM863418	newMM863418	5	89.1861	9.4147e+06	3.06212	AT2G17930	U	MM724	MM825	84.4766	121.483
MM719	MM719	5	72.2646	8.57625e+06	2.94689	AT2G18630	U	newMM855216	MM837	65.3864	125.323
c5.loc118	MM823	5	118	1.36419e+07	2.71379	AT2G18940	U	newMM850133	MM845	50.3644	135.859
newMM294055	newMM294055	2	49.9873	4.72595e+06	2.65572	AT2G18960	U	MM168	MM330	30.6132	55.0409
c2.loc78	MM374	2	78	8562695	6.10536	AT2G19030	M	MM371	MM382	71.7683	90.3133
c2.loc74	MM372	2	74	7780572	3.66402	AT2G19040	M	newMM307318	MM382	63.1931	90.3133
c2.loc68	MM357	2	68	6956397	3.79751	AT2G19120	U	newMM253615	MM382	0	90.3133
MM744	MM744	5	108.901	1.03539e+07	3.1899	AT2G19120	U	MM725	MM845	85.6739	135.859
c2.loc88	MM382	2	88	1.05338e+07	3.68821	AT2G19160	U	newMM257090	newMM357370	20.956	109.52
newMM103916	newMM103916	1	121.483	1.20191e+07	3.30831	AT2G19190	U	MM11	newMM109843	100.492	126.361
c2.loc70	MM357	2	70	6956397	11.3612	AT2G19190	U	MM168	MM371	30.6132	71.7683
c5.loc134	newMM912552	5	134	1.5085e+07	2.98564	AT2G19190	U	newMM872653	newMM918144	111.141	137.046
newMM316002	newMM316002	2	71.1732	7.22845e+06	5.32796	AT2G19330	U	newMM257090	newMM320065	20.956	75.4132
c4.loc12	newMM640081	4	12	1.7895e+06	2.79793	AT2G19330	U	MM550	MM678	0	40.9458
c4.loc42	MM679	4	42	6.72637e+06	4.02704	AT2G19380	U	MM665	newMM693993	33.8209	55.0358
newMM109843	newMM109843	1	126.361	1.27293e+07	2.75365	AT2G19860	U	MM20	newMM136392	119.563	159.034
c2.loc18	newMM257090	2	18	374050	2.77144	AT2G19870	U	newMM253615	newMM294055	0	49.9873
c2.loc78	MM374	2	78	8562695	21.5542	AT2G20010	U	newMM320065	MM382	75.4132	90.3133
c2.loc48	newMM289568	2	48	4.16645e+06	1.80217	AT2G20050	U	newMM253615	MM382	0	90.3133
newMM294055	newMM294055	2	49.9873	4.72595e+06	6.45648	AT2G20210	U	newMM289568	newMM303102	46.5339	52.7893
c2.loc48	newMM289568	2	48	4.16645e+06	4.04176	AT2G20290	U	MM167	newMM307318	14.053	63.1931
c2.loc38	MM171	2	38	1252241	3.54388	AT2G20320	U	MM168	newMM315925	30.6132	71.1391
MM432	MM432	3	87.1462	12094884	2.86295	AT2G20790	U	MM405	newMM531867	76.1768	95.4907
c2.loc76	newMM320065	2	76	7.77755e+06	7.1042	AT2G22400	U	newMM270217	MM382	40.2523	90.3133
newMM863418	newMM863418	5	89.1861	9.4147e+06	3.00817	AT2G22840	U	MM722	MM823	82.117	118.607
c2.loc86	MM382	2	86	1.05338e+07	7.15334	AT2G22880	U	MM374	newMM357370	79.0954	109.52
newMM662605	newMM662605	4	26.9733	4.3197e+06	2.76348	AT2G23700	U	newMM640081	MM678	15.5849	40.9458
MM823	MM823	5	118.607	1.36419e+07	3.36737	AT2G23700	U	MM734	MM832	107.184	122.527
c4.loc8	MM552	4	8	1447940	5.60549	AT2G24070	U	MM551	newMM662605	1.79704	26.9733
c2.loc86	MM382	2	86	1.05338e+07	3.20898	AT2G24530	U	newMM253615	MM388	0	135.481
c2.loc86	MM382	2	86	1.05338e+07	4.11605	AT2G24960	U	newMM253615	newMM357370	0	109.52
c1.loc164	newMM142432	1	164	1.70418e+07	4.03055	AT2G25050	M	newMM109843	MM126	126.361	174.949
MM171	MM171	2	36.1516	1252241	4.31447	AT2G25050	U	MM168	newMM315925	30.6132	71.1391
c3.loc86	MM418	3	86	1.13925e+07	5.19244	AT2G25050	M	MM405	newMM531867	76.1768	95.4907
c5.loc116	newMM876885	5	116	1.10408e+07	3.85765	AT2G25050	U	MM734	MM837	107.184	125.323
c2.loc86	MM382	2	86	1.05338e+07	3.12443	AT2G25560	U	newMM253615	newMM357370	0	109.52
c1.loc118	MM17	1	118	11098853	3.37856	AT2G25680	U	MM11	newMM109843	100.492	126.361
c2.loc48	newMM289568	2	48	4.16645e+06	3.24392	AT2G25680	U	MM166	newMM316002	9.74503	71.1732
c5.loc134	newMM912552	5	134	1.5085e+07	2.95614	AT2G25680	U	MM724	newMM918144	84.4766	137.046
c2.loc86	MM382	2	86	1.05338e+07	3.27854	AT2G26180	U	MM371	newMM357370	71.7683	109.52
c1.loc144	newMM128873	1	144	1.54341e+07	2.86216	AT2G26330	U	MM11	newMM177545	100.492	192.839
newMM273663	newMM273663	2	43.6545	2.539e+06	3.17752	AT2G26330	U	MM167	newMM289568	14.053	46.5339
c5.loc116	newMM876885	5	116	1.10408e+07	3.12984	AT2G26330	U	MM725	newMM912552	85.6739	132.869
newMM103916	newMM103916	1	121.483	1.20191e+07	5.02668	AT2G26510	U	newMM93320	newMM136392	114.116	159.034
c2.loc46	newMM289568	2	46	4.16645e+06	4.34451	AT2G26510	U	MM171	MM382	36.1516	90.3133
c5.loc118	MM823	5	118	1.36419e+07	3.97742	AT2G26510	U	newMM872653	MM845	111.141	135.859
c1.loc140	newMM122353	1	140	1.42829e+07	2.8886	AT2G26910	U	newMM109843	newMM216602	126.361	247.542
c2.loc62	newMM307318	2	62	6.13825e+06	2.95212	AT2G26910	U	newMM257090	MM357	20.956	69.3467
newMM270217	newMM270217	2	40.2523	2.10695e+06	3.6613	AT2G27090	U	MM171	newMM289568	36.1516	46.5339
c1.loc148	newMM128873	1	148	1.54341e+07	2.5521	AT2G27230	U	newMM87045	newMM136392	104.551	159.034
c2.loc20	newMM257090	2	20	374050	2.85694	AT2G27230	U	newMM253615	MM382	0	90.3133
c2.loc48	newMM289568	2	48	4.16645e+06	3.08569	AT2G27460	U	MM166	MM388	9.74503	135.481
newMM270217	newMM270217	2	40.2523	2.10695e+06	2.78522	AT2G27800	U	newMM253615	newMM307318	0	63.1931
c5.loc118	MM823	5	118	1.36419e+07	3.52412	AT2G28070	U	MM725	newMM909835	85.6739	130.01
newMM103916	newMM103916	1	121.483	1.20191e+07	4.19067	AT2G28250	U	MM10	newMM109843	90.826	126.361
c2.loc48	newMM289568	2	48	4.16645e+06	6.41312	AT2G28250	U	MM171	newMM316002	36.1516	71.1732
newMM128873	newMM128873	1	146.026	1.54341e+07	3.79594	AT2G29065	U	newMM90766	newMM177545	109.996	192.839
c4.loc30	newMM672041	4	30	5.3639e+06	3.2964	AT2G29065	U	newMM652825	MM665	22.877	33.8209
c2.loc48	newMM289568	2	48	4.16645e+06	2.46964	AT2G30070	U	newMM253615	MM382	0	90.3133
c5.loc118	MM823	5	118	1.36419e+07	2.33039	AT2G30070	U	MM722	newMM918144	82.117	137.046
MM374	MM374	2	79.0954	8562695	3.81284	AT2G30505	U	MM372	MM382	74.8185	90.3133
MM166	MM166	2	9.74503	247542	2.72251	AT2G30800	U	newMM253615	newMM315925	0	71.1391
c2.loc116	MM385	2	116	12736594	14.6353	AT2G31960	U	newMM357370	MM388	109.52	135.481
c2.loc50	newMM294055	2	50	4.72595e+06	4.12785	AT2G32250	U	newMM253615	MM330	0	55.0409
newMM863418	newMM863418	5	89.1861	9.4147e+06	4.18821	AT2G32250	U	newMM855216	MM734	65.3864	107.184
c2.loc118	MM385	2	118	12736594	5.79131	AT2G32415	U	newMM357370	MM388	109.52	135.481
c2.loc118	MM385	2	118	12736594	3.52392	AT2G32970	U	newMM357370	MM388	109.52	135.481
c2.loc48	newMM289568	2	48	4.16645e+06	6.25139	AT2G33435	U	MM166	newMM307318	9.74503	63.1931
c1.loc132	newMM113628	1	132	1.32185e+07	2.93541	AT2G34680	U	newMM5147	newMM136392	0	159.034
MM719	MM719	5	72.2646	8.57625e+06	2.76117	AT2G35160	U	newMM855216	MM722	65.3864	82.117
c5.loc70	MM719	5	70	8.57625e+06	3.47493	AT2G36850	U	newMM850133	MM837	50.3644	125.323
c2.loc78	MM374	2	78	8562695	2.85573	AT2G37340	U	newMM307318	MM382	63.1931	90.3133
MM371	MM371	2	71.7683	7538117	2.65944	AT2G37570	U	MM167	MM382	14.053	90.3133
newMM662605	newMM662605	4	26.9733	4.3197e+06	4.03992	AT2G37570	U	MM550	newMM672041	0	30.491
c5.loc70	MM719	5	70	8.57625e+06	3.47448	AT2G37570	U	MM707	newMM872653	5.61249	111.141
c4.loc26	newMM662605	4	26	4.3197e+06	2.96092	AT2G38185	U	MM552	MM678	7.35741	40.9458
c2.loc126	MM388	2	126	15411705	2.91946	AT2G39190	U	newMM289568	MM388	46.5339	135.481
MM719	MM719	5	72.2646	8.57625e+06	2.76203	AT2G39190	U	newMM855216	newMM909835	65.3864	130.01
newMM103916	newMM103916	1	121.483	1.20191e+07	2.42065	AT2G40090	U	MM5	newMM109843	84.5806	126.361
c2.loc88	MM382	2	88	1.05338e+07	2.51274	AT2G43250	U	newMM257090	newMM357370	20.956	109.52
c2.loc48	newMM289568	2	48	4.16645e+06	2.02233	AT2G44710	U	newMM253615	MM385	0	114.47
newMM294055	newMM294055	2	49.9873	4.72595e+06	2.60208	AT2G45480	U	MM168	newMM357370	30.6132	109.52
c2.loc84	MM374	2	84	8562695	4.1622	AT2G45540	U	newMM253615	newMM357370	0	109.52
c2.loc86	MM382	2	86	1.05338e+07	3.4358	AT2G45910	U	newMM253615	newMM357370	0	109.52
c5.loc70	MM719	5	70	8.57625e+06	1.84816	AT2G46070	U	MM706	newMM918144	0	137.046
c2.loc44	newMM273663	2	44	2.539e+06	2.60387	AT2G46500	U	newMM253615	newMM357370	0	109.52
newMM103916	newMM103916	1	121.483	1.20191e+07	4.13228	AT2G48060	U	MM10	newMM109843	90.826	126.361
c2.loc12	MM167	2	12	375930	3.26515	AT2G48060	U	newMM253615	MM388	0	135.481
c5.loc70	MM719	5	70	8.57625e+06	3.7225	AT2G48060	U	MM706	MM845	0	135.859
c4.loc44	newMM684654	4	44	6.91635e+06	4.69244	AT2G48100	U	newMM662605	newMM693993	26.9733	55.0358
c3.loc2	MM392	3	2	129586	7.27314	AT3G01150	U	MM392	newMM461947	0	16.6415
c1.loc150	MM87	1	150	1.56874e+07	3.21064	AT3G01350	U	MM10	newMM142432	90.826	166.628
c2.loc12	MM167	2	12	375930	3.80261	AT3G01350	U	newMM253615	newMM357370	0	109.52
c1.loc124	newMM109843	1	124	1.27293e+07	2.32971	AT3G02130	U	MM5	newMM249066	84.5806	282.313
newMM872653	newMM872653	5	111.141	1.05062e+07	4.2627	AT3G03050	U	MM724	MM827	84.4766	121.483
c2.loc86	MM382	2	86	1.05338e+07	2.76295	AT3G03370	U	newMM289568	MM388	46.5339	135.481
c2.loc48	newMM289568	2	48	4.16645e+06	5.16897	AT3G03405	U	MM167	newMM303102	14.053	52.7893
c3.loc2	MM392	3	2	129586	4.28855	AT3G03405	M	MM392	newMM461947	0	16.6415
newMM294055	newMM294055	2	49.9873	4.72595e+06	2.84537	AT3G04680	U	MM166	MM388	9.74503	135.481
MM825	MM825	5	121.483	13738634	4.34616	AT3G04680	U	MM724	MM845	84.4766	135.859
newMM906272	newMM906272	5	127.375	1.4204e+07	4.42012	AT3G05130	U	MM731	MM845	101.057	135.859
c2.loc78	MM374	2	78	8562695	2.51623	AT3G05210	U	newMM253615	MM382	0	90.3133
newMM216602	newMM216602	1	247.542	2.63682e+07	2.62213	AT3G05670	U	newMM211229	newMM249066	238.534	282.313
MM357	MM357	2	69.3467	6956397	3.54162	AT3G05670	U	newMM303102	newMM315925	52.7893	71.1391
MM744	MM744	5	108.901	1.03539e+07	3.00996	AT3G05670	U	newMM855216	MM837	65.3864	125.323
newMM103916	newMM103916	1	121.483	1.20191e+07	4.91751	AT3G06480	U	MM10	newMM109843	90.826	126.361
c4.loc48	newMM684654	4	48	6.91635e+06	2.86743	AT3G07160	U	MM551	MM693	1.79704	70.492
newMM863418	newMM863418	5	89.1861	9.4147e+06	2.98594	AT3G07160	U	newMM855216	MM837	65.3864	125.323
c5.loc118	MM823	5	118	1.36419e+07	3.58118	AT3G07565	U	newMM872653	MM845	111.141	135.859
c2.loc80	MM374	2	80	8562695	3.55685	AT3G07810	U	MM371	MM382	71.7683	90.3133
c1.loc106	newMM87045	1	106	9.9289e+06	2.30878	AT3G08850	U	MM5	MM52	84.5806	134.31
newMM863418	newMM863418	5	89.1861	9.4147e+06	2.69975	AT3G10180	U	newMM855216	newMM909835	65.3864	130.01
c4.loc16	newMM640081	4	16	1.7895e+06	3.03474	AT3G10250	U	MM550	MM678	0	40.9458
newMM52914	newMM52914	1	36.603	5.9076e+06	3.21716	AT3G11330	U	MM1	MM2	26.174	40.2235
MM832	MM832	5	122.527	1.38874e+07	2.78211	AT3G11440	U	MM725	MM837	85.6739	125.323
newMM863418	newMM863418	5	89.1861	9.4147e+06	3.02331	AT3G11760	U	MM724	MM837	84.4766	125.323
MM166	MM166	2	9.74503	247542	3.3877	AT3G11960	U	newMM253615	newMM257090	0	20.956
newMM113628	newMM113628	1	132.027	1.32185e+07	5.30235	AT3G14075	U	MM12	newMM136392	102.864	159.034
newMM461947	newMM461947	3	16.6415	4.76015e+06	6.32659	AT3G14075	U	MM392	newMM463303	0	18.3853
c4.loc48	newMM684654	4	48	6.91635e+06	2.45963	AT3G14460	U	MM679	MM699	41.9122	87.1721
c5.loc112	newMM872653	5	112	1.05062e+07	4.12607	AT3G14460	U	newMM855216	newMM909835	65.3864	130.01
c5.loc116	newMM876885	5	116	1.10408e+07	3.01395	AT3G14570	U	newMM850133	MM837	50.3644	125.323
c3.loc42	MM396	3	42	7061553	4.52634	AT3G15130	U	newMM463303	MM402	18.3853	74.9804
c3.loc34	newMM481987	3	34	7.0611e+06	3.16687	AT3G15790	U	newMM463303	newMM487857	18.3853	55.7635
c1.loc196	newMM177545	1	196	2.14517e+07	3.44266	AT3G16010	U	newMM90766	MM160	109.996	207.882
newMM270217	newMM270217	2	40.2523	2.10695e+06	2.80858	AT3G16260	U	MM167	newMM294055	14.053	49.9873
c5.loc58	newMM855216	5	58	8.3647e+06	5.44417	AT3G16730	U	MM707	newMM855216	5.61249	65.3864
c2.loc16	MM167	2	16	375930	4.21771	AT3G17330	U	newMM253615	MM171	0	36.1516
c5.loc70	MM719	5	70	8.57625e+06	2.21216	AT3G17750	U	newMM850133	MM825	50.3644	121.483
MM731	MM731	5	101.057	9.92943e+06	2.68737	AT3G17800	U	newMM855216	MM823	65.3864	118.607
c1.loc88	MM10	1	88	8.93196e+06	2.83551	AT3G18215	U	newMM68722	MM11	71.8905	100.492
newMM906272	newMM906272	5	127.375	1.4204e+07	2.65909	AT3G18860	U	newMM872653	newMM909835	111.141	130.01
c3.loc164	MM547	3	164	2.3206e+07	2.67192	AT3G19180	U	newMM598385	MM547	133.489	164.338
MM719	MM719	5	72.2646	8.57625e+06	4.0963	AT3G19180	U	newMM855216	MM721	65.3864	78.5013
newMM122429	newMM122429	1	141.928	1.4287e+07	2.85362	AT3G19360	U	MM33	newMM216602	129.196	247.542
c2.loc52	newMM303102	2	52	5.6598e+06	5.28038	AT3G19740	U	newMM270217	MM330	40.2523	55.0409
c2.loc86	MM382	2	86	1.05338e+07	2.37487	AT3G19870	U	newMM253615	MM388	0	135.481
c3.loc144	newMM610685	3	144	2.20804e+07	4.11177	AT3G20650	U	MM396	MM546	38.3064	155.994
MM167	MM167	2	14.053	375930	7.99171	AT3G20660	U	MM166	newMM270217	9.74503	40.2523
c3.loc44	MM396	3	44	7061553	3.22338	AT3G20660	M	newMM463303	newMM487857	18.3853	55.7635
c5.loc116	newMM876885	5	116	1.10408e+07	4.04812	AT3G20660	U	MM728	MM845	98.2177	135.859
c5.loc118	MM823	5	118	1.36419e+07	3.44613	AT3G20935	U	MM707	MM845	5.61249	135.859
c1.loc120	MM20	1	120	11323534	3.16994	AT3G21160	U	newMM87045	newMM109843	104.551	126.361
newMM315925	newMM315925	2	71.1391	7.22435e+06	3.1669	AT3G21310	U	newMM307318	MM382	63.1931	90.3133
c3.loc36	MM396	3	36	7061553	5.43719	AT3G21310	U	newMM463303	newMM487857	18.3853	55.7635
newMM294055	newMM294055	2	49.9873	4.72595e+06	3.1893	AT3G21430	U	newMM257090	newMM357370	20.956	109.52
c5.loc70	MM719	5	70	8.57625e+06	3.0077	AT3G21480	U	MM707	MM832	5.61249	122.527
MM171	MM171	2	36.1516	1252241	4.65301	AT3G21980	U	MM168	newMM270217	30.6132	40.2523
c1.loc142	newMM122429	1	142	1.4287e+07	3.64822	AT3G22980	U	newMM87045	newMM232694	104.551	267.101
c2.loc78	MM374	2	78	8562695	3.73953	AT3G22980	U	newMM289568	MM382	46.5339	90.3133
c2.loc76	newMM320065	2	76	7.77755e+06	2.7546	AT3G23370	U	MM167	newMM357370	14.053	109.52
c2.loc40	newMM270217	2	40	2.10695e+06	4.39727	AT3G23920	U	MM166	newMM307318	9.74503	63.1931
c2.loc48	newMM289568	2	48	4.16645e+06	4.00114	AT3G23980	U	newMM253615	MM374	0	79.0954
MM823	MM823	5	118.607	1.36419e+07	3.79946	AT3G24210	U	newMM876885	MM837	115.186	125.323
newMM122429	newMM122429	1	141.928	1.4287e+07	3.25458	AT3G24430	U	newMM122353	newMM128873	138.491	146.026
c2.loc48	newMM289568	2	48	4.16645e+06	3.31512	AT3G24430	U	MM167	MM382	14.053	90.3133
c2.loc26	MM168	2	26	930852	3.15412	AT3G24630	U	newMM253615	MM171	0	36.1516
newMM122429	newMM122429	1	141.928	1.4287e+07	6.81122	AT3G24982	U	MM52	newMM136392	134.31	159.034
c2.loc118	MM385	2	118	12736594	2.8322	AT3G24982	U	MM167	MM388	14.053	135.481
c3.loc72	newMM500224	3	72	9.31085e+06	7.89645	AT3G24982	U	newMM487857	MM418	55.7635	85.9501
c1.loc132	newMM113628	1	132	1.32185e+07	2.81049	AT3G26020	M	newMM103916	newMM136392	121.483	159.034
c5.loc116	newMM876885	5	116	1.10408e+07	1.49754	AT3G26040	U	MM706	newMM918144	0	137.046
c1.loc116	MM17	1	116	11098853	2.67974	AT3G26350	U	MM10	newMM109843	90.826	126.361
c2.loc66	newMM307318	2	66	6.13825e+06	2.92289	AT3G26600	U	newMM253615	MM382	0	90.3133
newMM500224	newMM500224	3	70.0168	9.31085e+06	3.06319	AT3G26600	U	newMM487857	MM418	55.7635	85.9501
c5.loc102	MM731	5	102	9.92943e+06	2.66258	AT3G26600	U	MM721	newMM918144	78.5013	137.046
MM849	MM849	5	135.859	1.57195e+07	2.49001	AT3G26782	U	MM744	newMM918144	108.901	137.046
c2.loc48	newMM289568	2	48	4.16645e+06	3.47984	AT3G27260	U	newMM253615	MM382	0	90.3133
newMM294055	newMM294055	2	49.9873	4.72595e+06	2.79597	AT3G27325	U	MM167	MM330	14.053	55.0409
c2.loc50	newMM294055	2	50	4.72595e+06	2.89373	AT3G27390	U	newMM253615	MM371	0	71.7683
c2.loc14	MM167	2	14	375930	3.23866	AT3G27870	U	newMM253615	newMM307318	0	63.1931
newMM876885	newMM876885	5	115.186	1.10408e+07	3.50834	AT3G27960	U	newMM850133	MM837	50.3644	125.323
newMM113628	newMM113628	1	132.027	1.32185e+07	3.26248	AT3G28670	U	MM33	newMM136392	129.196	159.034
c2.loc48	newMM289568	2	48	4.16645e+06	3.50184	AT3G28670	U	MM167	MM382	14.053	90.3133
c3.loc92	newMM531867	3	92	1.30908e+07	3.80519	AT3G28670	U	newMM500224	newMM598385	70.0168	133.489
c5.loc118	MM823	5	118	1.36419e+07	3.03694	AT3G28670	U	MM722	newMM912552	82.117	132.869
c3.loc92	newMM531867	3	92	1.30908e+07	4.97491	AT3G28720	U	MM402	newMM598385	74.9804	133.489
c4.loc18	newMM640081	4	18	1.7895e+06	4.65735	AT3G29130	U	MM550	newMM662605	0	26.9733
c1.loc78	newMM68722	1	78	7.7249e+06	2.06865	AT3G29280	U	newMM22972	MM11	12.7028	100.492
c2.loc42	newMM273663	2	42	2.539e+06	3.97298	AT3G29360	U	MM168	newMM307318	30.6132	63.1931
newMM863418	newMM863418	5	89.1861	9.4147e+06	3.37354	AT3G29360	U	newMM855216	MM825	65.3864	121.483
c2.loc48	newMM289568	2	48	4.16645e+06	3.30177	AT3G42950	U	MM167	MM382	14.053	90.3133
newMM531867	newMM531867	3	95.4907	1.30908e+07	2.50063	AT3G42950	U	MM432	newMM598385	87.1462	133.489
c5.loc118	MM823	5	118	1.36419e+07	3.02792	AT3G42950	U	MM722	MM845	82.117	135.859
c5.loc116	newMM876885	5	116	1.10408e+07	3.52774	AT3G43610	U	newMM855216	newMM912552	65.3864	132.869
c2.loc84	MM374	2	84	8562695	2.67092	AT3G43920	U	newMM253615	newMM357370	0	109.52
c2.loc60	newMM307318	2	60	6.13825e+06	2.82211	AT3G44080	U	newMM253615	MM382	0	90.3133
c3.loc84	MM418	3	84	1.13925e+07	3.80927	AT3G44080	M	MM405	newMM531867	76.1768	95.4907
c2.loc48	newMM289568	2	48	4.16645e+06	3.04933	AT3G44190	U	MM167	MM330	14.053	55.0409
c2.loc50	newMM294055	2	50	4.72595e+06	4.37209	AT3G44290	U	newMM253615	MM371	0	71.7683
c5.loc68	newMM855216	5	68	8.3647e+06	2.72125	AT3G44370	U	MM706	MM845	0	135.859
c2.loc84	MM374	2	84	8562695	5.06652	AT3G44530	U	MM371	newMM357370	71.7683	109.52
MM330	MM330	2	55.0409	5.85518e+06	2.8894	AT3G44820	U	MM168	MM388	30.6132	135.481
c2.loc48	newMM289568	2	48	4.16645e+06	3.55848	AT3G44830	U	MM166	MM371	9.74503	71.7683
c2.loc48	newMM289568	2	48	4.16645e+06	3.24467	AT3G44850	U	MM171	MM382	36.1516	90.3133
c3.loc94	newMM531867	3	94	1.30908e+07	8.71481	AT3G44850	U	MM432	newMM598385	87.1462	133.489
c5.loc118	MM823	5	118	1.36419e+07	3.08846	AT3G44850	U	MM725	newMM909835	85.6739	130.01
newMM249066	newMM249066	1	282.313	3.0024e+07	2.54013	AT3G44890	U	newMM216602	newMM249066	247.542	282.313
c2.loc48	newMM289568	2	48	4.16645e+06	3.41657	AT3G44900	U	MM168	MM388	30.6132	135.481
c3.loc106	newMM531867	3	106	1.30908e+07	2.78797	AT3G45040	U	MM402	newMM598385	74.9804	133.489
c5.loc118	MM823	5	118	1.36419e+07	4.8892	AT3G45040	U	newMM850133	MM845	50.3644	135.859
MM385	MM385	2	114.47	12736594	3.23079	AT3G45090	U	newMM357370	MM388	109.52	135.481
c1.loc142	newMM122429	1	142	1.4287e+07	4.01232	AT3G45400	U	newMM122353	MM87	138.491	153.525
c2.loc24	newMM257090	2	24	374050	1.91398	AT3G45420	U	newMM253615	newMM357370	0	109.52
c5.loc114	newMM876885	5	114	1.10408e+07	1.65697	AT3G45630	U	newMM850133	newMM918144	50.3644	137.046
c1.loc158	newMM136392	1	158	1.63203e+07	3.15643	AT3G45750	U	newMM109843	newMM142432	126.361	166.628
newMM294055	newMM294055	2	49.9873	4.72595e+06	3.99285	AT3G45750	U	newMM257090	newMM303102	20.956	52.7893
c2.loc48	newMM289568	2	48	4.16645e+06	2.41805	AT3G45830	U	newMM253615	MM382	0	90.3133
c3.loc114	newMM531867	3	114	1.30908e+07	2.61764	AT3G46290	U	MM432	newMM598385	87.1462	133.489
c5.loc118	MM823	5	118	1.36419e+07	2.51435	AT3G46290	U	newMM855216	newMM909835	65.3864	130.01
newMM294055	newMM294055	2	49.9873	4.72595e+06	3.29443	AT3G46590	U	newMM253615	MM382	0	90.3133
newMM289568	newMM289568	2	46.5339	4.16645e+06	2.81018	AT3G46610	U	MM166	MM374	9.74503	79.0954
c2.loc26	MM168	2	26	930852	1.9713	AT3G46680	U	newMM253615	MM382	0	90.3133
c2.loc48	newMM289568	2	48	4.16645e+06	2.4157	AT3G46740	U	newMM257090	MM382	20.956	90.3133
c2.loc78	MM374	2	78	8562695	2.89109	AT3G47110	U	MM167	MM382	14.053	90.3133
newMM500224	newMM500224	3	70.0168	9.31085e+06	2.75842	AT3G47110	U	newMM487857	newMM598385	55.7635	133.489
c5.loc114	newMM876885	5	114	1.10408e+07	2.29953	AT3G47110	U	MM724	newMM912552	84.4766	132.869
newMM270217	newMM270217	2	40.2523	2.10695e+06	3.45641	AT3G47790	U	MM166	newMM303102	9.74503	52.7893
newMM253615	newMM253615	2	0	34300.5	3.26766	AT3G48190	U	newMM253615	MM374	0	79.0954
newMM270217	newMM270217	2	40.2523	2.10695e+06	2.24397	AT3G48210	U	newMM253615	newMM357370	0	109.52
MM20	MM20	1	119.563	11323534	2.8529	AT3G48410	U	newMM87045	newMM109843	104.551	126.361
c2.loc2	newMM253615	2	2	34300.5	2.03901	AT3G48730	U	newMM253615	MM382	0	90.3133
newMM909835	newMM909835	5	130.01	1.47223e+07	3.3999	AT3G48810	U	MM728	MM845	98.2177	135.859
newMM294055	newMM294055	2	49.9873	4.72595e+06	4.61219	AT3G49170	U	newMM289568	newMM303102	46.5339	52.7893
c2.loc48	newMM289568	2	48	4.16645e+06	4.34951	AT3G49350	U	newMM257090	MM372	20.956	74.8185
newMM273663	newMM273663	2	43.6545	2.539e+06	4.59942	AT3G49880	U	newMM257090	MM330	20.956	55.0409
c2.loc48	newMM289568	2	48	4.16645e+06	1.73528	AT3G50110	U	newMM253615	MM382	0	90.3133
c2.loc42	newMM273663	2	42	2.539e+06	2.71279	AT3G50380	U	newMM253615	MM382	0	90.3133
newMM680193	newMM680193	4	39.5139	6.37195e+06	3.33486	AT3G50910	U	MM550	MM678	0	40.9458
newMM253615	newMM253615	2	0	34300.5	2.99897	AT3G51120	U	newMM253615	MM382	0	90.3133
c5.loc116	newMM876885	5	116	1.10408e+07	2.17092	AT3G51120	U	newMM850133	newMM918144	50.3644	137.046
MM392	MM392	3	0	129586	2.84435	AT3G52130	U	MM392	newMM461947	0	16.6415
c2.loc2	newMM253615	2	2	34300.5	2.85462	AT3G52890	U	newMM253615	MM374	0	79.0954
c2.loc76	newMM320065	2	76	7.77755e+06	1.6612	AT3G53100	U	newMM253615	MM382	0	90.3133
MM171	MM171	2	36.1516	1252241	2.7828	AT3G54350	U	newMM253615	newMM294055	0	49.9873
c2.loc84	MM374	2	84	8562695	4.16518	AT3G55160	U	MM371	newMM357370	71.7683	109.52
c3.loc110	newMM531867	3	110	1.30908e+07	3.64044	AT3G55160	U	MM432	newMM598385	87.1462	133.489
c5.loc70	MM719	5	70	8.57625e+06	3.3966	AT3G55160	U	MM707	MM845	5.61249	135.859
c2.loc64	newMM307318	2	64	6.13825e+06	3.03961	AT3G55550	U	MM166	MM372	9.74503	74.8185
c2.loc48	newMM289568	2	48	4.16645e+06	3.39966	AT3G56410	U	MM171	MM330	36.1516	55.0409
c5.loc116	newMM876885	5	116	1.10408e+07	4.00005	AT3G56410	U	newMM850133	MM837	50.3644	125.323
newMM249066	newMM249066	1	282.313	3.0024e+07	2.71773	AT3G57170	U	newMM240490	newMM249066	274.7	282.313
c5.loc136	MM849	5	136	1.57195e+07	2.51895	AT3G58640	U	newMM850133	newMM918144	50.3644	137.046
c5.loc118	MM823	5	118	1.36419e+07	4.10284	AT3G59430	U	newMM855216	MM825	65.3864	121.483
newMM103916	newMM103916	1	121.483	1.20191e+07	4.07575	AT3G59750	U	MM11	newMM122429	100.492	141.928
c2.loc48	newMM289568	2	48	4.16645e+06	7.24234	AT3G59750	U	MM171	newMM303102	36.1516	52.7893
c4.loc36	MM666	4	36	5.7678e+06	4.43711	AT3G59750	U	MM550	newMM693993	0	55.0358
c5.loc116	newMM876885	5	116	1.10408e+07	3.23435	AT3G59750	U	MM725	MM845	85.6739	135.859
c2.loc72	MM371	2	72	7538117	3.63724	AT3G60190	U	newMM270217	MM374	40.2523	79.0954
c5.loc70	MM719	5	70	8.57625e+06	2.29377	AT3G60240	U	MM707	MM845	5.61249	135.859
c2.loc2	newMM253615	2	2	34300.5	2.40154	AT3G60300	U	newMM253615	MM168	0	30.6132
newMM294055	newMM294055	2	49.9873	4.72595e+06	3.69732	AT3G62110	U	newMM270217	MM371	40.2523	71.7683
c3.loc162	MM547	3	162	2.3206e+07	5.71476	AT3G62330	U	MM546	MM547	155.994	164.338
c5.loc70	MM719	5	70	8.57625e+06	4.76964	AT3G62330	U	newMM850133	MM825	50.3644	121.483
MM166	MM166	2	9.74503	247542	3.15479	AT3G62390	U	newMM253615	newMM270217	0	40.2523
MM167	MM167	2	14.053	375930	3.24647	AT4G00040	U	MM166	newMM316002	9.74503	71.1732
newMM315925	newMM315925	2	71.1391	7.22435e+06	2.84755	AT4G00060	U	newMM257090	MM388	20.956	135.481
c1.loc150	MM87	1	150	1.56874e+07	2.30152	AT4G00420	U	newMM109843	newMM216602	126.361	247.542
c2.loc18	newMM257090	2	18	374050	2.87339	AT4G00550	U	newMM253615	newMM307318	0	63.1931
newMM487857	newMM487857	3	55.7635	7.765e+06	2.56215	AT4G00590	U	MM396	newMM500224	38.3064	70.0168
c2.loc24	newMM257090	2	24	374050	2.49724	AT4G01030	U	MM167	MM382	14.053	90.3133
c2.loc48	newMM289568	2	48	4.16645e+06	4.95634	AT4G01100	U	newMM270217	MM371	40.2523	71.7683
MM731	MM731	5	101.057	9.92943e+06	3.44262	AT4G01850	U	newMM850133	MM832	50.3644	122.527
newMM680193	newMM680193	4	39.5139	6.37195e+06	3.63319	AT4G02260	U	newMM640081	newMM693993	15.5849	55.0358
newMM294055	newMM294055	2	49.9873	4.72595e+06	3.60641	AT4G02390	U	MM171	MM357	36.1516	69.3467
c1.loc120	MM20	1	120	11323534	2.84691	AT4G02660	U	MM5	MM87	84.5806	153.525
c2.loc40	newMM270217	2	40	2.10695e+06	3.16217	AT4G02660	U	newMM253615	newMM307318	0	63.1931
c5.loc116	newMM876885	5	116	1.10408e+07	3.05418	AT4G02660	U	newMM855216	MM845	65.3864	135.859
newMM270217	newMM270217	2	40.2523	2.10695e+06	3.62407	AT4G02680	U	newMM253615	newMM294055	0	49.9873
MM823	MM823	5	118.607	1.36419e+07	3.71714	AT4G02680	U	newMM872653	newMM918144	111.141	137.046
c2.loc48	newMM289568	2	48	4.16645e+06	3.20816	AT4G02760	U	newMM257090	MM330	20.956	55.0409
c4.loc42	MM679	4	42	6.72637e+06	3.17394	AT4G03415	U	MM665	newMM693993	33.8209	55.0358
MM171	MM171	2	36.1516	1252241	3.09075	AT4G03610	U	newMM253615	newMM307318	0	63.1931
c2.loc48	newMM289568	2	48	4.16645e+06	3.38181	AT4G04080	U	newMM257090	MM330	20.956	55.0409
c2.loc52	newMM303102	2	52	5.6598e+06	3.20345	AT4G04320	U	MM168	MM371	30.6132	71.7683
c2.loc50	newMM294055	2	50	4.72595e+06	3.54991	AT4G04460	U	newMM253615	MM382	0	90.3133
c2.loc48	newMM289568	2	48	4.16645e+06	3.19245	AT4G04790	U	newMM257090	MM374	20.956	79.0954
c4.loc26	newMM662605	4	26	4.3197e+06	6.90455	AT4G04790	U	MM587	newMM680193	20.5107	39.5139
c5.loc134	newMM912552	5	134	1.5085e+07	2.43493	AT4G04890	U	MM707	newMM918144	5.61249	137.046
MM587	MM587	4	20.5107	2599994	3.65183	AT4G04930	M	MM552	MM679	7.35741	41.9122
c2.loc84	MM374	2	84	8562695	1.79456	AT4G04960	U	newMM253615	MM388	0	135.481
c1.loc150	MM87	1	150	1.56874e+07	2.50729	AT4G04970	U	MM11	newMM136392	100.492	159.034
newMM680193	newMM680193	4	39.5139	6.37195e+06	2.74775	AT4G04970	U	MM552	MM686	7.35741	57.3678
c5.loc118	MM823	5	118	1.36419e+07	2.96395	AT4G04970	U	newMM855216	MM845	65.3864	135.859
c2.loc48	newMM289568	2	48	4.16645e+06	3.83861	AT4G05140	U	newMM253615	newMM303102	0	52.7893
newMM294055	newMM294055	2	49.9873	4.72595e+06	4.92603	AT4G05390	U	newMM270217	newMM303102	40.2523	52.7893
newMM662605	newMM662605	4	26.9733	4.3197e+06	3.21443	AT4G05390	U	MM551	newMM680193	1.79704	39.5139
newMM128873	newMM128873	1	146.026	1.54341e+07	3.63995	AT4G05420	U	newMM97901	MM87	119.445	153.525
newMM270217	newMM270217	2	40.2523	2.10695e+06	4.22233	AT4G05420	U	MM168	newMM303102	30.6132	52.7893
MM728	MM728	5	98.2177	9.71255e+06	3.32336	AT4G05420	U	MM722	MM744	82.117	108.901
c2.loc44	newMM273663	2	44	2.539e+06	5.94253	AT4G06634	U	newMM257090	MM330	20.956	55.0409
newMM103916	newMM103916	1	121.483	1.20191e+07	3.39084	AT4G07960	U	MM5	newMM231042	84.5806	263.49
c2.loc38	MM171	2	38	1252241	3.51996	AT4G07960	U	newMM253615	MM371	0	71.7683
c5.loc116	newMM876885	5	116	1.10408e+07	3.22454	AT4G07960	U	newMM850133	MM845	50.3644	135.859
c2.loc52	newMM303102	2	52	5.6598e+06	3.19477	AT4G08250	U	MM166	MM382	9.74503	90.3133
c3.loc114	newMM531867	3	114	1.30908e+07	2.8506	AT4G08250	U	newMM531867	newMM598385	95.4907	133.489
c2.loc48	newMM289568	2	48	4.16645e+06	4.41648	AT4G08320	U	MM168	MM330	30.6132	55.0409
c5.loc118	MM823	5	118	1.36419e+07	3.66796	AT4G08320	U	newMM850133	newMM918144	50.3644	137.046
newMM103916	newMM103916	1	121.483	1.20191e+07	5.69415	AT4G08330	U	MM11	newMM109843	100.492	126.361
c2.loc42	newMM273663	2	42	2.539e+06	2.99072	AT4G08330	U	newMM253615	MM330	0	55.0409
c5.loc118	MM823	5	118	1.36419e+07	4.33821	AT4G08330	U	MM728	MM845	98.2177	135.859
c2.loc50	newMM294055	2	50	4.72595e+06	3.53824	AT4G08460	U	newMM253615	MM382	0	90.3133
c5.loc116	newMM876885	5	116	1.10408e+07	2.75083	AT4G08460	U	MM725	newMM918144	85.6739	137.046
newMM103916	newMM103916	1	121.483	1.20191e+07	6.24266	AT4G08480	U	newMM93320	newMM109843	114.116	126.361
c2.loc34	MM171	2	34	1252241	3.76164	AT4G08480	U	newMM253615	newMM307318	0	63.1931
c5.loc68	newMM855216	5	68	8.3647e+06	3.7767	AT4G08480	U	MM707	MM845	5.61249	135.859
c2.loc34	MM171	2	34	1252241	3.07058	AT4G08550	U	newMM257090	MM382	20.956	90.3133
c4.loc32	MM661	4	32	5.58887e+06	4.40487	AT4G08550	M	MM587	newMM680193	20.5107	39.5139
c2.loc38	MM171	2	38	1252241	3.03361	AT4G08690	U	MM166	MM374	9.74503	79.0954
c5.loc26	MM707	5	26	2262375	3.34192	AT4G08690	U	MM706	MM832	0	122.527
c4.loc38	newMM680193	4	38	6.37195e+06	10.4893	AT4G08780	M	newMM662605	MM678	26.9733	40.9458
c2.loc52	newMM303102	2	52	5.6598e+06	4.67667	AT4G08810	U	newMM257090	MM374	20.956	79.0954
newMM122353	newMM122353	1	138.491	1.42829e+07	3.64086	AT4G09130	U	MM52	MM87	134.31	153.525
c2.loc48	newMM289568	2	48	4.16645e+06	7.28933	AT4G09130	U	newMM273663	newMM303102	43.6545	52.7893
newMM662605	newMM662605	4	26.9733	4.3197e+06	8.0832	AT4G09130	U	MM552	MM678	7.35741	40.9458
c5.loc116	newMM876885	5	116	1.10408e+07	2.97626	AT4G09130	U	MM725	MM837	85.6739	125.323
c2.loc48	newMM289568	2	48	4.16645e+06	3.76089	AT4G09140	U	newMM253615	MM382	0	90.3133
c1.loc118	MM17	1	118	11098853	2.57711	AT4G09560	U	MM10	newMM109843	90.826	126.361
c5.loc118	MM823	5	118	1.36419e+07	2.82281	AT4G09560	U	MM722	newMM918144	82.117	137.046
c5.loc116	newMM876885	5	116	1.10408e+07	3.97898	AT4G09680	U	newMM850133	MM837	50.3644	125.323
c5.loc68	newMM855216	5	68	8.3647e+06	3.28528	AT4G09830	U	newMM850133	MM832	50.3644	122.527
c1.loc170	newMM142432	1	170	1.70418e+07	3.202	AT4G09950	M	newMM113628	newMM177545	132.027	192.839
MM678	MM678	4	40.9458	6.47014e+06	11.7978	AT4G09950	M	MM666	newMM693993	35.3393	55.0358
newMM253615	newMM253615	2	0	34300.5	3.59174	AT4G09970	U	newMM253615	MM166	0	9.74503
c2.loc82	MM374	2	82	8562695	1.92647	AT4G11130	U	newMM253615	MM388	0	135.481
c1.loc148	newMM128873	1	148	1.54341e+07	1.83397	AT4G11160	U	MM5	newMM249066	84.5806	282.313
c5.loc118	MM823	5	118	1.36419e+07	2.98938	AT4G11830	U	MM728	MM837	98.2177	125.323
c2.loc64	newMM307318	2	64	6.13825e+06	2.95427	AT4G12020	U	MM167	MM371	14.053	71.7683
c1.loc142	newMM122429	1	142	1.4287e+07	3.24328	AT4G12420	U	newMM109843	newMM142432	126.361	166.628
newMM294055	newMM294055	2	49.9873	4.72595e+06	4.61951	AT4G12420	U	newMM273663	newMM307318	43.6545	63.1931
newMM684654	newMM684654	4	43.1088	6.91635e+06	4.23538	AT4G12420	U	MM552	newMM693993	7.35741	55.0358
c5.loc118	MM823	5	118	1.36419e+07	2.95244	AT4G12780	U	newMM855216	MM837	65.3864	125.323
newMM684654	newMM684654	4	43.1088	6.91635e+06	3.07424	AT4G13350	U	MM666	newMM693993	35.3393	55.0358
c5.loc68	newMM855216	5	68	8.3647e+06	4.56912	AT4G13880	U	newMM850133	MM721	50.3644	78.5013
c5.loc62	newMM855216	5	62	8.3647e+06	3.13328	AT4G14300	U	newMM850133	MM837	50.3644	125.323
c2.loc50	newMM294055	2	50	4.72595e+06	4.68456	AT4G14990	U	MM171	MM382	36.1516	90.3133
c4.loc50	newMM693993	4	50	8.1485e+06	13.7749	AT4G15040	U	newMM684654	MM689	43.1088	62.1073
c5.loc70	MM719	5	70	8.57625e+06	3.76427	AT4G15180	U	newMM850133	MM825	50.3644	121.483
c2.loc52	newMM303102	2	52	5.6598e+06	5.27856	AT4G15530	U	newMM257090	newMM307318	20.956	63.1931
c5.loc68	newMM855216	5	68	8.3647e+06	2.74761	AT4G15530	U	MM706	newMM918144	0	137.046
MM374	MM374	2	79.0954	8562695	2.81334	AT4G15720	U	newMM253615	MM382	0	90.3133
MM719	MM719	5	72.2646	8.57625e+06	2.86731	AT4G15810	U	newMM855216	newMM872653	65.3864	111.141
c1.loc124	newMM109843	1	124	1.27293e+07	1.44593	AT4G16120	U	MM10	newMM232694	90.826	267.101
newMM876885	newMM876885	5	115.186	1.10408e+07	3.40819	AT4G17610	U	newMM850133	MM837	50.3644	125.323
MM731	MM731	5	101.057	9.92943e+06	3.15711	AT4G17616	U	newMM855216	newMM912552	65.3864	132.869
c2.loc42	newMM273663	2	42	2.539e+06	7.70804	AT4G18780	U	newMM257090	MM371	20.956	71.7683
c5.loc116	newMM876885	5	116	1.10408e+07	2.87824	AT4G18975	U	MM707	MM837	5.61249	125.323
MM20	MM20	1	119.563	11323534	5.48248	AT4G19000	U	newMM90766	newMM109843	109.996	126.361
c5.loc66	newMM855216	5	66	8.3647e+06	3.42838	AT4G19050	U	newMM850133	MM845	50.3644	135.859
newMM315925	newMM315925	2	71.1391	7.22435e+06	3.10728	AT4G19060	U	newMM253615	MM372	0	74.8185
c1.loc136	MM52	1	136	1.36189e+07	4.40211	AT4G19580	M	MM20	newMM177545	119.563	192.839
c4.loc86	MM699	4	86	11822480	5.44348	AT4G19580	M	MM693	MM701	70.492	98.3978
c5.loc68	newMM855216	5	68	8.3647e+06	3.76915	AT4G20090	U	MM707	newMM872653	5.61249	111.141
c4.loc106	newMM744843	4	106	1.41765e+07	4.74755	AT4G21300	U	MM701	newMM749169	98.3978	114.265
c2.loc48	newMM289568	2	48	4.16645e+06	2.85363	AT4G21326	U	newMM253615	MM382	0	90.3133
newMM662605	newMM662605	4	26.9733	4.3197e+06	2.80581	AT4G21770	U	MM551	newMM672041	1.79704	30.491
newMM680193	newMM680193	4	39.5139	6.37195e+06	3.45045	AT4G22370	U	MM550	newMM693993	0	55.0358
c1.loc106	newMM87045	1	106	9.9289e+06	3.34781	AT4G22430	U	MM10	MM163	90.826	256.58
newMM294055	newMM294055	2	49.9873	4.72595e+06	4.79909	AT4G22430	U	newMM289568	MM382	46.5339	90.3133
c1.loc144	newMM128873	1	144	1.54341e+07	3.14562	AT4G23440	U	MM52	newMM136392	134.31	159.034
c2.loc48	newMM289568	2	48	4.16645e+06	8.84445	AT4G23440	U	MM171	newMM294055	36.1516	49.9873
newMM684654	newMM684654	4	43.1088	6.91635e+06	3.11433	AT4G23440	U	MM552	MM694	7.35741	77.3887
c4.loc12	newMM640081	4	12	1.7895e+06	3.36049	AT4G24490	U	MM550	MM665	0	33.8209
newMM872653	newMM872653	5	111.141	1.05062e+07	2.77472	AT4G24490	U	newMM850133	MM823	50.3644	118.607
c4.loc26	newMM662605	4	26	4.3197e+06	4.4188	AT4G24630	U	MM550	MM699	0	87.1721
newMM294055	newMM294055	2	49.9873	4.72595e+06	3.02056	AT4G24680	U	MM168	MM374	30.6132	79.0954
newMM684654	newMM684654	4	43.1088	6.91635e+06	2.88908	AT4G24680	U	MM666	MM695	35.3393	78.5168
c5.loc70	MM719	5	70	8.57625e+06	2.91221	AT4G28470	U	newMM850133	MM837	50.3644	125.323
c1.loc152	MM87	1	152	1.56874e+07	4.8856	AT4G30080	U	MM17	MM160	117.02	207.882
c2.loc48	newMM289568	2	48	4.16645e+06	4.8299	AT4G30080	U	newMM257090	newMM307318	20.956	63.1931
MM719	MM719	5	72.2646	8.57625e+06	2.82293	AT4G31080	U	newMM855216	MM721	65.3864	78.5013
c2.loc48	newMM289568	2	48	4.16645e+06	4.32263	AT4G31480	U	newMM253615	newMM307318	0	63.1931
c5.loc70	MM719	5	70	8.57625e+06	4.82656	AT4G32410	U	MM707	MM825	5.61249	121.483
c2.loc12	MM167	2	12	375930	5.48888	AT4G32640	U	newMM253615	newMM303102	0	52.7893
c5.loc70	MM719	5	70	8.57625e+06	3.28487	AT4G32640	U	MM707	MM721	5.61249	78.5013
newMM122353	newMM122353	1	138.491	1.42829e+07	5.32793	AT4G33585	U	MM52	MM87	134.31	153.525
c4.loc12	newMM640081	4	12	1.7895e+06	4.65571	AT4G33585	U	MM550	newMM672041	0	30.491
c5.loc114	newMM876885	5	114	1.10408e+07	2.92792	AT4G33585	U	MM706	MM832	0	122.527
c1.loc150	MM87	1	150	1.56874e+07	3.73024	AT4G33590	U	MM17	newMM136392	117.02	159.034
c2.loc28	MM168	2	28	930852	4.39134	AT4G33590	U	MM166	newMM316002	9.74503	71.1732
c4.loc12	newMM640081	4	12	1.7895e+06	3.04842	AT4G33590	U	MM550	MM704	0	159.336
newMM531867	newMM531867	3	95.4907	1.30908e+07	3.81302	AT4G34080	U	MM432	newMM598385	87.1462	133.489
newMM872653	newMM872653	5	111.141	1.05062e+07	2.68294	AT4G34100	U	MM725	newMM918144	85.6739	137.046
c5.loc76	MM721	5	76	8666820	3.43104	AT4G34140	U	newMM850133	newMM909835	50.3644	130.01
newMM680193	newMM680193	4	39.5139	6.37195e+06	2.81571	AT4G34370	U	MM551	MM678	1.79704	40.9458
newMM680193	newMM680193	4	39.5139	6.37195e+06	3.70602	AT4G35230	U	MM552	newMM693993	7.35741	55.0358
c2.loc12	MM167	2	12	375930	2.99016	AT4G35270	U	newMM253615	newMM303102	0	52.7893
c4.loc46	newMM684654	4	46	6.91635e+06	5.05856	AT4G36140	U	MM679	newMM693993	41.9122	55.0358
c4.loc12	newMM640081	4	12	1.7895e+06	4.6352	AT4G37030	U	MM551	MM587	1.79704	20.5107
c5.loc70	MM719	5	70	8.57625e+06	4.63072	AT4G37030	U	newMM850133	MM825	50.3644	121.483
c5.loc118	MM823	5	118	1.36419e+07	3.25781	AT4G37880	U	MM728	MM845	98.2177	135.859
c2.loc42	newMM273663	2	42	2.539e+06	5.53887	AT4G39420	U	newMM253615	newMM315925	0	71.1391
c5.loc72	MM719	5	72	8.57625e+06	4.24423	AT4G39420	U	newMM855216	MM721	65.3864	78.5013
c4.loc46	newMM684654	4	46	6.91635e+06	2.26909	AT4G39960	U	MM551	newMM757383	1.79704	127.657
c1.loc132	newMM113628	1	132	1.32185e+07	4.15543	AT5G01440	U	MM20	newMM128873	119.563	146.026
c2.loc48	newMM289568	2	48	4.16645e+06	5.85123	AT5G01440	U	MM171	MM330	36.1516	55.0409
c3.loc64	newMM500224	3	64	9.31085e+06	3.5771	AT5G01620	U	newMM487857	MM402	55.7635	74.9804
c2.loc70	MM357	2	70	6956397	4.168	AT5G02010	U	MM171	MM371	36.1516	71.7683
c2.loc48	newMM289568	2	48	4.16645e+06	3.2034	AT5G02250	U	newMM257090	MM372	20.956	74.8185
c5.loc118	MM823	5	118	1.36419e+07	2.49649	AT5G04130	U	MM725	newMM918144	85.6739	137.046
c5.loc70	MM719	5	70	8.57625e+06	2.39194	AT5G04280	U	MM706	MM845	0	135.859
newMM680193	newMM680193	4	39.5139	6.37195e+06	2.98358	AT5G04800	U	MM666	newMM693993	35.3393	55.0358
newMM103916	newMM103916	1	121.483	1.20191e+07	3.05144	AT5G05180	U	MM10	newMM109843	90.826	126.361
c2.loc48	newMM289568	2	48	4.16645e+06	2.27067	AT5G05180	U	newMM253615	newMM357370	0	109.52
c3.loc112	newMM531867	3	112	1.30908e+07	2.33126	AT5G05180	U	MM432	newMM598385	87.1462	133.489
c5.loc70	MM719	5	70	8.57625e+06	3.28256	AT5G05180	U	MM707	MM721	5.61249	78.5013
newMM103916	newMM103916	1	121.483	1.20191e+07	3.74595	AT5G05350	U	MM11	newMM109843	100.492	126.361
c2.loc78	MM374	2	78	8562695	3.19803	AT5G05350	U	newMM253615	MM382	0	90.3133
c5.loc118	MM823	5	118	1.36419e+07	3.97216	AT5G05350	U	newMM872653	MM845	111.141	135.859
c5.loc28	newMM850133	5	28	7.73675e+06	4.44815	AT5G05970	U	MM707	newMM850133	5.61249	50.3644
c2.loc60	newMM307318	2	60	6.13825e+06	3.01361	AT5G06950	U	MM167	MM382	14.053	90.3133
c2.loc84	MM374	2	84	8562695	2.68851	AT5G07370	U	newMM320065	newMM357370	75.4132	109.52
c4.loc28	newMM662605	4	28	4.3197e+06	2.7184	AT5G07810	U	MM550	newMM693993	0	55.0358
c5.loc68	newMM855216	5	68	8.3647e+06	2.58709	AT5G08450	U	newMM850133	MM845	50.3644	135.859
c2.loc6	MM166	2	6	247542	3.34607	AT5G08470	U	newMM253615	newMM257090	0	20.956
c5.loc10	MM707	5	10	2262375	7.83066	AT5G08470	U	MM706	newMM850133	0	50.3644
newMM294055	newMM294055	2	49.9873	4.72595e+06	3.47354	AT5G08750	U	newMM289568	newMM303102	46.5339	52.7893
MM168	MM168	2	30.6132	930852	2.77208	AT5G09630	U	newMM257090	MM371	20.956	71.7683
c2.loc26	MM168	2	26	930852	2.21548	AT5G09860	U	newMM253615	MM382	0	90.3133
c5.loc64	newMM855216	5	64	8.3647e+06	2.20397	AT5G09860	U	MM707	newMM918144	5.61249	137.046
MM167	MM167	2	14.053	375930	3.61607	AT5G09870	U	newMM253615	MM372	0	74.8185
newMM680193	newMM680193	4	39.5139	6.37195e+06	2.87182	AT5G09950	U	MM665	newMM693993	33.8209	55.0358
MM551	MM551	4	1.79704	1.31413e+06	2.8367	AT5G10200	U	MM550	newMM652825	0	22.877
c5.loc20	MM707	5	20	2262375	7.44655	AT5G10370	U	MM707	newMM850133	5.61249	50.3644
MM371	MM371	2	71.7683	7538117	2.81297	AT5G12950	U	newMM253615	MM382	0	90.3133
MM167	MM167	2	14.053	375930	3.05327	AT5G13010	U	newMM253615	newMM257090	0	20.956
newMM640081	newMM640081	4	15.5849	1.7895e+06	4.30373	AT5G13620	U	MM550	MM587	0	20.5107
MM719	MM719	5	72.2646	8.57625e+06	3.53139	AT5G13620	U	newMM855216	MM721	65.3864	78.5013
c4.loc12	newMM640081	4	12	1.7895e+06	2.83995	AT5G14580	U	MM550	newMM693993	0	55.0358
c5.loc22	MM707	5	22	2262375	4.21017	AT5G14580	U	MM706	newMM850133	0	50.3644
newMM294055	newMM294055	2	49.9873	4.72595e+06	4.02697	AT5G14770	U	newMM273663	newMM303102	43.6545	52.7893
c1.loc122	newMM103916	1	122	1.20191e+07	1.56227	AT5G14950	U	MM5	newMM249066	84.5806	282.313
c5.loc70	MM719	5	70	8.57625e+06	1.8046	AT5G14950	U	MM706	MM845	0	135.859
c2.loc12	MM167	2	12	375930	4.09652	AT5G15890	U	newMM253615	MM388	0	135.481
c4.loc4	MM551	4	4	1.31413e+06	2.79749	AT5G15890	U	MM550	MM666	0	35.3393
c5.loc26	MM707	5	26	2262375	14.2327	AT5G15890	U	MM707	newMM850133	5.61249	50.3644
c2.loc40	newMM270217	2	40	2.10695e+06	3.48443	AT5G16260	U	MM166	MM371	9.74503	71.7683
c5.loc72	MM719	5	72	8.57625e+06	2.62262	AT5G16610	U	MM706	MM845	0	135.859
c4.loc48	newMM684654	4	48	6.91635e+06	4.83953	AT5G16810	U	newMM680193	MM691	39.5139	69.2951
c1.loc120	MM20	1	120	11323534	2.61425	AT5G16860	U	newMM68722	newMM109843	71.8905	126.361
c2.loc88	MM382	2	88	1.05338e+07	4.04682	AT5G16860	U	newMM289568	newMM357370	46.5339	109.52
c5.loc118	MM823	5	118	1.36419e+07	2.77629	AT5G16880	U	MM707	MM845	5.61249	135.859
c2.loc54	MM330	2	54	5.85518e+06	4.48269	AT5G16910	U	MM167	MM372	14.053	74.8185
c2.loc76	newMM320065	2	76	7.77755e+06	2.0837	AT5G17270	U	newMM253615	MM388	0	135.481
c2.loc126	MM388	2	126	15411705	2.55888	AT5G17510	U	newMM289568	MM388	46.5339	135.481
MM719	MM719	5	72.2646	8.57625e+06	2.51251	AT5G17510	U	MM707	MM837	5.61249	125.323
newMM113628	newMM113628	1	132.027	1.32185e+07	5.37445	AT5G17850	U	MM33	newMM177545	129.196	192.839
c5.loc72	MM719	5	72	8.57625e+06	3.34416	AT5G18500	U	newMM855216	newMM912552	65.3864	132.869
c2.loc82	MM374	2	82	8562695	3.97412	AT5G18630	U	newMM320065	MM382	75.4132	90.3133
c5.loc20	MM707	5	20	2262375	2.83159	AT5G18630	U	MM706	MM825	0	121.483
MM357	MM357	2	69.3467	6956397	2.65412	AT5G18840	U	MM171	MM374	36.1516	79.0954
c5.loc106	MM734	5	106	1.0053e+07	3.21205	AT5G18840	M	MM707	MM837	5.61249	125.323
c2.loc48	newMM289568	2	48	4.16645e+06	1.79863	AT5G19020	U	newMM253615	MM382	0	90.3133
c2.loc48	newMM289568	2	48	4.16645e+06	3.87682	AT5G19610	U	newMM257090	MM371	20.956	71.7683
c2.loc50	newMM294055	2	50	4.72595e+06	3.47872	AT5G19920	U	MM167	MM382	14.053	90.3133
c5.loc118	MM823	5	118	1.36419e+07	4.66555	AT5G19920	U	newMM855216	MM825	65.3864	121.483
c3.loc120	newMM598385	3	120	2.05852e+07	3.95282	AT5G20200	U	newMM531867	newMM610685	95.4907	153.584
c5.loc70	MM719	5	70	8.57625e+06	3.41584	AT5G20610	U	newMM850133	MM837	50.3644	125.323
c3.loc116	newMM598385	3	116	2.05852e+07	2.41894	AT5G20660	U	newMM531867	newMM610685	95.4907	153.584
MM719	MM719	5	72.2646	8.57625e+06	3.44703	AT5G20660	U	newMM855216	MM837	65.3864	125.323
MM689	MM689	4	62.1073	8.90693e+06	3.51547	AT5G20990	U	MM686	MM694	57.3678	77.3887
c2.loc14	MM167	2	14	375930	3.08446	AT5G22220	U	newMM253615	newMM307318	0	63.1931
newMM912552	newMM912552	5	132.869	1.5085e+07	3.70065	AT5G22220	U	MM837	MM845	125.323	135.859
c5.loc118	MM823	5	118	1.36419e+07	3.87563	AT5G22450	U	newMM850133	MM825	50.3644	121.483
c3.loc112	newMM531867	3	112	1.30908e+07	2.34692	AT5G22480	U	MM432	newMM598385	87.1462	133.489
c5.loc72	MM719	5	72	8.57625e+06	2.45979	AT5G22480	U	MM707	newMM909835	5.61249	130.01
c2.loc40	newMM270217	2	40	2.10695e+06	5.81301	AT5G22700	U	MM167	MM357	14.053	69.3467
c2.loc48	newMM289568	2	48	4.16645e+06	3.70403	AT5G22760	U	newMM253615	MM382	0	90.3133
newMM103916	newMM103916	1	121.483	1.20191e+07	1.89812	AT5G22780	U	newMM62831	MM160	55.2573	207.882
MM166	MM166	2	9.74503	247542	2.63088	AT5G22820	U	newMM253615	newMM307318	0	63.1931
c2.loc70	MM357	2	70	6956397	4.94565	AT5G22840	U	MM171	MM374	36.1516	79.0954
MM719	MM719	5	72.2646	8.57625e+06	3.04691	AT5G22840	U	MM707	MM721	5.61249	78.5013
newMM855216	newMM855216	5	65.3864	8.3647e+06	3.38045	AT5G23880	U	newMM850133	newMM876885	50.3644	115.186
newMM103916	newMM103916	1	121.483	1.20191e+07	1.87802	AT5G24740	U	MM5	newMM231042	84.5806	263.49
c5.loc70	MM719	5	70	8.57625e+06	2.00443	AT5G24740	U	MM706	MM845	0	135.859
c2.loc2	newMM253615	2	2	34300.5	3.97629	AT5G25050	U	newMM253615	MM371	0	71.7683
c2.loc22	newMM257090	2	22	374050	2.9284	AT5G25080	U	MM167	MM382	14.053	90.3133
c1.loc94	MM10	1	94	8.93196e+06	4.43014	AT5G25440	U	MM5	newMM109843	84.5806	126.361
c2.loc14	MM167	2	14	375930	3.81563	AT5G25440	U	newMM253615	newMM303102	0	52.7893
c1.loc112	newMM90766	1	112	1.04029e+07	2.43847	AT5G25530	U	MM5	newMM231042	84.5806	263.49
c1.loc88	MM10	1	88	8.93196e+06	2.62642	AT5G25590	U	newMM22972	newMM109843	12.7028	126.361
c2.loc82	MM374	2	82	8562695	4.79808	AT5G25590	U	newMM320065	MM382	75.4132	90.3133
c4.loc8	MM552	4	8	1447940	5.38377	AT5G25800	U	MM551	newMM640081	1.79704	15.5849
c1.loc188	newMM177545	1	188	2.14517e+07	3.3946	AT5G26200	U	newMM87045	newMM231042	104.551	263.49
c2.loc48	newMM289568	2	48	4.16645e+06	3.61945	AT5G26200	U	MM171	MM372	36.1516	74.8185
c5.loc72	MM719	5	72	8.57625e+06	12.5065	AT5G26200	U	newMM855216	newMM872653	65.3864	111.141
c2.loc50	newMM294055	2	50	4.72595e+06	2.41734	AT5G26240	U	newMM253615	newMM357370	0	109.52
c2.loc48	newMM289568	2	48	4.16645e+06	3.46635	AT5G26780	U	MM168	MM372	30.6132	74.8185
c5.loc116	newMM876885	5	116	1.10408e+07	2.4693	AT5G26940	U	newMM850133	MM837	50.3644	125.323
c2.loc50	newMM294055	2	50	4.72595e+06	2.75151	AT5G27010	U	MM171	MM371	36.1516	71.7683
c3.loc116	newMM598385	3	116	2.05852e+07	2.74259	AT5G27220	U	newMM531867	newMM610685	95.4907	153.584
newMM289568	newMM289568	2	46.5339	4.16645e+06	2.80297	AT5G27400	U	MM171	newMM307318	36.1516	63.1931
c2.loc48	newMM289568	2	48	4.16645e+06	3.6825	AT5G27640	U	MM171	MM372	36.1516	74.8185
c5.loc116	newMM876885	5	116	1.10408e+07	7.94686	AT5G27640	U	newMM872653	newMM909835	111.141	130.01
c1.loc142	newMM122429	1	142	1.4287e+07	3.40303	AT5G27930	U	newMM109843	newMM136392	126.361	159.034
MM167	MM167	2	14.053	375930	6.21084	AT5G27930	U	MM166	newMM273663	9.74503	43.6545
c2.loc48	newMM289568	2	48	4.16645e+06	2.8361	AT5G27970	U	newMM253615	MM382	0	90.3133
c5.loc116	newMM876885	5	116	1.10408e+07	3.29994	AT5G28150	U	MM725	MM845	85.6739	135.859
c2.loc84	MM374	2	84	8562695	3.77016	AT5G28290	U	MM168	MM388	30.6132	135.481
c5.loc116	newMM876885	5	116	1.10408e+07	4.79535	AT5G28290	U	newMM855216	newMM909835	65.3864	130.01
newMM294055	newMM294055	2	49.9873	4.72595e+06	2.92655	AT5G28350	U	MM167	MM382	14.053	90.3133
c2.loc70	MM357	2	70	6956397	3.87096	AT5G28530	U	newMM270217	MM374	40.2523	79.0954
c5.loc92	newMM863418	5	92	9.4147e+06	3.81553	AT5G28540	U	MM724	MM845	84.4766	135.859
newMM316002	newMM316002	2	71.1732	7.22845e+06	2.8133	AT5G28690	U	MM171	MM371	36.1516	71.7683
newMM103916	newMM103916	1	121.483	1.20191e+07	3.88058	AT5G30510	U	MM12	newMM109843	102.864	126.361
newMM294055	newMM294055	2	49.9873	4.72595e+06	5.3412	AT5G30510	U	MM168	newMM320065	30.6132	75.4132
newMM640081	newMM640081	4	15.5849	1.7895e+06	3.26865	AT5G30510	U	MM550	newMM672041	0	30.491
c5.loc110	MM744	5	110	1.03539e+07	3.96665	AT5G33290	M	newMM863418	MM827	89.1861	121.483
c2.loc48	newMM289568	2	48	4.16645e+06	3.63668	AT5G34850	U	newMM253615	MM372	0	74.8185
newMM315925	newMM315925	2	71.1391	7.22435e+06	2.84999	AT5G34930	U	newMM257090	MM371	20.956	71.7683
c2.loc48	newMM289568	2	48	4.16645e+06	5.63511	AT5G35160	U	MM171	MM382	36.1516	90.3133
MM330	MM330	2	55.0409	5.85518e+06	3.62596	AT5G35200	U	newMM253615	MM382	0	90.3133
c5.loc118	MM823	5	118	1.36419e+07	16.4695	AT5G35200	U	newMM876885	MM825	115.186	121.483
MM330	MM330	2	55.0409	5.85518e+06	2.93379	AT5G35360	U	newMM253615	newMM307318	0	63.1931
MM825	MM825	5	121.483	13738634	28.5476	AT5G35370	M	MM823	MM827	118.607	121.483
c5.loc70	MM719	5	70	8.57625e+06	2.76665	AT5G35450	U	newMM850133	MM837	50.3644	125.323
c5.loc98	MM728	5	98	9.71255e+06	4.86698	AT5G35732	M	MM721	newMM906272	78.5013	127.375
c2.loc4	newMM253615	2	4	34300.5	4.02613	AT5G35840	U	newMM253615	MM167	0	14.053
c1.loc268	newMM232694	1	268	2.81981e+07	2.99686	AT5G35930	U	MM163	newMM249066	256.58	282.313
c2.loc50	newMM294055	2	50	4.72595e+06	3.14283	AT5G35960	U	MM166	MM371	9.74503	71.7683
c1.loc148	newMM128873	1	148	1.54341e+07	3.52355	AT5G36210	U	newMM87045	newMM136392	104.551	159.034
c4.loc30	newMM672041	4	30	5.3639e+06	2.95174	AT5G36930	U	newMM640081	MM679	15.5849	41.9122
c2.loc48	newMM289568	2	48	4.16645e+06	4.04112	AT5G36940	U	newMM257090	MM374	20.956	79.0954
c5.loc136	MM849	5	136	1.57195e+07	3.14576	AT5G36940	U	MM725	newMM918144	85.6739	137.046
c1.loc108	newMM90766	1	108	1.04029e+07	2.84552	AT5G37000	U	MM10	newMM249066	90.826	282.313
c2.loc72	MM371	2	72	7538117	3.29385	AT5G37310	U	newMM307318	MM382	63.1931	90.3133
c1.loc106	newMM87045	1	106	9.9289e+06	2.17177	AT5G37500	U	MM10	newMM136392	90.826	159.034
newMM253615	newMM253615	2	0	34300.5	2.12181	AT5G37500	U	newMM253615	MM382	0	90.3133
c2.loc48	newMM289568	2	48	4.16645e+06	2.83095	AT5G37830	U	newMM257090	MM388	20.956	135.481
c5.loc134	newMM912552	5	134	1.5085e+07	7.3322	AT5G37990	M	MM837	newMM918144	125.323	137.046
c2.loc84	MM374	2	84	8562695	3.98987	AT5G38040	U	newMM320065	newMM357370	75.4132	109.52
c1.loc118	MM17	1	118	11098853	2.17364	AT5G38070	U	MM10	newMM249066	90.826	282.313
c2.loc84	MM374	2	84	8562695	3.29629	AT5G38140	U	MM168	MM388	30.6132	135.481
c5.loc134	newMM912552	5	134	1.5085e+07	4.60176	AT5G38140	U	newMM872653	newMM918144	111.141	137.046
c2.loc48	newMM289568	2	48	4.16645e+06	4.19858	AT5G38150	U	MM171	newMM357370	36.1516	109.52
c5.loc116	newMM876885	5	116	1.10408e+07	3.81394	AT5G38150	U	MM707	MM845	5.61249	135.859
c2.loc44	newMM273663	2	44	2.539e+06	4.98953	AT5G38380	U	newMM270217	newMM294055	40.2523	49.9873
c2.loc78	MM374	2	78	8562695	2.46929	AT5G38730	U	newMM253615	MM382	0	90.3133
c5.loc116	newMM876885	5	116	1.10408e+07	2.42745	AT5G38730	U	MM722	newMM918144	82.117	137.046
c2.loc18	newMM257090	2	18	374050	2.75299	AT5G39040	U	MM166	newMM316002	9.74503	71.1732
c4.loc46	newMM684654	4	46	6.91635e+06	3.47022	AT5G39040	U	MM552	MM701	7.35741	98.3978
newMM294055	newMM294055	2	49.9873	4.72595e+06	5.41724	AT5G39350	U	MM171	MM371	36.1516	71.7683
c2.loc38	MM171	2	38	1252241	4.48437	AT5G39960	U	newMM253615	MM372	0	74.8185
c5.loc118	MM823	5	118	1.36419e+07	5.71143	AT5G39960	U	newMM872653	MM845	111.141	135.859
c1.loc106	newMM87045	1	106	9.9289e+06	1.50032	AT5G40100	U	MM5	newMM249066	84.5806	282.313
newMM294055	newMM294055	2	49.9873	4.72595e+06	3.54825	AT5G40850	U	MM167	newMM307318	14.053	63.1931
c4.loc38	newMM680193	4	38	6.37195e+06	4.64185	AT5G40910	U	MM661	newMM693993	31.6884	55.0358
MM385	MM385	2	114.47	12736594	2.96761	AT5G41150	U	MM382	MM388	90.3133	135.481
c5.loc134	newMM912552	5	134	1.5085e+07	3.59006	AT5G41430	M	MM744	newMM918144	108.901	137.046
c5.loc118	MM823	5	118	1.36419e+07	2.14913	AT5G41580	U	MM706	MM845	0	135.859
c2.loc46	newMM289568	2	46	4.16645e+06	3.7643	AT5G41680	U	newMM253615	MM374	0	79.0954
newMM912552	newMM912552	5	132.869	1.5085e+07	8.43041	AT5G41680	U	newMM876885	MM845	115.186	135.859
c5.loc118	MM823	5	118	1.36419e+07	3.21376	AT5G41880	U	newMM867967	MM832	103.779	122.527
c2.loc46	newMM289568	2	46	4.16645e+06	3.35408	AT5G42220	U	newMM253615	MM374	0	79.0954
c5.loc134	newMM912552	5	134	1.5085e+07	3.60819	AT5G42220	U	newMM872653	newMM918144	111.141	137.046
c5.loc116	newMM876885	5	116	1.10408e+07	4.1495	AT5G42240	U	MM725	MM845	85.6739	135.859
c1.loc134	MM52	1	134	1.36189e+07	3.5991	AT5G43120	U	MM33	newMM136392	129.196	159.034
c4.loc46	newMM684654	4	46	6.91635e+06	2.92657	AT5G43120	U	MM550	newMM701527	0	65.6122
c2.loc78	MM374	2	78	8562695	2.2631	AT5G43270	U	newMM253615	newMM357370	0	109.52
c3.loc116	newMM598385	3	116	2.05852e+07	3.34409	AT5G43320	U	newMM531867	newMM598385	95.4907	133.489
newMM289568	newMM289568	2	46.5339	4.16645e+06	2.85826	AT5G43710	U	newMM253615	newMM307318	0	63.1931
newMM103916	newMM103916	1	121.483	1.20191e+07	4.53477	AT5G43900	U	MM17	newMM109843	117.02	126.361
c5.loc118	MM823	5	118	1.36419e+07	3.08209	AT5G43920	U	MM725	newMM909835	85.6739	130.01
c5.loc134	newMM912552	5	134	1.5085e+07	4.80996	AT5G44150	U	newMM909835	newMM918144	130.01	137.046
c4.loc38	newMM680193	4	38	6.37195e+06	3.02206	AT5G44510	U	newMM640081	newMM693993	15.5849	55.0358
c2.loc98	MM382	2	98	1.05338e+07	4.32792	AT5G44530	U	MM374	newMM357370	79.0954	109.52
c2.loc48	newMM289568	2	48	4.16645e+06	6.06399	AT5G45060	U	MM171	MM374	36.1516	79.0954
newMM307318	newMM307318	2	63.1931	6.13825e+06	2.82396	AT5G45600	U	MM167	MM357	14.053	69.3467
newMM103916	newMM103916	1	121.483	1.20191e+07	2.79088	AT5G45790	U	MM10	newMM109843	90.826	126.361
c2.loc78	MM374	2	78	8562695	4.19988	AT5G45790	U	MM168	MM382	30.6132	90.3133
c5.loc118	MM823	5	118	1.36419e+07	3.7962	AT5G45790	U	MM725	MM845	85.6739	135.859
c5.loc118	MM823	5	118	1.36419e+07	3.5663	AT5G45900	U	MM725	MM845	85.6739	135.859
c2.loc8	MM166	2	8	247542	2.71969	AT5G46470	U	newMM253615	newMM289568	0	46.5339
c5.loc70	MM719	5	70	8.57625e+06	2.42921	AT5G46920	U	MM706	MM845	0	135.859
c5.loc118	MM823	5	118	1.36419e+07	4.47215	AT5G47020	U	newMM850133	MM825	50.3644	121.483
c5.loc118	MM823	5	118	1.36419e+07	3.48939	AT5G48040	U	newMM872653	MM845	111.141	135.859
c1.loc108	newMM90766	1	108	1.04029e+07	2.40818	AT5G48120	U	newMM5147	MM163	0	256.58
c2.loc48	newMM289568	2	48	4.16645e+06	2.39447	AT5G48120	U	newMM253615	MM388	0	135.481
c2.loc60	newMM307318	2	60	6.13825e+06	3.49158	AT5G49430	U	newMM257090	MM382	20.956	90.3133
newMM684654	newMM684654	4	43.1088	6.91635e+06	3.69943	AT5G49430	U	MM666	newMM693993	35.3393	55.0358
MM719	MM719	5	72.2646	8.57625e+06	3.75511	AT5G49430	U	MM707	newMM912552	5.61249	132.869
c2.loc12	MM167	2	12	375930	3.0966	AT5G49580	U	newMM253615	MM371	0	71.7683
c2.loc76	newMM320065	2	76	7.77755e+06	4.12414	AT5G49830	U	newMM257090	MM382	20.956	90.3133
c5.loc116	newMM876885	5	116	1.10408e+07	4.07811	AT5G49840	U	MM728	MM837	98.2177	125.323
c2.loc114	MM385	2	114	12736594	2.52961	AT5G50780	U	MM382	MM388	90.3133	135.481
c5.loc86	MM725	5	86	9413421	2.57901	AT5G50780	U	MM721	MM823	78.5013	118.607
c2.loc76	newMM320065	2	76	7.77755e+06	2.66051	AT5G50960	U	newMM253615	MM382	0	90.3133
newMM294055	newMM294055	2	49.9873	4.72595e+06	3.43268	AT5G51340	U	MM167	newMM307318	14.053	63.1931
c2.loc48	newMM289568	2	48	4.16645e+06	3.58213	AT5G51640	U	newMM253615	MM382	0	90.3133
c2.loc18	newMM257090	2	18	374050	2.72917	AT5G53150	U	MM166	newMM307318	9.74503	63.1931
c5.loc116	newMM876885	5	116	1.10408e+07	2.77143	AT5G53890	U	newMM855216	newMM918144	65.3864	137.046
MM167	MM167	2	14.053	375930	2.54663	AT5G54180	U	newMM253615	newMM294055	0	49.9873
newMM103916	newMM103916	1	121.483	1.20191e+07	3.50922	AT5G54380	U	MM10	newMM109843	90.826	126.361
c2.loc48	newMM289568	2	48	4.16645e+06	3.59935	AT5G54380	U	newMM253615	MM382	0	90.3133
newMM863418	newMM863418	5	89.1861	9.4147e+06	3.81088	AT5G55000	U	newMM850133	MM734	50.3644	107.184
c2.loc76	newMM320065	2	76	7.77755e+06	2.32536	AT5G55820	U	newMM253615	MM382	0	90.3133
newMM876885	newMM876885	5	115.186	1.10408e+07	3.1581	AT5G56730	U	newMM855216	MM825	65.3864	121.483
MM330	MM330	2	55.0409	5.85518e+06	3.35633	AT5G56890	U	newMM257090	newMM307318	20.956	63.1931
MM126	MM126	1	174.949	1.73634e+07	3.32983	AT5G57580	U	MM33	newMM177545	129.196	192.839
c2.loc48	newMM289568	2	48	4.16645e+06	5.05241	AT5G57580	U	MM168	MM382	30.6132	90.3133
c4.loc74	MM694	4	74	10528211	3.85548	AT5G57580	U	MM679	MM698	41.9122	82.1996
newMM640081	newMM640081	4	15.5849	1.7895e+06	2.84865	AT5G58100	U	MM552	MM654	7.35741	31.6884
c2.loc48	newMM289568	2	48	4.16645e+06	2.30678	AT5G58760	U	newMM253615	MM371	0	71.7683
newMM273663	newMM273663	2	43.6545	2.539e+06	4.19126	AT5G59650	U	MM167	MM374	14.053	79.0954
c5.loc106	MM734	5	106	1.0053e+07	3.0074	AT5G59710	U	newMM855216	newMM918144	65.3864	137.046
newMM103916	newMM103916	1	121.483	1.20191e+07	3.27391	AT5G59740	U	MM10	newMM109843	90.826	126.361
c2.loc84	MM374	2	84	8562695	3.17959	AT5G59740	U	newMM273663	MM388	43.6545	135.481
c3.loc110	newMM531867	3	110	1.30908e+07	2.86259	AT5G59740	U	MM432	newMM598385	87.1462	133.489
c5.loc116	newMM876885	5	116	1.10408e+07	2.88479	AT5G59740	U	MM734	newMM909835	107.184	130.01
MM827	MM827	5	121.483	13788358	3.13579	AT5G60450	U	newMM863418	MM837	89.1861	125.323
newMM103916	newMM103916	1	121.483	1.20191e+07	3.42321	AT5G60570	U	MM10	newMM109843	90.826	126.361
MM357	MM357	2	69.3467	6956397	3.19849	AT5G60570	U	MM168	MM372	30.6132	74.8185
c5.loc116	newMM876885	5	116	1.10408e+07	4.55365	AT5G60570	U	MM734	MM845	107.184	135.859
newMM294055	newMM294055	2	49.9873	4.72595e+06	3.22604	AT5G60690	U	newMM253615	MM382	0	90.3133
c2.loc52	newMM303102	2	52	5.6598e+06	3.06293	AT5G61140	U	newMM253615	MM371	0	71.7683
c5.loc80	MM721	5	80	8666820	2.96142	AT5G62680	U	newMM855216	MM845	65.3864	135.859
c5.loc24	MM707	5	24	2262375	1.85956	AT5G63610	U	MM706	MM845	0	135.859
c2.loc48	newMM289568	2	48	4.16645e+06	3.13202	AT5G63630	U	MM166	newMM315925	9.74503	71.1391
MM719	MM719	5	72.2646	8.57625e+06	3.11501	AT5G63630	U	newMM855216	MM832	65.3864	122.527
c5.loc136	MM849	5	136	1.57195e+07	2.65764	AT5G63870	U	MM707	newMM918144	5.61249	137.046
c1.loc278	newMM240490	1	278	2.90908e+07	2.80602	AT5G64070	U	newMM211229	newMM249066	238.534	282.313
MM357	MM357	2	69.3467	6956397	5.24665	AT5G64070	U	MM166	newMM315925	9.74503	71.1391
MM823	MM823	5	118.607	1.36419e+07	2.82088	AT5G64070	U	newMM855216	newMM918144	65.3864	137.046
c2.loc52	newMM303102	2	52	5.6598e+06	3.86737	AT5G64740	U	newMM257090	MM371	20.956	71.7683
c2.loc48	newMM289568	2	48	4.16645e+06	4.43724	AT5G64930	U	newMM273663	MM374	43.6545	79.0954
c2.loc48	newMM289568	2	48	4.16645e+06	3.2034	AT5G65750	U	MM166	MM382	9.74503	90.3133
c5.loc136	MM849	5	136	1.57195e+07	2.46856	AT5G65750	U	MM728	newMM918144	98.2177	137.046
newMM662605	newMM662605	4	26.9733	4.3197e+06	2.85992	AT5G65950	U	MM551	MM699	1.79704	87.1721
MM734	MM734	5	107.184	1.0053e+07	2.59881	AT5G67530	U	MM721	MM825	78.5013	121.483
