# Supplementary material for: Heterochromatin is a quantitative trait associated with spontaneous epiallele formation
Source: Nat Commun. 2021 Nov 29;12:6958. doi: 10.1038/s41467-021-27320-6 (PMC8630088; doi:10.1038/s41467-021-27320-6)
Supplement: Supplementary file 14 — Supplementary Data 12 [file 41467_2021_27320_MOESM14_ESM.xlsx]

## Sheet: Sheet1
Supplementary Data 12
gbM gene	mCHG-gain_gbM	UM gene	mCHG-gain_UM
AT2G02480	AT2G02790	AT2G02497	AT2G02770
AT2G02560	AT2G02860	AT2G02510	AT2G05140
AT2G02570	AT2G03140	AT2G02515	AT2G14045
AT2G02720	AT2G03667	AT2G02540	AT2G17270
AT2G02730	AT2G04235	AT2G02590	AT2G40300
AT2G02750	AT2G04740	AT2G02630	AT2G41350
AT2G02760	AT2G04890	AT2G02635	AT2G44770
AT2G02790	AT2G05120	AT2G02640	AT2G44850
AT2G02800	AT2G05170	AT2G02650	AT2G44920
AT2G02860	AT2G07360	AT2G02680	AT2G45010
AT2G02870	AT2G12550	AT2G02690	AT2G45260
AT2G02960	AT2G13650	AT2G02695	AT4G36470
AT2G03140	AT2G14120	AT2G02700
AT2G03150	AT2G14170	AT2G02765
AT2G03210	AT2G14255	AT2G02770
AT2G03220	AT2G15230	AT2G02850
AT2G03240	AT2G16485	AT2G02930
AT2G03270	AT2G16870	AT2G02950
AT2G03390	AT2G16940	AT2G02990
AT2G03480	AT2G17140	AT2G03010
AT2G03520	AT2G39580	AT2G03020
AT2G03530	AT2G39670	AT2G03030
AT2G03600	AT2G39940	AT2G03040
AT2G03610	AT2G40030	AT2G03050
AT2G03620	AT2G40490	AT2G03090
AT2G03630	AT2G40730	AT2G03110
AT2G03640	AT2G41020	AT2G03130
AT2G03667	AT2G41050	AT2G03160
AT2G03670	AT2G41460	AT2G03170
AT2G03730	AT2G41520	AT2G03190
AT2G03770	AT2G41620	AT2G03230
AT2G03780	AT2G41700	AT2G03290
AT2G03810	AT2G42640	AT2G03300
AT2G03820	AT2G42890	AT2G03310
AT2G03870	AT2G43250	AT2G03320
AT2G03890	AT2G43400	AT2G03330
AT2G04030	AT2G43490	AT2G03370
AT2G04040	AT2G43770	AT2G03420
AT2G04235	AT2G44090	AT2G03440
AT2G04270	AT2G44830	AT2G03500
AT2G04280	AT4G36490	AT2G03505
AT2G04305	AT4G36690	AT2G03550
AT2G04350	AT4G37080	AT2G03565
AT2G04430		AT2G03580
AT2G04560		AT2G03710
AT2G04620		AT2G03740
AT2G04622		AT2G03750
AT2G04650		AT2G03760
AT2G04660		AT2G03840
AT2G04690		AT2G03850
AT2G04740		AT2G04025
AT2G04750		AT2G04038
AT2G04842		AT2G04115
AT2G04850		AT2G04190
AT2G04860		AT2G04220
AT2G04865		AT2G04240
AT2G04880		AT2G04378
AT2G04890		AT2G04380
AT2G04940		AT2G04395
AT2G05060		AT2G04440
AT2G05120		AT2G04480
AT2G05160		AT2G04495
AT2G05170		AT2G04500
AT2G05210		AT2G04515
AT2G05220		AT2G04520
AT2G05260		AT2G04550
AT2G05320		AT2G04675
AT2G05590		AT2G04780
AT2G05710		AT2G04790
AT2G05755		AT2G04800
AT2G05760		AT2G04920
AT2G05830		AT2G04930
AT2G05920		AT2G05070
AT2G05990		AT2G05140
AT2G06000		AT2G05270
AT2G06005		AT2G05294
AT2G06040		AT2G05310
AT2G06210		AT2G05370
AT2G06510		AT2G05380
AT2G06530		AT2G05400
AT2G06990		AT2G05420
AT2G07050		AT2G05440
AT2G07170		AT2G05510
AT2G07180		AT2G05520
AT2G07360		AT2G05540
AT2G07690		AT2G05620
AT2G11000		AT2G05632
AT2G11225		AT2G05655
AT2G11520		AT2G05720
AT2G12400		AT2G05753
AT2G12550		AT2G05786
AT2G13100		AT2G05790
AT2G13290		AT2G05810
AT2G13350		AT2G05940
AT2G13370		AT2G06166
AT2G13440		AT2G06200
AT2G13540		AT2G06255
AT2G13560		AT2G06520
AT2G13600		AT2G06850
AT2G13650		AT2G06925
AT2G13790		AT2G06983
AT2G13800		AT2G07000
AT2G13840		AT2G07340
AT2G14050		AT2G09970
AT2G14120		AT2G09990
AT2G14170		AT2G10450
AT2G14255		AT2G10535
AT2G14260		AT2G10553
AT2G14530		AT2G10931
AT2G14680		AT2G11035
AT2G14690		AT2G11205
AT2G14720		AT2G11215
AT2G14740		AT2G11270
AT2G14750		AT2G11271
AT2G14820		AT2G11815
AT2G14835		AT2G11890
AT2G14850		AT2G11891
AT2G14910		AT2G12170
AT2G15230		AT2G12190
AT2G15240		AT2G12461
AT2G15280		AT2G12462
AT2G15370		AT2G12465
AT2G15530		AT2G12646
AT2G15560		AT2G13125
AT2G15680		AT2G13275
AT2G15690		AT2G13295
AT2G15695		AT2G13422
AT2G15730		AT2G13570
AT2G15790		AT2G13630
AT2G15820		AT2G13640
AT2G15860		AT2G13660
AT2G15880		AT2G13900
AT2G15900		AT2G13985
AT2G15910		AT2G14045
AT2G16070		AT2G14070
AT2G16090		AT2G14080
AT2G16230		AT2G14100
AT2G16250		AT2G14160
AT2G16270		AT2G14210
AT2G16390		AT2G14247
AT2G16405		AT2G14282
AT2G16430		AT2G14285
AT2G16460		AT2G14365
AT2G16485		AT2G14378
AT2G16530		AT2G14460
AT2G16595		AT2G14500
AT2G16630		AT2G14560
AT2G16640		AT2G14610
AT2G16770		AT2G14635
AT2G16860		AT2G14660
AT2G16870		AT2G14692
AT2G16880		AT2G14695
AT2G16910		AT2G14775
AT2G16920		AT2G14800
AT2G16940		AT2G14810
AT2G16950		AT2G14825
AT2G17020		AT2G14830
AT2G17033		AT2G14846
AT2G17036		AT2G14880
AT2G17140		AT2G14890
AT2G17150		AT2G14900
AT2G17190		AT2G15000
AT2G17200		AT2G15010
AT2G17250		AT2G15042
AT2G17290		AT2G15080
AT2G39580		AT2G15090
AT2G39670		AT2G15130
AT2G39740		AT2G15220
AT2G39770		AT2G15300
AT2G39810		AT2G15318
AT2G39840		AT2G15320
AT2G39930		AT2G15325
AT2G39940		AT2G15327
AT2G40030		AT2G15345
AT2G40070		AT2G15360
AT2G40090		AT2G15400
AT2G40430		AT2G15440
AT2G40490		AT2G15535
AT2G40630		AT2G15570
AT2G40730		AT2G15580
AT2G40770		AT2G15590
AT2G40810		AT2G15640
AT2G40820		AT2G15670
AT2G40830		AT2G15740
AT2G40850		AT2G15830
AT2G40930		AT2G15890
AT2G40980		AT2G15960
AT2G40990		AT2G15970
AT2G41020		AT2G16005
AT2G41050		AT2G16050
AT2G41210		AT2G16060
AT2G41220		AT2G16190
AT2G41460		AT2G16200
AT2G41500		AT2G16210
AT2G41520		AT2G16220
AT2G41560		AT2G16225
AT2G41620		AT2G16290
AT2G41700		AT2G16300
AT2G41770		AT2G16360
AT2G41790		AT2G16380
AT2G41820		AT2G16385
AT2G41910		AT2G16505
AT2G41945		AT2G16520
AT2G41960		AT2G16535
AT2G41980		AT2G16580
AT2G42030		AT2G16575
AT2G42270		AT2G16592
AT2G42330		AT2G16594
AT2G42450		AT2G16600
AT2G42520		AT2G16660
AT2G42600		AT2G16700
AT2G42640		AT2G16710
AT2G42700		AT2G16720
AT2G42880		AT2G16740
AT2G42890		AT2G16760
AT2G42940		AT2G16790
AT2G43020		AT2G16810
AT2G43040		AT2G16835
AT2G43160		AT2G16850
AT2G43250		AT2G16890
AT2G43330		AT2G16930
AT2G43400		AT2G16953
AT2G43410		AT2G16960
AT2G43490		AT2G16970
AT2G43500		AT2G16980
AT2G43710		AT2G16990
AT2G43770		AT2G17055
AT2G43900		AT2G17060
AT2G43980		AT2G17080
AT2G44065		AT2G17120
AT2G44090		AT2G17160
AT2G44260		AT2G17170
AT2G44270		AT2G17180
AT2G44440		AT2G17220
AT2G44710		AT2G17230
AT2G44830		AT2G17240
AT2G44900		AT2G17265
AT2G44950		AT2G17270
AT2G44970		AT2G17280
AT2G44980		AT2G39640
AT2G45270		AT2G39660
AT2G45440		AT2G39700
AT2G45460		AT2G39705
AT2G45480		AT2G39710
AT2G45500		AT2G39720
AT4G36360		AT2G39782
AT4G36440		AT2G39790
AT4G36480		AT2G39795
AT4G36490		AT2G39800
AT4G36520		AT2G39820
AT4G36550		AT2G39851
AT4G36580		AT2G39855
AT4G36630		AT2G39865
AT4G36690		AT2G39870
AT4G36730		AT2G39880
AT4G36760		AT2G39900
AT4G36940		AT2G39960
AT4G36960		AT2G39980
AT4G36980		AT2G39975
AT4G37030		AT2G40000
AT4G37040		AT2G40004
AT4G37080		AT2G40020
		AT2G40050
		AT2G40060
		AT2G40080
		AT2G40085
		AT2G40095
		AT2G40100
		AT2G40110
		AT2G40113
		AT2G40150
		AT2G40160
		AT2G40170
		AT2G40180
		AT2G40200
		AT2G40205
		AT2G40210
		AT2G40220
		AT2G40230
		AT2G40240
		AT2G40250
		AT2G40260
		AT2G40300
		AT2G40330
		AT2G40350
		AT2G40380
		AT2G40390
		AT2G40410
		AT2G40435
		AT2G40440
		AT2G40450
		AT2G40460
		AT2G40470
		AT2G40475
		AT2G40500
		AT2G40510
		AT2G40520
		AT2G40530
		AT2G40560
		AT2G40590
		AT2G40600
		AT2G40610
		AT2G40640
		AT2G40670
		AT2G40710
		AT2G40711
		AT2G40715
		AT2G40740
		AT2G40745
		AT2G40765
		AT2G40780
		AT2G40790
		AT2G40880
		AT2G40900
		AT2G40910
		AT2G40925
		AT2G40950
		AT2G40960
		AT2G40970
		AT2G40995
		AT2G41000
		AT2G41010
		AT2G41060
		AT2G41070
		AT2G41082
		AT2G41090
		AT2G41100
		AT2G41110
		AT2G41130
		AT2G41170
		AT2G41180
		AT2G41190
		AT2G41200
		AT2G41225
		AT2G41230
		AT2G41240
		AT2G41250
		AT2G41260
		AT2G41280
		AT2G41290
		AT2G41300
		AT2G41310
		AT2G41330
		AT2G41342
		AT2G41350
		AT2G41355
		AT2G41360
		AT2G41370
		AT2G41380
		AT2G41390
		AT2G41400
		AT2G41410
		AT2G41415
		AT2G41420
		AT2G41430
		AT2G41445
		AT2G41450
		AT2G41470
		AT2G41473
		AT2G41475
		AT2G41505
		AT2G41515
		AT2G41600
		AT2G41610
		AT2G41640
		AT2G41650
		AT2G41660
		AT2G41690
		AT2G41730
		AT2G41750
		AT2G41780
		AT2G41800
		AT2G41810
		AT2G41835
		AT2G41840
		AT2G41850
		AT2G41870
		AT2G41905
		AT2G41930
		AT2G41940
		AT2G41950
		AT2G41990
		AT2G42000
		AT2G42005
		AT2G42040
		AT2G42060
		AT2G42065
		AT2G42090
		AT2G42100
		AT2G42110
		AT2G42130
		AT2G42140
		AT2G42150
		AT2G42170
		AT2G42180
		AT2G42200
		AT2G42210
		AT2G42220
		AT2G42240
		AT2G42280
		AT2G42300
		AT2G42310
		AT2G42320
		AT2G42340
		AT2G42350
		AT2G42360
		AT2G42380
		AT2G42390
		AT2G42395
		AT2G42410
		AT2G42430
		AT2G42440
		AT2G42455
		AT2G42465
		AT2G42470
		AT2G42475
		AT2G42510
		AT2G42530
		AT2G42540
		AT2G42570
		AT2G42590
		AT2G42610
		AT2G42650
		AT2G42680
		AT2G42690
		AT2G42710
		AT2G42725
		AT2G42740
		AT2G42760
		AT2G42770
		AT2G42780
		AT2G42800
		AT2G42820
		AT2G42830
		AT2G42860
		AT2G42865
		AT2G42870
		AT2G42885
		AT2G42900
		AT2G42930
		AT2G42955
		AT2G42975
		AT2G42990
		AT2G43000
		AT2G43010
		AT2G43030
		AT2G43050
		AT2G43060
		AT2G43080
		AT2G43090
		AT2G43100
		AT2G43110
		AT2G43120
		AT2G43130
		AT2G43140
		AT2G43150
		AT2G43220
		AT2G43261
		AT2G43280
		AT2G43290
		AT2G43310
		AT2G43340
		AT2G43350
		AT2G43360
		AT2G43386
		AT2G43390
		AT2G43445
		AT2G43450
		AT2G43460
		AT2G43470
		AT2G43510
		AT2G43520
		AT2G43530
		AT2G43535
		AT2G43540
		AT2G43550
		AT2G43570
		AT2G43580
		AT2G43590
		AT2G43600
		AT2G43610
		AT2G43620
		AT2G43660
		AT2G43670
		AT2G43720
		AT2G43730
		AT2G43740
		AT2G43745
		AT2G43780
		AT2G43820
		AT2G43840
		AT2G43860
		AT2G43870
		AT2G43880
		AT2G43890
		AT2G43910
		AT2G43920
		AT2G43930
		AT2G43945
		AT2G43960
		AT2G44000
		AT2G44010
		AT2G44030
		AT2G44050
		AT2G44070
		AT2G44080
		AT2G44130
		AT2G44190
		AT2G44195
		AT2G44198
		AT2G44210
		AT2G44240
		AT2G44250
		AT2G44290
		AT2G44300
		AT2G44310
		AT2G44330
		AT2G44340
		AT2G44360
		AT2G44370
		AT2G44380
		AT2G44390
		AT2G44400
		AT2G44450
		AT2G44480
		AT2G44490
		AT2G44525
		AT2G44578
		AT2G44600
		AT2G44620
		AT2G44630
		AT2G44650
		AT2G44670
		AT2G44680
		AT2G44690
		AT2G44700
		AT2G44730
		AT2G44735
		AT2G44740
		AT2G44745
		AT2G44750
		AT2G44770
		AT2G44790
		AT2G44810
		AT2G44820
		AT2G44840
		AT2G44850
		AT2G44860
		AT2G44870
		AT2G44910
		AT2G44920
		AT2G44930
		AT2G44940
		AT2G44990
		AT2G44993
		AT2G45010
		AT2G45040
		AT2G45050
		AT2G45070
		AT2G45080
		AT2G45110
		AT2G45120
		AT2G45130
		AT2G45135
		AT2G45150
		AT2G45160
		AT2G45170
		AT2G45180
		AT2G45190
		AT2G45210
		AT2G45220
		AT2G45243
		AT2G45250
		AT2G45260
		AT2G45310
		AT2G45330
		AT2G45360
		AT2G45400
		AT2G45403
		AT2G45405
		AT2G45406
		AT2G45410
		AT2G45420
		AT2G45430
		AT2G45450
		AT2G45470
		AT4G36370
		AT4G36380
		AT4G36410
		AT4G36420
		AT4G36430
		AT4G36470
		AT4G36500
		AT4G36510
		AT4G36515
		AT4G36540
		AT4G36560
		AT4G36570
		AT4G36590
		AT4G36600
		AT4G36610
		AT4G36620
		AT4G36640
		AT4G36710
		AT4G36740
		AT4G36750
		AT4G36791
		AT4G36810
		AT4G36820
		AT4G36830
		AT4G36840
		AT4G36850
		AT4G36870
		AT4G36880
		AT4G36900
		AT4G36920
		AT4G36930
		AT4G36950
		AT4G36970
		AT4G36990
		AT4G37000
		AT4G37010
		AT4G37022
		AT4G37050
		AT4G37070
