# Supplementary material for: Heterochromatin is a quantitative trait associated with spontaneous epiallele formation
Source: Nat Commun. 2021 Nov 29;12:6958. doi: 10.1038/s41467-021-27320-6 (PMC8630088; doi:10.1038/s41467-021-27320-6)
Supplement: Supplementary file 16 — Source Data [file 41467_2021_27320_MOESM16_ESM.xlsx]

## Sheet: Fig 1a
Fig.1a
WT					WT					WT					1G ibm1					1G ibm1					1G ibm1					3G ibm1					3G ibm1					3G ibm1
Total genes	CG	CHG	CHH		gbM genes	CG	CHG	CHH		UM genes	CG	CHG	CHH		Total genes	CG	CHG	CHH		gbM genes	CG	CHG	CHH		UM genes	CG	CHG	CHH		All genes	CG	CHG	CHH		gbM genes	CG	CHG	CHH		UM genes	CG	CHG	CHH
AT1G01010	0.0426494	0.00411739	0.00347121		AT1G01040	0.59471	0.00460295	0.00415806		AT1G01030	0.00324281	0.00356404	0.0039483		AT1G01010	0.0303588	0.00401451	0.0051487		AT1G01040	0.615771	0.265597	0.0242568		AT1G01030	0.00443641	0.00317267	0.00410065		AT1G01010	0.0399576	0.00487118	0.0045164		AT1G01040	0.633504	0.433373	0.0356167		AT1G01030	0.00624289	0.0034794	0.00372327
AT1G01020	0.088729	0.0050752	0.00386749		AT1G01050	0.140516	0.00325632	0.00347473		AT1G01080	0.00904012	0.00480338	0.00352588		AT1G01020	0.0561288	0.00664347	0.00478261		AT1G01050	0.174779	0.0419069	0.00597639		AT1G01080	0.00585623	0.00334288	0.00565316		AT1G01020	0.070715	0.0107824	0.00527255		AT1G01050	0.198344	0.269617	0.0132817		AT1G01080	0.00628792	0.00344463	0.00528527
AT1G01030	0.00324281	0.00356404	0.0039483		AT1G01220	0.326679	0.00496388	0.00407069		AT1G01090	0.0280632	0.00493847	0.00356421		AT1G01030	0.00443641	0.00317267	0.00410065		AT1G01220	0.309528	0.0772982	0.00822098		AT1G01090	0.0316971	0.00368007	0.00414965		AT1G01030	0.00624289	0.0034794	0.00372327		AT1G01220	0.340543	0.273904	0.0161137		AT1G01090	0.0211694	0.00366696	0.00421597
AT1G01040	0.59471	0.00460295	0.00415806		AT1G01320	0.362216	0.00455184	0.00410163		AT1G01100	0.00295589	0.00379942	0.00424516		AT1G01040	0.615771	0.265597	0.0242568		AT1G01320	0.381111	0.178402	0.0104737		AT1G01100	0.00387325	0.00353745	0.00466613		AT1G01040	0.633504	0.433373	0.0356167		AT1G01320	0.371009	0.250103	0.0127823		AT1G01100	0.0026592	0.00267544	0.00401301
AT1G01046	0.457888	0.00350529	0.00489643		AT1G01350	0.355126	0.00600401	0.00371536		AT1G01120	0.00402126	0.00404804	0.00374312		AT1G01046	0.471474	0.100358	0.022485		AT1G01350	0.364298	0.139239	0.0084007		AT1G01120	0.00403099	0.00403296	0.00368171		AT1G01046	0.375866	0.307989	0.0414035		AT1G01350	0.327762	0.159942	0.00709824		AT1G01120	0.0040449	0.00393558	0.00418556
AT1G01050	0.140516	0.00325632	0.00347473		AT1G01440	0.364574	0.0066772	0.00385483		AT1G01130	0.00456017	0.00284838	0.0039454		AT1G01050	0.174779	0.0419069	0.00597639		AT1G01440	0.310921	0.13337	0.00782952		AT1G01130	0.00363508	0.00278442	0.00342145		AT1G01050	0.198344	0.269617	0.0132817		AT1G01440	0.350612	0.316395	0.0127993		AT1G01130	0.0048137	0.00386557	0.00428401
AT1G01060	0.136171	0.0035489	0.00350569		AT1G01650	0.381225	0.00436378	0.00386467		AT1G01140	0.00253583	0.00368923	0.00457572		AT1G01060	0.133691	0.0045936	0.00424375		AT1G01650	0.407375	0.231222	0.0122585		AT1G01140	0.00329352	0.00322981	0.00402343		AT1G01060	0.122065	0.0395125	0.0049837		AT1G01650	0.416113	0.369035	0.0165229		AT1G01140	0.0031452	0.0041924	0.00447042
AT1G01070	0.00393804	0.00477935	0.00420977		AT1G01660	0.245119	0.00353	0.00338242		AT1G01160	0.00471387	0.0034489	0.00386306		AT1G01070	0.00163307	0.00540956	0.005176		AT1G01660	0.254884	0.0906308	0.00794796		AT1G01160	0.0074293	0.00248863	0.00434094		AT1G01070	0.00580981	0.00554399	0.00597125		AT1G01660	0.241105	0.106111	0.0107682		AT1G01160	0.00523225	0.0033097	0.00408941
AT1G01080	0.00904012	0.00480338	0.00352588		AT1G01670	0.214355	0.00486354	0.00382385		AT1G01170	0.00622	0.00332555	0.00347149		AT1G01080	0.00585623	0.00334288	0.00565316		AT1G01670	0.213505	0.0200955	0.00604309		AT1G01170	0.00455697	0.0048111	0.00382549		AT1G01080	0.00628792	0.00344463	0.00528527		AT1G01670	0.221355	0.135845	0.0212076		AT1G01170	0.00389456	0.00494476	0.00583527
AT1G01090	0.0280632	0.00493847	0.00356421		AT1G01770	0.294837	0.00468339	0.00387543		AT1G01180	0.00928311	0.00727452	0.00874871		AT1G01090	0.0316971	0.00368007	0.00414965		AT1G01770	0.311485	0.105515	0.00925715		AT1G01180	0.0121894	0.0116841	0.021014		AT1G01090	0.0211694	0.00366696	0.00421597		AT1G01770	0.304399	0.291818	0.016157		AT1G01180	0.00978585	0.00394808	0.0070523
AT1G01100	0.00295589	0.00379942	0.00424516		AT1G01790	0.224076	0.00383827	0.00378827		AT1G01190	0.00219772	0.00352165	0.0040787		AT1G01100	0.00387325	0.00353745	0.00466613		AT1G01790	0.269814	0.0696294	0.00692247		AT1G01190	0.00357256	0.00393832	0.00486761		AT1G01100	0.0026592	0.00267544	0.00401301		AT1G01790	0.273955	0.233668	0.0129607		AT1G01190	0.0030789	0.00322424	0.00498688
AT1G01110	0.0279375	0.00381364	0.00399334		AT1G01910	0.264651	0.00420888	0.00381524		AT1G01200	0.00263388	0.00315681	0.00392988		AT1G01110	0.0125258	0.0031445	0.00383941		AT1G01910	0.286735	0.164564	0.0111181		AT1G01200	0.003827	0.00471193	0.00499979		AT1G01110	0.00467594	0.00365394	0.0049683		AT1G01910	0.268913	0.23621	0.0120168		AT1G01200	0.00351332	0.00364281	0.00695626
AT1G01120	0.00402126	0.00404804	0.00374312		AT1G01950	0.337546	0.00382267	0.00407689		AT1G01210	0.0871393	0.00424331	0.0042212		AT1G01120	0.00403099	0.00403296	0.00368171		AT1G01950	0.347136	0.144771	0.00962449		AT1G01210	0.00216905	0.00399139	0.00420499		AT1G01120	0.0040449	0.00393558	0.00418556		AT1G01950	0.338746	0.270606	0.0159563		AT1G01210	0.0019329	0.00439868	0.00529502
AT1G01130	0.00456017	0.00284838	0.0039454		AT1G01960	0.301714	0.00451374	0.00435278		AT1G01225	0.00231062	0.00299129	0.00309287		AT1G01130	0.00363508	0.00278442	0.00342145		AT1G01960	0.314167	0.113087	0.00855328		AT1G01225	0.00417576	0.00356439	0.00459414		AT1G01130	0.0048137	0.00386557	0.00428401		AT1G01960	0.329597	0.327268	0.0160155		AT1G01225	0.00427446	0.0042026	0.00472864
AT1G01140	0.00253583	0.00368923	0.00457572		AT1G01970	0.262389	0.00436943	0.00386309		AT1G01240	0.0478591	0.00472396	0.00406361		AT1G01140	0.00329352	0.00322981	0.00402343		AT1G01970	0.322446	0.0415963	0.0050603		AT1G01240	0.0109889	0.00529866	0.00371592		AT1G01140	0.0031452	0.0041924	0.00447042		AT1G01970	0.276996	0.0941756	0.00564265		AT1G01240	0.0523153	0.0239688	0.00432541
AT1G01150	0.124862	0.00341357	0.00368193		AT1G02010	0.436823	0.00412216	0.00383067		AT1G01250	0.00248764	0.00301423	0.00507921		AT1G01150	0.145442	0.0172409	0.0051965		AT1G02010	0.447114	0.188851	0.0141922		AT1G01250	0.00409413	0.00348179	0.00486174		AT1G01150	0.155184	0.056131	0.00708158		AT1G02010	0.429135	0.222116	0.0142547		AT1G01250	0.00334305	0.00324247	0.00543332
AT1G01160	0.00471387	0.0034489	0.00386306		AT1G02050	0.412968	0.00511977	0.00419174		AT1G01280	0.00409369	0.00375169	0.00458752		AT1G01160	0.0074293	0.00248863	0.00434094		AT1G02050	0.440877	0.0195899	0.00543388		AT1G01280	0.00402008	0.00436742	0.0039886		AT1G01160	0.00523225	0.0033097	0.00408941		AT1G02050	0.472815	0.212451	0.0198192		AT1G01280	0.00382995	0.00456184	0.00423937
AT1G01170	0.00622	0.00332555	0.00347149		AT1G02080	0.405891	0.00416086	0.00389381		AT1G01290	0.0035301	0.00372561	0.00394649		AT1G01170	0.00455697	0.0048111	0.00382549		AT1G02080	0.425556	0.212273	0.0140362		AT1G01290	0.00415808	0.0034533	0.00453118		AT1G01170	0.00389456	0.00494476	0.00583527		AT1G02080	0.420673	0.373843	0.0186654		AT1G01290	0.0030011	0.003557	0.00417871
AT1G01180	0.00928311	0.00727452	0.00874871		AT1G02145	0.31907	0.00341008	0.00406785		AT1G01300	0.00307477	0.00473497	0.00318814		AT1G01180	0.0121894	0.0116841	0.021014		AT1G02145	0.287687	0.0938958	0.0099324		AT1G01300	0.00348354	0.00327754	0.00432539		AT1G01180	0.00978585	0.00394808	0.0070523		AT1G02145	0.298327	0.26997	0.0130177		AT1G01300	0.00337086	0.00272939	0.00530302
AT1G01183	0.00897129	0.00987202	0.00522607		AT1G02260	0.27407	0.00515938	0.00352327		AT1G01305	0.00254708	0.00608446	0.00388129		AT1G01183	0.0390571	0.0128019	0.0145019		AT1G02260	0.226029	0.00687295	0.00369988		AT1G01305	0.00630916	0.0029228	0.00522653		AT1G01183	0	0	0.00108108		AT1G02260	0.22524	0.00627389	0.00410804		AT1G01305	0.00202082	0.0021168	0.00382664
AT1G01190	0.00219772	0.00352165	0.0040787		AT1G02280	0.286237	0.00374697	0.00375342		AT1G01310	0.00481643	0.00302005	0.00397403		AT1G01190	0.00357256	0.00393832	0.00486761		AT1G02280	0.291787	0.0139663	0.00435009		AT1G01310	0.00344623	0.0021527	0.00409076		AT1G01190	0.0030789	0.00322424	0.00498688		AT1G02280	0.288876	0.103993	0.00630906		AT1G01310	0.00302749	0.00447118	0.0055722
AT1G01200	0.00263388	0.00315681	0.00392988		AT1G02305	0.214432	0.00379996	0.00428913		AT1G01335	0.00568475	0.00413614	0.00345716		AT1G01200	0.003827	0.00471193	0.00499979		AT1G02305	0.216244	0.0635676	0.00497796		AT1G01335	0.00446429	0.0135651	0.00507548		AT1G01200	0.00351332	0.00364281	0.00695626		AT1G02305	0.218018	0.14256	0.00596415		AT1G01335	0.00231481	0.00201613	0.00363616
AT1G01210	0.0871393	0.00424331	0.0042212		AT1G02420	0.3662	0.0051244	0.00408661		AT1G01355	0.00576597	0.0039136	0.00457219		AT1G01210	0.00216905	0.00399139	0.00420499		AT1G02420	0.376871	0.0446257	0.00526981		AT1G01355	0.00812827	0.00752853	0.00361775		AT1G01210	0.0019329	0.00439868	0.00529502		AT1G02420	0.339772	0.115648	0.00930976		AT1G01355	0.00589746	0.0107111	0.00418959
AT1G01220	0.326679	0.00496388	0.00407069		AT1G02500	0.269582	0.0046106	0.00426859		AT1G01360	0.00334579	0.00495731	0.00353987		AT1G01220	0.309528	0.0772982	0.00822098		AT1G02500	0.27439	0.109657	0.00629935		AT1G01360	0.00429863	0.00260738	0.00502387		AT1G01220	0.340543	0.273904	0.0161137		AT1G02500	0.258896	0.145214	0.00605923		AT1G01360	0.00347132	0.004145	0.00584267
AT1G01225	0.00231062	0.00299129	0.00309287		AT1G02520	0.274624	0.00380628	0.00433873		AT1G01370	0.00336599	0.00426832	0.00421662		AT1G01225	0.00417576	0.00356439	0.00459414		AT1G02520	0.251095	0.00866953	0.00491271		AT1G01370	0.00237671	0.00438548	0.00406933		AT1G01225	0.00427446	0.0042026	0.00472864		AT1G02520	0.239299	0.00745078	0.00515486		AT1G01370	0.00445865	0.00468788	0.00475239
AT1G01230	0.0829432	0.00249723	0.00410666		AT1G02670	0.123518	0.00428258	0.00429016		AT1G01380	0.00424715	0.0023375	0.00334027		AT1G01230	0.0827176	0.00721352	0.00509722		AT1G02670	0.119253	0.0120596	0.00433403		AT1G01380	0.00267071	0.00404075	0.00634695		AT1G01230	0.0869831	0.0364401	0.00516768		AT1G02670	0.130884	0.117677	0.0128684		AT1G01380	0.00331349	0.00258546	0.00509391
AT1G01240	0.0478591	0.00472396	0.00406361		AT1G02840	0.265059	0.00438129	0.00403329		AT1G01390	0.00250126	0.00440696	0.00425871		AT1G01240	0.0109889	0.00529866	0.00371592		AT1G02840	0.240165	0.00670558	0.00439086		AT1G01390	0.00712699	0.00505688	0.00432403		AT1G01240	0.0523153	0.0239688	0.00432541		AT1G02840	0.226145	0.0266539	0.0049261		AT1G01390	0.00919696	0.00354512	0.00499521
AT1G01250	0.00248764	0.00301423	0.00507921		AT1G02890	0.365351	0.00376684	0.00371979		AT1G01400	0.00264746	0.00309983	0.00479451		AT1G01250	0.00409413	0.00348179	0.00486174		AT1G02890	0.3878	0.0802233	0.007297		AT1G01400	0.00388899	0.00301243	0.0057218		AT1G01250	0.00334305	0.00324247	0.00543332		AT1G02890	0.378615	0.319231	0.0168708		AT1G01400	0.0132104	0.00642601	0.00388037
AT1G01260	0.172629	0.00372204	0.0036181		AT1G02910	0.381474	0.0040451	0.00354084		AT1G01420	0.00374463	0.00270609	0.00352872		AT1G01260	0.196084	0.0553519	0.00521237		AT1G02910	0.396548	0.0790537	0.006659		AT1G01420	0.00296789	0.00625759	0.0039511		AT1G01260	0.197262	0.131806	0.00620549		AT1G02910	0.375165	0.19057	0.00949507		AT1G01420	0.00339899	0.00311878	0.00394648
AT1G01270	0.00507519	0.00185185	0.00291552		AT1G02990	0.451116	0.00445299	0.00400708		AT1G01430	0.00227588	0.00392881	0.00401929		AT1G01270	0.00379188	0.00208333	0.00455326		AT1G02990	0.436413	0.229746	0.0198889		AT1G01430	0.00447538	0.00369468	0.00449511		AT1G01270	0.00413422	0.00194958	0.006614		AT1G02990	0.430868	0.343999	0.0300593		AT1G01430	0.00412752	0.00452205	0.00401488
AT1G01280	0.00409369	0.00375169	0.00458752		AT1G03000	0.362978	0.00367669	0.00412837		AT1G01453	0.00378403	0.00421013	0.00322246		AT1G01280	0.00402008	0.00436742	0.0039886		AT1G03000	0.353237	0.203197	0.0108365		AT1G01453	0.00421266	0.00378163	0.00471193		AT1G01280	0.00382995	0.00456184	0.00423937		AT1G03000	0.368005	0.371489	0.0155388		AT1G01453	0.00381482	0.00292887	0.00365416
AT1G01290	0.0035301	0.00372561	0.00394649		AT1G03060	0.547186	0.00430411	0.00381827		AT1G01460	0.00331473	0.00357819	0.00385213		AT1G01290	0.00415808	0.0034533	0.00453118		AT1G03060	0.564899	0.378629	0.0367039		AT1G01460	0.00368853	0.0204628	0.00487593		AT1G01290	0.0030011	0.003557	0.00417871		AT1G03060	0.564797	0.507195	0.0466338		AT1G01460	0.00886852	0.0152761	0.0052226
AT1G01300	0.00307477	0.00473497	0.00318814		AT1G03100	0.451684	0.00468213	0.00412532		AT1G01470	0.002852	0.00273509	0.00398924		AT1G01300	0.00348354	0.00327754	0.00432539		AT1G03100	0.468419	0.213938	0.0293728		AT1G01470	0.00500465	0.00343267	0.00528719		AT1G01300	0.00337086	0.00272939	0.00530302		AT1G03100	0.464956	0.240985	0.0328531		AT1G01470	0.00354819	0.00372469	0.00560923
AT1G01305	0.00254708	0.00608446	0.00388129		AT1G03160	0.276017	0.00399096	0.00380516		AT1G01480	0.00385326	0.00402646	0.0042902		AT1G01305	0.00630916	0.0029228	0.00522653		AT1G03160	0.265952	0.0887424	0.00744254		AT1G01480	0.00397306	0.003644	0.00432062		AT1G01305	0.00202082	0.0021168	0.00382664		AT1G03160	0.276274	0.283899	0.0138353		AT1G01480	0.0042826	0.00411384	0.0042899
AT1G01310	0.00481643	0.00302005	0.00397403		AT1G03190	0.338392	0.00511293	0.00389399		AT1G01490	0.00398101	0.00573478	0.00383546		AT1G01310	0.00344623	0.0021527	0.00409076		AT1G03190	0.355607	0.26945	0.017256		AT1G01490	0.00367889	0.00490471	0.00381114		AT1G01310	0.00302749	0.00447118	0.0055722		AT1G03190	0.343169	0.35124	0.0199099		AT1G01490	0.00778858	0.00749598	0.0129871
AT1G01320	0.362216	0.00455184	0.00410163		AT1G03280	0.380325	0.00324454	0.00435664		AT1G01500	0.00281675	0.00446795	0.00333511		AT1G01320	0.381111	0.178402	0.0104737		AT1G03280	0.379282	0.0868036	0.00769119		AT1G01500	0.00308406	0.00321535	0.00384652		AT1G01320	0.371009	0.250103	0.0127823		AT1G03280	0.38542	0.239666	0.0137359		AT1G01500	0.00234321	0.00438787	0.00347236
AT1G01335	0.00568475	0.00413614	0.00345716		AT1G03365	0.331376	0.00358697	0.00333236		AT1G01520	0.00857404	0.00298634	0.00387827		AT1G01335	0.00446429	0.0135651	0.00507548		AT1G03365	0.350453	0.401292	0.0218786		AT1G01520	0.0435422	0.00467227	0.00559031		AT1G01335	0.00231481	0.00201613	0.00363616		AT1G03365	0.341979	0.497026	0.024318		AT1G01520	0.0182397	0.0126112	0.00476614
AT1G01340	0.1369	0.00447018	0.00316384		AT1G03380	0.211152	0.00370267	0.00405673		AT1G01560	0.00435478	0.0040233	0.00355338		AT1G01340	0.113887	0.00545039	0.00448768		AT1G03380	0.21684	0.0915256	0.00858348		AT1G01560	0.00413892	0.00433257	0.0048925		AT1G01340	0.122112	0.0375613	0.00573333		AT1G03380	0.232935	0.293035	0.0154278		AT1G01560	0.00792567	0.00402015	0.00405585
AT1G01350	0.355126	0.00600401	0.00371536		AT1G03457	0.194764	0.00329506	0.00381798		AT1G01570	0.00296472	0.00311034	0.00400814		AT1G01350	0.364298	0.139239	0.0084007		AT1G03457	0.182901	0.0147067	0.00467316		AT1G01570	0.0030971	0.00318866	0.00465993		AT1G01350	0.327762	0.159942	0.00709824		AT1G03457	0.188132	0.0945382	0.00956642		AT1G01570	0.00305601	0.00424506	0.00375776
AT1G01355	0.00576597	0.0039136	0.00457219		AT1G03510	0.280324	0.00527379	0.00394813		AT1G01580	0.00334436	0.00363616	0.00427983		AT1G01355	0.00812827	0.00752853	0.00361775		AT1G03510	0.268164	0.159568	0.0159376		AT1G01580	0.00549193	0.00345325	0.00458665		AT1G01355	0.00589746	0.0107111	0.00418959		AT1G03510	0.275931	0.211147	0.0164894		AT1G01580	0.00523826	0.00434986	0.00408338
AT1G01360	0.00334579	0.00495731	0.00353987		AT1G03520	0.321493	0.003853	0.00344881		AT1G01590	0.0173964	0.00354355	0.00431345		AT1G01360	0.00429863	0.00260738	0.00502387		AT1G03520	0.300411	0.127394	0.00811718		AT1G01590	0.00361635	0.00476173	0.00483308		AT1G01360	0.00347132	0.004145	0.00584267		AT1G03520	0.267085	0.147662	0.00823201		AT1G01590	0.00405298	0.00434022	0.00443663
AT1G01370	0.00336599	0.00426832	0.00421662		AT1G03530	0.277511	0.00550751	0.00401618		AT1G01600	0.00367641	0.00432645	0.00359938		AT1G01370	0.00237671	0.00438548	0.00406933		AT1G03530	0.279924	0.188647	0.0148904		AT1G01600	0.00399422	0.00315171	0.00445536		AT1G01370	0.00445865	0.00468788	0.00475239		AT1G03530	0.265946	0.221923	0.0148424		AT1G01600	0.00380041	0.00411125	0.00422404
AT1G01380	0.00424715	0.0023375	0.00334027		AT1G03550	0.341969	0.00390155	0.00425989		AT1G01610	0.00375235	0.00327188	0.00310609		AT1G01380	0.00267071	0.00404075	0.00634695		AT1G03550	0.295895	0.100528	0.0142018		AT1G01610	0.00299182	0.00300446	0.004068		AT1G01380	0.00331349	0.00258546	0.00509391		AT1G03550	0.293573	0.208756	0.024913		AT1G01610	0.00410534	0.00357701	0.00502299
AT1G01390	0.00250126	0.00440696	0.00425871		AT1G03560	0.294826	0.00365329	0.00399926		AT1G01620	0.00432708	0.0029032	0.00434348		AT1G01390	0.00712699	0.00505688	0.00432403		AT1G03560	0.285433	0.00730655	0.00473304		AT1G01620	0.00328443	0.00278986	0.0038382		AT1G01390	0.00919696	0.00354512	0.00499521		AT1G03560	0.285917	0.0462013	0.00416465		AT1G01620	0.00538421	0.00361839	0.00528394
AT1G01400	0.00264746	0.00309983	0.00479451		AT1G03770	0.31604	0.00456924	0.00436594		AT1G01630	0.00254352	0.00444286	0.00342502		AT1G01400	0.00388899	0.00301243	0.0057218		AT1G03770	0.306683	0.142253	0.0187087		AT1G01630	0.00512616	0.00378793	0.00435241		AT1G01400	0.0132104	0.00642601	0.00388037		AT1G03770	0.280263	0.192892	0.0256186		AT1G01630	0.00578635	0.00304881	0.00389563
AT1G01410	0.0325093	0.00453105	0.00423111		AT1G03830	0.391126	0.00407788	0.00413452		AT1G01640	0.00352323	0.00391424	0.00380677		AT1G01410	0.0279593	0.00289758	0.00453843		AT1G03830	0.425229	0.111155	0.00986704		AT1G01640	0.00541985	0.00291776	0.00416806		AT1G01410	0.0296574	0.00370392	0.0045537		AT1G03830	0.4245	0.256709	0.0255909		AT1G01640	0.00413325	0.00456557	0.00449281
AT1G01420	0.00374463	0.00270609	0.00352872		AT1G03860	0.227826	0.00285075	0.0041761		AT1G01680	0.0344207	0.00494879	0.00408071		AT1G01420	0.00296789	0.00625759	0.0039511		AT1G03860	0.240073	0.00791296	0.00390568		AT1G01680	0.0420027	0.0061457	0.0039422		AT1G01420	0.00339899	0.00311878	0.00394648		AT1G03860	0.253515	0.0665725	0.00591242		AT1G01680	0.033622	0.00615024	0.00770722
AT1G01430	0.00227588	0.00392881	0.00401929		AT1G03910	0.427296	0.00403828	0.00386961		AT1G01700	0.00414452	0.00405972	0.00406296		AT1G01430	0.00447538	0.00369468	0.00449511		AT1G03910	0.446041	0.317191	0.015058		AT1G01700	0.00300651	0.00370706	0.00350877		AT1G01430	0.00412752	0.00452205	0.00401488		AT1G03910	0.447773	0.417258	0.0199302		AT1G01700	0.00337696	0.003758	0.0039142
AT1G01440	0.364574	0.0066772	0.00385483		AT1G03930	0.322028	0.00433055	0.00408001		AT1G01715	0.00423145	0.00400964	0.00435696		AT1G01440	0.310921	0.13337	0.00782952		AT1G03930	0.306096	0.145757	0.00793813		AT1G01715	0.00732365	0.00374099	0.00422885		AT1G01440	0.350612	0.316395	0.0127993		AT1G03930	0.299198	0.14037	0.00668906		AT1G01715	0.00354593	0.0043897	0.00463386
AT1G01448	0.207688	0.00375468	0.00422228		AT1G03960	0.192869	0.00369189	0.00358505		AT1G01720	0.00334253	0.00384928	0.00352434		AT1G01448	0.211903	0.0102905	0.00458289		AT1G03960	0.196574	0.0327475	0.00502884		AT1G01720	0.0036657	0.00325439	0.00395652		AT1G01448	0.234802	0.121428	0.00931273		AT1G03960	0.194881	0.105978	0.0091588		AT1G01720	0.00401009	0.00406584	0.00341949
AT1G01450	0.222088	0.00389559	0.00429444		AT1G04030	0.210277	0.0034241	0.00409613		AT1G01725	0.00364623	0.00477279	0.00374132		AT1G01450	0.203234	0.0105879	0.00565746		AT1G04030	0.211869	0.0677953	0.0096704		AT1G01725	0.00370791	0.00166172	0.00508667		AT1G01450	0.248699	0.175103	0.0129943		AT1G04030	0.224106	0.221903	0.0233734		AT1G01725	0.00413139	0.0024107	0.00396471
AT1G01453	0.00378403	0.00421013	0.00322246		AT1G04050	0.340501	0.00437359	0.00398451		AT1G01730	0.00422001	0.00401121	0.00405909		AT1G01453	0.00421266	0.00378163	0.00471193		AT1G04050	0.354168	0.0894243	0.0131226		AT1G01730	0.00376904	0.00330252	0.00444557		AT1G01453	0.00381482	0.00292887	0.00365416		AT1G04050	0.354324	0.163654	0.023143		AT1G01730	0.0121372	0.00342732	0.00415556
AT1G01460	0.00331473	0.00357819	0.00385213		AT1G04080	0.368326	0.00495446	0.00394183		AT1G01780	0.00355146	0.00365138	0.00417966		AT1G01460	0.00368853	0.0204628	0.00487593		AT1G04080	0.351285	0.0996085	0.00769659		AT1G01780	0.00334644	0.00424676	0.00672351		AT1G01460	0.00886852	0.0152761	0.0052226		AT1G04080	0.348631	0.302421	0.0137755		AT1G01780	0.00349963	0.00576643	0.00641321
AT1G01470	0.002852	0.00273509	0.00398924		AT1G04120	0.362653	0.00447284	0.00370096		AT1G01800	0.00429996	0.00317082	0.00430478		AT1G01470	0.00500465	0.00343267	0.00528719		AT1G04120	0.38239	0.202677	0.0173128		AT1G01800	0.00277867	0.00393777	0.00396975		AT1G01470	0.00354819	0.00372469	0.00560923		AT1G04120	0.37632	0.275012	0.0198616		AT1G01800	0.00360836	0.00479401	0.00445642
AT1G01480	0.00385326	0.00402646	0.0042902		AT1G04140	0.439339	0.00373881	0.00407858		AT1G01810	0.00439056	0.00461167	0.00332542		AT1G01480	0.00397306	0.003644	0.00432062		AT1G04140	0.462137	0.301021	0.0172308		AT1G01810	0.00351823	0.00244352	0.00446915		AT1G01480	0.0042826	0.00411384	0.0042899		AT1G04140	0.464105	0.423015	0.0189926		AT1G01810	0.00312626	0.00368168	0.00364634
AT1G01490	0.00398101	0.00573478	0.00383546		AT1G04160	0.445918	0.00434428	0.00396867		AT1G01830	0.00801841	0.00435219	0.00390396		AT1G01490	0.00367889	0.00490471	0.00381114		AT1G04160	0.454325	0.286478	0.0331813		AT1G01830	0.00401468	0.00380895	0.00452962		AT1G01490	0.00778858	0.00749598	0.0129871		AT1G04160	0.441245	0.402391	0.0480806		AT1G01830	0.00597084	0.00385031	0.00346995
AT1G01500	0.00281675	0.00446795	0.00333511		AT1G04170	0.308299	0.0040658	0.00366848		AT1G01840	0.00245638	0.00344483	0.00215898		AT1G01500	0.00308406	0.00321535	0.00384652		AT1G04170	0.303567	0.0254975	0.00506813		AT1G01840	0.00368051	0.00468111	0.00490497		AT1G01500	0.00234321	0.00438787	0.00347236		AT1G04170	0.29939	0.111862	0.00700862		AT1G01840	0.00261713	0.00374948	0.00462209
AT1G01510	0.0891886	0.0039122	0.0040028		AT1G04200	0.284654	0.00463996	0.00391822		AT1G01860	0.0209983	0.00268146	0.00369404		AT1G01510	0.0861823	0.0450244	0.00536483		AT1G04200	0.286666	0.157895	0.0104033		AT1G01860	0.0373133	0.00800239	0.0047345		AT1G01510	0.086025	0.196445	0.00827388		AT1G04200	0.287763	0.296643	0.014547		AT1G01860	0.0357213	0.0174551	0.00496464
AT1G01520	0.00857404	0.00298634	0.00387827		AT1G04210	0.36234	0.00397288	0.00380801		AT1G01900	0.00480775	0.00316309	0.0031244		AT1G01520	0.0435422	0.00467227	0.00559031		AT1G04210	0.384005	0.19368	0.00806622		AT1G01900	0.00405142	0.00397629	0.00394278		AT1G01520	0.0182397	0.0126112	0.00476614		AT1G04210	0.393753	0.28348	0.0109613		AT1G01900	0.00362559	0.00404394	0.00412852
AT1G01530	0.540256	0.0662582	0.018934		AT1G04300	0.447426	0.00441457	0.00367802		AT1G01940	0.0603468	0.00404958	0.00384238		AT1G01530	0.560642	0.093982	0.0252592		AT1G04300	0.444878	0.183815	0.0125731		AT1G01940	0.0619872	0.00425052	0.00464717		AT1G01530	0.527615	0.0513434	0.0128176		AT1G04300	0.449616	0.252486	0.0142585		AT1G01940	0.0626112	0.0319045	0.00461951
AT1G01540	0.11357	0.00435883	0.00418563		AT1G04390	0.465243	0.00383479	0.00412608		AT1G01980	0.00223837	0.00293493	0.00359396		AT1G01540	0.11269	0.00632433	0.00458321		AT1G04390	0.466589	0.262549	0.0182547		AT1G01980	0.00371377	0.00407012	0.004241		AT1G01540	0.101339	0.0165035	0.00485333		AT1G04390	0.462513	0.3474	0.0232025		AT1G01980	0.00538233	0.0039911	0.00411923
AT1G01550	0.111274	0.00305073	0.00410628		AT1G04400	0.370886	0.00453985	0.00336513		AT1G01990	0.00418362	0.00227727	0.00418948		AT1G01550	0.0683505	0.00335915	0.00401369		AT1G04400	0.412603	0.065016	0.0048632		AT1G01990	0.00403692	0.00330624	0.00436496		AT1G01550	0.0649139	0.00294061	0.00404885		AT1G04400	0.411263	0.106777	0.00559467		AT1G01990	0.00371426	0.00448716	0.00510456
AT1G01560	0.00435478	0.0040233	0.00355338		AT1G04430	0.285442	0.00468271	0.00393148		AT1G02000	0.00383267	0.00304083	0.00332705		AT1G01560	0.00413892	0.00433257	0.0048925		AT1G04430	0.311906	0.0247431	0.00490505		AT1G02000	0.00547184	0.00248488	0.00402906		AT1G01560	0.00792567	0.00402015	0.00405585		AT1G04430	0.310308	0.0283078	0.00512537		AT1G02000	0.00429305	0.00407376	0.00425672
AT1G01570	0.00296472	0.00311034	0.00400814		AT1G04440	0.239906	0.0032818	0.00399641		AT1G02020	0.00347015	0.00410769	0.00334828		AT1G01570	0.0030971	0.00318866	0.00465993		AT1G04440	0.242803	0.0902779	0.00673383		AT1G02020	0.00357336	0.00382034	0.00420025		AT1G01570	0.00305601	0.00424506	0.00375776		AT1G04440	0.249589	0.214945	0.0111321		AT1G02020	0.00292076	0.00401256	0.00441638
AT1G01580	0.00334436	0.00363616	0.00427983		AT1G04510	0.309067	0.00392557	0.00343149		AT1G02030	0.00269133	0.00394261	0.00369372		AT1G01580	0.00549193	0.00345325	0.00458665		AT1G04510	0.33661	0.129497	0.00696317		AT1G02030	0.002226	0.00335505	0.00468353		AT1G01580	0.00523826	0.00434986	0.00408338		AT1G04510	0.330584	0.307345	0.0120708		AT1G02030	0.00280951	0.00603363	0.00385979
AT1G01590	0.0173964	0.00354355	0.00431345		AT1G04590	0.228249	0.0043704	0.00379738		AT1G02040	0.00163317	0.00469027	0.00500585		AT1G01590	0.00361635	0.00476173	0.00483308		AT1G04590	0.21139	0.0599068	0.00545381		AT1G02040	0.00212267	0.00385555	0.00512359		AT1G01590	0.00405298	0.00434022	0.00443663		AT1G04590	0.190932	0.0171679	0.00505401		AT1G02040	0.00320671	0.00317988	0.00489688
AT1G01600	0.00367641	0.00432645	0.00359938		AT1G04620	0.163562	0.0045688	0.00341827		AT1G02060	0.00383357	0.00352659	0.0039752		AT1G01600	0.00399422	0.00315171	0.00445536		AT1G04620	0.17888	0.0204264	0.0047762		AT1G02060	0.00267946	0.00391811	0.00419667		AT1G01600	0.00380041	0.00411125	0.00422404		AT1G04620	0.171591	0.0529355	0.00549381		AT1G02060	0.0032573	0.0175784	0.00466646
AT1G01610	0.00375235	0.00327188	0.00310609		AT1G04700	0.376277	0.00596573	0.00434679		AT1G02065	0.00357638	0.00332087	0.00343883		AT1G01610	0.00299182	0.00300446	0.004068		AT1G04700	0.402994	0.143949	0.0242224		AT1G02065	0.00277779	0.00312322	0.00428619		AT1G01610	0.00410534	0.00357701	0.00502299		AT1G04700	0.4135	0.2243	0.03907		AT1G02065	0.00423289	0.00378784	0.00565814
AT1G01620	0.00432708	0.0029032	0.00434348		AT1G04710	0.282546	0.00400103	0.00387852		AT1G02070	0.00288548	0.00340789	0.00420406		AT1G01620	0.00328443	0.00278986	0.0038382		AT1G04710	0.273137	0.0595333	0.00794049		AT1G02070	0.00386201	0.00175972	0.0056848		AT1G01620	0.00538421	0.00361839	0.00528394		AT1G04710	0.2703	0.139823	0.0114836		AT1G02070	0.00747549	0.00836339	0.00364909
AT1G01630	0.00254352	0.00444286	0.00342502		AT1G04730	0.261991	0.00410237	0.00371561		AT1G02090	0.0391225	0.00439661	0.00345456		AT1G01630	0.00512616	0.00378793	0.00435241		AT1G04730	0.279414	0.0799981	0.0107254		AT1G02090	0.0418986	0.00446754	0.00390209		AT1G01630	0.00578635	0.00304881	0.00389563		AT1G04730	0.273301	0.264615	0.023595		AT1G02090	0.0370901	0.00292465	0.00409056
AT1G01640	0.00352323	0.00391424	0.00380677		AT1G04790	0.420331	0.00478667	0.00367574		AT1G02130	0.00373276	0.0032359	0.00363813		AT1G01640	0.00541985	0.00291776	0.00416806		AT1G04790	0.455018	0.269835	0.0155361		AT1G02130	0.00391361	0.00441791	0.00453447		AT1G01640	0.00413325	0.00456557	0.00449281		AT1G04790	0.430881	0.277791	0.0138484		AT1G02130	0.0292927	0.00559201	0.0057387
AT1G01650	0.381225	0.00436378	0.00386467		AT1G04810	0.429882	0.00432901	0.00385039		AT1G02140	0.00285955	0.00585934	0.00344436		AT1G01650	0.407375	0.231222	0.0122585		AT1G04810	0.424662	0.116399	0.0108061		AT1G02140	0.0036374	0.00438193	0.00433307		AT1G01650	0.416113	0.369035	0.0165229		AT1G04810	0.429998	0.332403	0.0216406		AT1G02140	0.00287981	0.00406684	0.00460238
AT1G01660	0.245119	0.00353	0.00338242		AT1G04850	0.282375	0.0033058	0.00431667		AT1G02150	0.00463338	0.00428508	0.00382861		AT1G01660	0.254884	0.0906308	0.00794796		AT1G04850	0.339518	0.154939	0.010965		AT1G02150	0.00417285	0.00357748	0.00382367		AT1G01660	0.241105	0.106111	0.0107682		AT1G04850	0.33436	0.2981	0.014843		AT1G02150	0.00700324	0.00342758	0.00335679
AT1G01670	0.214355	0.00486354	0.00382385		AT1G04860	0.490422	0.00468485	0.00412927		AT1G02160	0.00296249	0.00241274	0.00297694		AT1G01670	0.213505	0.0200955	0.00604309		AT1G04860	0.492436	0.217569	0.0126127		AT1G02160	0.00342197	0.00509429	0.00477123		AT1G01670	0.221355	0.135845	0.0212076		AT1G04860	0.480397	0.331512	0.0151245		AT1G02160	0.00307228	0.00470802	0.00498187
AT1G01680	0.0344207	0.00494879	0.00408071		AT1G04910	0.31075	0.0035252	0.00406024		AT1G02180	0.00388655	0.00400426	0.00344074		AT1G01680	0.0420027	0.0061457	0.0039422		AT1G04910	0.31774	0.0860749	0.00785091		AT1G02180	0.00306816	0.00266262	0.00454423		AT1G01680	0.033622	0.00615024	0.00770722		AT1G04910	0.284107	0.145903	0.00996207		AT1G02180	0.00351341	0.00439653	0.00384109
AT1G01690	0.125975	0.00411806	0.00346849		AT1G05055	0.21415	0.00355892	0.00334618		AT1G02190	0.0084654	0.00275952	0.00343954		AT1G01690	0.122005	0.11511	0.01276		AT1G05055	0.19202	0.0604472	0.00470329		AT1G02190	0.00429727	0.00360486	0.00484585		AT1G01690	0.117319	0.208639	0.0195188		AT1G05055	0.188727	0.0518853	0.00470214		AT1G02190	0.00888456	0.00391452	0.00378167
AT1G01695	0.0541949	0.00304583	0.00374744		AT1G05120	0.267813	0.00384159	0.00384434		AT1G02205	0.0160964	0.0036187	0.00422094		AT1G01695	0.0748745	0.00855583	0.00380067		AT1G05120	0.257019	0.0679034	0.00734672		AT1G02205	0.00894245	0.00385677	0.00534833		AT1G01695	0.0681413	0.0494962	0.00707128		AT1G05120	0.25735	0.256697	0.016228		AT1G02205	0.0129117	0.00600003	0.00491309
AT1G01700	0.00414452	0.00405972	0.00406296		AT1G05150	0.257784	0.00514065	0.00411903		AT1G02210	0.00317589	0.0036408	0.00478783		AT1G01700	0.00300651	0.00370706	0.00350877		AT1G05150	0.261236	0.00841042	0.00398191		AT1G02210	0	0.00380152	0.00563046		AT1G01700	0.00337696	0.003758	0.0039142		AT1G05150	0.275491	0.0296147	0.0049354		AT1G02210	0.000702247	0.00365411	0.00630315
AT1G01710	0.197897	0.00457395	0.00405072		AT1G05160	0.279551	0.00462641	0.003966		AT1G02230	0.00262196	0.00353216	0.00395674		AT1G01710	0.198006	0.139989	0.00996484		AT1G05160	0.276598	0.0215633	0.00454275		AT1G02230	0.00269196	0.00380552	0.00507059		AT1G01710	0.195089	0.255523	0.0119028		AT1G05160	0.268283	0.146499	0.00779734		AT1G02230	0.0029755	0.00381341	0.00438402
AT1G01715	0.00423145	0.00400964	0.00435696		AT1G05200	0.404894	0.003958	0.00437058		AT1G02250	0.00375775	0.00273261	0.00464774		AT1G01715	0.00732365	0.00374099	0.00422885		AT1G05200	0.391122	0.180553	0.011152		AT1G02250	0.00333041	0.00749134	0.00515215		AT1G01715	0.00354593	0.0043897	0.00463386		AT1G05200	0.377989	0.187803	0.00967244		AT1G02250	0.00629259	0.00380548	0.00426278
AT1G01720	0.00334253	0.00384928	0.00352434		AT1G05360	0.199657	0.00448134	0.00384917		AT1G02300	0.00198167	0.00384083	0.00395214		AT1G01720	0.0036657	0.00325439	0.00395652		AT1G05360	0.188577	0.0577235	0.00527165		AT1G02300	0.0135777	0.00408088	0.00526684		AT1G01720	0.00401009	0.00406584	0.00341949		AT1G05360	0.179213	0.064047	0.00702427		AT1G02300	0.00379076	0.00659141	0.00488958
AT1G01725	0.00364623	0.00477279	0.00374132		AT1G05380	0.323619	0.00404766	0.0039368		AT1G02310	0.00260577	0.00298364	0.00406818		AT1G01725	0.00370791	0.00166172	0.00508667		AT1G05380	0.333394	0.168185	0.0133126		AT1G02310	0.00386052	0.00388555	0.00459254		AT1G01725	0.00413139	0.0024107	0.00396471		AT1G05380	0.334111	0.395042	0.0222389		AT1G02310	0.00347125	0.00341913	0.00466559
AT1G01730	0.00422001	0.00401121	0.00405909		AT1G05410	0.342172	0.00389378	0.00326457		AT1G02320	0.00260577	0.00298364	0.00406818		AT1G01730	0.00376904	0.00330252	0.00444557		AT1G05410	0.319535	0.212984	0.00791633		AT1G02320	0.00386052	0.00388555	0.00459254		AT1G01730	0.0121372	0.00342732	0.00415556		AT1G05410	0.329315	0.304009	0.00934055		AT1G02320	0.00347125	0.00341913	0.00466559
AT1G01740	0.0494348	0.00483124	0.00381619		AT1G05460	0.351473	0.00346367	0.00379466		AT1G02335	0.00482039	0.00177231	0.00390251		AT1G01740	0.0629447	0.00399598	0.00395275		AT1G05460	0.352214	0.0656363	0.00738553		AT1G02335	0.00401898	0.00293167	0.00408607		AT1G01740	0.0420362	0.00867583	0.00427181		AT1G05460	0.351566	0.156745	0.0150478		AT1G02335	0.00330633	0.00394367	0.00637889
AT1G01750	0.270492	0.00439052	0.00409799		AT1G05470	0.182216	0.00368786	0.00395622		AT1G02340	0.00958477	0.00356874	0.00381269		AT1G01750	0.377905	0.0081258	0.00496854		AT1G05470	0.170381	0.0213102	0.00490122		AT1G02340	0.00401804	0.00387195	0.00471364		AT1G01750	0.350096	0.0605344	0.00726615		AT1G05470	0.215176	0.0785834	0.00944965		AT1G02340	0.00231373	0.0044338	0.00644495
AT1G01760	0.237862	0.00540517	0.00358342		AT1G05520	0.22149	0.00400086	0.00409353		AT1G02350	0.00410094	0.00435596	0.00335535		AT1G01760	0.254773	0.0308951	0.0058674		AT1G05520	0.2281	0.0356435	0.00514571		AT1G02350	0.00277366	0.00199729	0.00342031		AT1G01760	0.251028	0.161056	0.0118001		AT1G05520	0.219888	0.158673	0.00936414		AT1G02350	0.00357969	0.00362704	0.00249393
AT1G01770	0.294837	0.00468339	0.00387543		AT1G05570	0.328496	0.00395325	0.00416137		AT1G02360	0.00363601	0.00347758	0.00390282		AT1G01770	0.311485	0.105515	0.00925715		AT1G05570	0.33013	0.165641	0.0172747		AT1G02360	0.00457959	0.0024695	0.00419289		AT1G01770	0.304399	0.291818	0.016157		AT1G05570	0.315658	0.302649	0.0242243		AT1G02360	0.0034128	0.00313999	0.00582037
AT1G01780	0.00355146	0.00365138	0.00417966		AT1G05600	0.279318	0.00407083	0.00338673		AT1G02370	0.00259174	0.00357825	0.00360042		AT1G01780	0.00334644	0.00424676	0.00672351		AT1G05600	0.264731	0.0148173	0.00511907		AT1G02370	0.00289125	0.0045437	0.00393182		AT1G01780	0.00349963	0.00576643	0.00641321		AT1G05600	0.256448	0.12707	0.00929883		AT1G02370	0.00342174	0.00462885	0.00434958
AT1G01790	0.224076	0.00383827	0.00378827		AT1G05630	0.365963	0.00481117	0.00412617		AT1G02380	0.00289486	0.00380325	0.00398735		AT1G01790	0.269814	0.0696294	0.00692247		AT1G05630	0.370841	0.135703	0.0122226		AT1G02380	0.00496826	0.00477234	0.00404281		AT1G01790	0.273955	0.233668	0.0129607		AT1G05630	0.37536	0.265648	0.0192789		AT1G02380	0.00284583	0.00439451	0.00423896
AT1G01800	0.00429996	0.00317082	0.00430478		AT1G05640	0.384696	0.00385146	0.00343894		AT1G02390	0.00301007	0.00421283	0.00368108		AT1G01800	0.00277867	0.00393777	0.00396975		AT1G05640	0.346772	0.0164137	0.00571966		AT1G02390	0.00272763	0.00396381	0.00391268		AT1G01800	0.00360836	0.00479401	0.00445642		AT1G05640	0.376422	0.0433111	0.00828631		AT1G02390	0.00375801	0.00276317	0.00436098
AT1G01810	0.00439056	0.00461167	0.00332542		AT1G05670	0.233739	0.00356318	0.00390452		AT1G02400	0.00386138	0.0036404	0.0040342		AT1G01810	0.00351823	0.00244352	0.00446915		AT1G05670	0.25648	0.0900371	0.00730626		AT1G02400	0.00383336	0.00283707	0.00500884		AT1G01810	0.00312626	0.00368168	0.00364634		AT1G05670	0.263032	0.210838	0.013245		AT1G02400	0.00208512	0.00342864	0.00441685
AT1G01820	0.0856715	0.00403784	0.00367702		AT1G05790	0.321965	0.00469346	0.0040351		AT1G02405	0.00382832	0.00152216	0.00330472		AT1G01820	0.0868203	0.0124905	0.00413195		AT1G05790	0.31128	0.0658862	0.00790623		AT1G02405	0.00421515	0.00741343	0.00399881		AT1G01820	0.0913909	0.0386257	0.00457463		AT1G05790	0.325954	0.247683	0.0165332		AT1G02405	0.00572434	0.00410576	0.00474924
AT1G01830	0.00801841	0.00435219	0.00390396		AT1G05830	0.45298	0.00420429	0.00396403		AT1G02440	0.0215686	0.00402024	0.00387881		AT1G01830	0.00401468	0.00380895	0.00452962		AT1G05830	0.467137	0.282899	0.0171006		AT1G02440	0.00354133	0.00315056	0.00424607		AT1G01830	0.00597084	0.00385031	0.00346995		AT1G05830	0.448504	0.371587	0.0188884		AT1G02440	0.00308608	0.00342468	0.00355035
AT1G01840	0.00245638	0.00344483	0.00215898		AT1G05910	0.477138	0.00397354	0.00408227		AT1G02450	0.0021746	0.002264	0.00269856		AT1G01840	0.00368051	0.00468111	0.00490497		AT1G05910	0.474234	0.230736	0.0188377		AT1G02450	0.00332281	0.00367226	0.00326957		AT1G01840	0.00261713	0.00374948	0.00462209		AT1G05910	0.457953	0.337143	0.026973		AT1G02450	0.00267195	0.00421071	0.00314276
AT1G01860	0.0209983	0.00268146	0.00369404		AT1G05950	0.300877	0.00244116	0.00384554		AT1G02460	0.00309036	0.0030567	0.00428197		AT1G01860	0.0373133	0.00800239	0.0047345		AT1G05950	0.288394	0.0737451	0.00982529		AT1G02460	0.0029724	0.00338018	0.00491754		AT1G01860	0.0357213	0.0174551	0.00496464		AT1G05950	0.263218	0.161492	0.015727		AT1G02460	0.00512331	0.00290193	0.00518126
AT1G01870	0.00410869	0.00143678	0.00494041		AT1G05960	0.336663	0.00459009	0.00407074		AT1G02470	0.358259	0.129152	0.0943952		AT1G01870	0	0.00676209	0.00865455		AT1G05960	0.357674	0.112942	0.00959501		AT1G02470	0.366738	0.140785	0.102958		AT1G01870	0.00717593	0.00271739	0.00459436		AT1G05960	0.367565	0.334469	0.0179922		AT1G02470	0.357755	0.113138	0.0751447
AT1G01880	0.0968875	0.00350011	0.00397486		AT1G06130	0.131401	0.00372143	0.00401992		AT1G02475	0.00450144	0.00235726	0.00371281		AT1G01880	0.12342	0.0067256	0.0051438		AT1G06130	0.17567	0.112829	0.00943851		AT1G02475	0.00433806	0.00607493	0.00644235		AT1G01880	0.111017	0.037288	0.00562359		AT1G06130	0.201316	0.220205	0.0138542		AT1G02475	0.00320315	0.00344624	0.00424623
AT1G01890	0.00380038	0.00790709	0.00687971		AT1G06140	0.25748	0.00360736	0.00419761		AT1G02490	0.00189394	0.00300513	0.00343609		AT1G01890	0.00501972	0.00328947	0.00173589		AT1G06140	0.293767	0.0898781	0.00812356		AT1G02490	0	0.0223127	0.00566129		AT1G01890	0.00224208	0.0104669	0.000915992		AT1G06140	0.330437	0.225031	0.0143547		AT1G02490	0.00166667	0.0701146	0.00849112
AT1G01900	0.00480775	0.00316309	0.0031244		AT1G06210	0.248329	0.00440431	0.00372329		AT1G02510	0.00252821	0.00185029	0.00371133		AT1G01900	0.00405142	0.00397629	0.00394278		AT1G06210	0.228195	0.0168534	0.0050376		AT1G02510	0.00408311	0.0025974	0.00395551		AT1G01900	0.00362559	0.00404394	0.00412852		AT1G06210	0.256614	0.1119	0.00633505		AT1G02510	0.00290667	0.00330081	0.00663399
AT1G01910	0.264651	0.00420888	0.00381524		AT1G06230	0.168093	0.00441728	0.00402459		AT1G02550	0.0110076	0.00326223	0.00372124		AT1G01910	0.286735	0.164564	0.0111181		AT1G06230	0.170436	0.0870726	0.00586295		AT1G02550	0.00378201	0.00293314	0.00512541		AT1G01910	0.268913	0.23621	0.0120168		AT1G06230	0.163554	0.193423	0.00790268		AT1G02550	0.00337745	0.00405961	0.00420486
AT1G01920	0.183816	0.00387236	0.00394514		AT1G06240	0.214981	0.00337063	0.00430396		AT1G02570	0.0599967	0.0052992	0.00620579		AT1G01920	0.15898	0.0151728	0.00450565		AT1G06240	0.21297	0.0663953	0.00638567		AT1G02570	0.0830076	0.00351862	0.00453636		AT1G01920	0.159894	0.225424	0.0161463		AT1G06240	0.220654	0.110562	0.00721789		AT1G02570	0.058879	0.00417788	0.0057307
AT1G01930	0.197765	0.00365167	0.00369253		AT1G06410	0.489771	0.00435276	0.00354857		AT1G02575	0.00397768	0.00419793	0.00450854		AT1G01930	0.219824	0.0234541	0.00562806		AT1G06410	0.51059	0.179255	0.0114507		AT1G02575	0.0164394	0.00327302	0.00423559		AT1G01930	0.208869	0.0844184	0.00760714		AT1G06410	0.52027	0.297947	0.0128765		AT1G02575	0.00284711	0.00492152	0.00701369
AT1G01940	0.0603468	0.00404958	0.00384238		AT1G06490	0.293429	0.00413997	0.00367486		AT1G02580	0.00342627	0.00390571	0.0039322		AT1G01940	0.0619872	0.00425052	0.00464717		AT1G06490	0.300527	0.076472	0.0129216		AT1G02580	0.00501249	0.00640131	0.00456702		AT1G01940	0.0626112	0.0319045	0.00461951		AT1G06490	0.283441	0.0812629	0.0156013		AT1G02580	0.004202	0.00598533	0.00563319
AT1G01950	0.337546	0.00382267	0.00407689		AT1G06550	0.216871	0.00343042	0.00357158		AT1G02590	0.00430715	0.00290861	0.00568254		AT1G01950	0.347136	0.144771	0.00962449		AT1G06550	0.261044	0.0553974	0.00561351		AT1G02590	0.000879217	0.00359116	0.00710267		AT1G01950	0.338746	0.270606	0.0159563		AT1G06550	0.236214	0.177716	0.0098556		AT1G02590	0.00481244	0.00321946	0.00621817
AT1G01960	0.301714	0.00451374	0.00435278		AT1G06560	0.357429	0.00411975	0.00401956		AT1G02610	0.0039909	0.0035668	0.00394416		AT1G01960	0.314167	0.113087	0.00855328		AT1G06560	0.298374	0.0771462	0.00660382		AT1G02610	0.00603765	0.00394099	0.00482034		AT1G01960	0.329597	0.327268	0.0160155		AT1G06560	0.300336	0.199686	0.0120125		AT1G02610	0.00537195	0.00554479	0.0062994
AT1G01970	0.262389	0.00436943	0.00386309		AT1G06590	0.300575	0.00378828	0.00409182		AT1G02620	0.00675575	0.00387593	0.00388673		AT1G01970	0.322446	0.0415963	0.0050603		AT1G06590	0.324151	0.11934	0.0105422		AT1G02620	0.00362693	0.00338319	0.0043844		AT1G01970	0.276996	0.0941756	0.00564265		AT1G06590	0.302495	0.266845	0.0182395		AT1G02620	0.0034661	0.00268301	0.00440844
AT1G01980	0.00223837	0.00293493	0.00359396		AT1G06670	0.521067	0.00442732	0.00397917		AT1G02630	0.00395046	0.00511123	0.00398754		AT1G01980	0.00371377	0.00407012	0.004241		AT1G06670	0.523341	0.243187	0.0163152		AT1G02630	0.0104312	0.00507294	0.00486395		AT1G01980	0.00538233	0.0039911	0.00411923		AT1G06670	0.519612	0.404035	0.0249971		AT1G02630	0.00591171	0.00414403	0.0044752
AT1G01990	0.00418362	0.00227727	0.00418948		AT1G06720	0.393341	0.00442164	0.00366724		AT1G02640	0.0045149	0.00288706	0.004137		AT1G01990	0.00403692	0.00330624	0.00436496		AT1G06720	0.421083	0.196818	0.0139147		AT1G02640	0.00552769	0.00381436	0.00403435		AT1G01990	0.00371426	0.00448716	0.00510456		AT1G06720	0.39597	0.374623	0.0236622		AT1G02640	0.00381438	0.00384882	0.00389923
AT1G02000	0.00383267	0.00304083	0.00332705		AT1G06840	0.451217	0.00426082	0.00404837		AT1G02650	0.00362479	0.00223003	0.00396017		AT1G02000	0.00547184	0.00248488	0.00402906		AT1G06840	0.435197	0.173875	0.0195881		AT1G02650	0.00372237	0.00342815	0.00402686		AT1G02000	0.00429305	0.00407376	0.00425672		AT1G06840	0.431338	0.372716	0.0378122		AT1G02650	0.00478002	0.00281454	0.00447889
AT1G02010	0.436823	0.00412216	0.00383067		AT1G06900	0.444741	0.00426337	0.00371029		AT1G02680	0.003119	0.00375148	0.0039647		AT1G02010	0.447114	0.188851	0.0141922		AT1G06900	0.394537	0.197317	0.0139998		AT1G02680	0.00398326	0.00288513	0.00355602		AT1G02010	0.429135	0.222116	0.0142547		AT1G06900	0.380224	0.325918	0.0192847		AT1G02680	0.00361985	0.00438702	0.00508229
AT1G02020	0.00347015	0.00410769	0.00334828		AT1G06950	0.377838	0.00403034	0.00363181		AT1G02700	0.0232787	0.00579096	0.0059055		AT1G02020	0.00357336	0.00382034	0.00420025		AT1G06950	0.39044	0.232524	0.0137902		AT1G02700	0.0297895	0.00920063	0.00641798		AT1G02020	0.00292076	0.00401256	0.00441638		AT1G06950	0.383973	0.362992	0.0184479		AT1G02700	0.0245818	0.00735376	0.00628165
AT1G02030	0.00269133	0.00394261	0.00369372		AT1G07110	0.429891	0.00473994	0.00426604		AT1G02705	0.00498098	0.00308645	0.00486091		AT1G02030	0.002226	0.00335505	0.00468353		AT1G07110	0.4427	0.177861	0.00833801		AT1G02705	0.00362574	0.004217	0.00558384		AT1G02030	0.00280951	0.00603363	0.00385979		AT1G07110	0.45183	0.303382	0.0108241		AT1G02705	0.00709986	0.0025513	0.0052191
AT1G02040	0.00163317	0.00469027	0.00500585		AT1G07120	0.271044	0.00398905	0.00392727		AT1G02720	0.00341452	0.00339422	0.00433695		AT1G02040	0.00212267	0.00385555	0.00512359		AT1G07120	0.238135	0.0785853	0.00574625		AT1G02720	0.00229826	0.0037856	0.0038421		AT1G02040	0.00320671	0.00317988	0.00489688		AT1G07120	0.226533	0.237249	0.00972245		AT1G02720	0.00376574	0.00373686	0.00465896
AT1G02050	0.412968	0.00511977	0.00419174		AT1G07290	0.129954	0.00413529	0.00410156		AT1G02730	0.0055378	0.00357805	0.00381643		AT1G02050	0.440877	0.0195899	0.00543388		AT1G07290	0.15334	0.0314086	0.00506801		AT1G02730	0.00779631	0.00357539	0.00428503		AT1G02050	0.472815	0.212451	0.0198192		AT1G07290	0.162904	0.125017	0.00846808		AT1G02730	0.0105869	0.00357115	0.00455471
AT1G02060	0.00383357	0.00352659	0.0039752		AT1G07350	0.345256	0.00432119	0.00376823		AT1G02770	0.00360783	0.00264685	0.0047086		AT1G02060	0.00267946	0.00391811	0.00419667		AT1G07350	0.357637	0.0909475	0.00743577		AT1G02770	0.00430005	0.00336473	0.00408956		AT1G02060	0.0032573	0.0175784	0.00466646		AT1G07350	0.33463	0.170015	0.0080818		AT1G02770	0.00836217	0.0044749	0.00435341
AT1G02065	0.00357638	0.00332087	0.00343883		AT1G07360	0.272094	0.00365401	0.00391098		AT1G02780	0.00344983	0.0054246	0.00311183		AT1G02065	0.00277779	0.00312322	0.00428619		AT1G07360	0.250685	0.00562587	0.00439546		AT1G02780	0.00386997	0.00262794	0.00401861		AT1G02065	0.00423289	0.00378784	0.00565814		AT1G07360	0.240389	0.0234023	0.00498471		AT1G02780	0.00251651	0.00373358	0.00461776
AT1G02067	0.00456465	0.0036266	0.00473787		AT1G07390	0.268246	0.00452651	0.00366283		AT1G02790	0.00712498	0.00481042	0.00395279		AT1G02067	0.00159883	0.00402652	0.0021678		AT1G07390	0.283754	0.159622	0.0185364		AT1G02790	0.00460922	0.00428298	0.00459771		AT1G02067	0.00640922	0.00378849	0.00617766		AT1G07390	0.289982	0.274094	0.0313149		AT1G02790	0.00327798	0.00309003	0.00466811
AT1G02070	0.00288548	0.00340789	0.00420406		AT1G07450	0.0868171	0.003868	0.00419512		AT1G02800	0.00286576	0.00514069	0.00376752		AT1G02070	0.00386201	0.00175972	0.0056848		AT1G07450	0.121905	0.00693636	0.00453711		AT1G02800	0.00280459	0.00554151	0.0046733		AT1G02070	0.00747549	0.00836339	0.00364909		AT1G07450	0.141988	0.0247994	0.00559764		AT1G02800	0.00290063	0.00296956	0.00454588
AT1G02080	0.405891	0.00416086	0.00389381		AT1G07470	0.223542	0.00528593	0.00465398		AT1G02810	0.00381053	0.00216284	0.00422496		AT1G02080	0.425556	0.212273	0.0140362		AT1G07470	0.236676	0.00965705	0.00522636		AT1G02810	0.00360111	0.00290324	0.00380054		AT1G02080	0.420673	0.373843	0.0186654		AT1G07470	0.241479	0.128257	0.0069626		AT1G02810	0.00383862	0.00363334	0.00431433
AT1G02090	0.0391225	0.00439661	0.00345456		AT1G07476	0.368864	0.00278139	0.00398373		AT1G02813	0.0032527	0.00174491	0.00353217		AT1G02090	0.0418986	0.00446754	0.00390209		AT1G07476	0.31762	0.0567486	0.00491913		AT1G02813	0.00383431	0.00192077	0.00517723		AT1G02090	0.0370901	0.00292465	0.00409056		AT1G07476	0.376744	0.100336	0.00820636		AT1G02813	0.00235238	0.00367404	0.00435571
AT1G02100	0.175232	0.00386304	0.00363885		AT1G07480	0.273457	0.00382665	0.00415894		AT1G02816	0.00384849	0.00372902	0.00413797		AT1G02100	0.165546	0.00934151	0.00421825		AT1G07480	0.28741	0.0540438	0.00681954		AT1G02816	0.00320123	0.0032831	0.00462442		AT1G02100	0.185126	0.177966	0.00650712		AT1G07480	0.326543	0.256207	0.0142481		AT1G02816	0.00274244	0.00335628	0.00402622
AT1G02110	0.135073	0.00304011	0.00345395		AT1G07510	0.270283	0.00536695	0.00371605		AT1G02820	0.00531838	0.00446678	0.0035789		AT1G02110	0.137257	0.0426236	0.00553412		AT1G07510	0.253039	0.0383883	0.00541072		AT1G02820	0.00473096	0.00318397	0.00454002		AT1G02110	0.176265	0.158326	0.00921617		AT1G07510	0.25719	0.134613	0.00903564		AT1G02820	0.00332909	0.00376514	0.00482512
AT1G02120	0.101749	0.00346095	0.00366401		AT1G07530	0.312892	0.00495475	0.00423207		AT1G02830	0.00215085	0.0042177	0.00249157		AT1G02120	0.105779	0.0373821	0.00542575		AT1G07530	0.389884	0.0192791	0.00373962		AT1G02830	0.00355566	0.00628452	0.00377421		AT1G02120	0.106221	0.0957708	0.00587732		AT1G07530	0.438294	0.0985025	0.00621236		AT1G02830	0.00387614	0.00308337	0.00316638
AT1G02130	0.00373276	0.0032359	0.00363813		AT1G07615	0.352043	0.003653	0.00415416		AT1G02850	0.0222784	0.00454007	0.00397145		AT1G02130	0.00391361	0.00441791	0.00453447		AT1G07615	0.32228	0.00764688	0.00481797		AT1G02850	0.00223756	0.00537475	0.00453924		AT1G02130	0.0292927	0.00559201	0.0057387		AT1G07615	0.354887	0.0290194	0.00487777		AT1G02850	0.00322985	0.00478537	0.00476899
AT1G02140	0.00285955	0.00585934	0.00344436		AT1G07670	0.37162	0.00465733	0.00400277		AT1G02860	0.00267326	0.00441916	0.00383942		AT1G02140	0.0036374	0.00438193	0.00433307		AT1G07670	0.403371	0.171959	0.01357		AT1G02860	0.00273207	0.00334299	0.00349725		AT1G02140	0.00287981	0.00406684	0.00460238		AT1G07670	0.443943	0.383486	0.0240439		AT1G02860	0.00472078	0.00348025	0.00485122
AT1G02145	0.31907	0.00341008	0.00406785		AT1G07705	0.535459	0.00414405	0.00386333		AT1G02900	0.00261391	0.00267974	0.00318344		AT1G02145	0.287687	0.0938958	0.0099324		AT1G07705	0.539844	0.261253	0.0218388		AT1G02900	0.00222002	0.00299669	0.00397173		AT1G02145	0.298327	0.26997	0.0130177		AT1G07705	0.529991	0.407233	0.0325025		AT1G02900	0.00420139	0.004607	0.00482164
AT1G02150	0.00463338	0.00428508	0.00382861		AT1G07710	0.557819	0.00520302	0.00495325		AT1G02920	0.00591851	0.0032482	0.00398039		AT1G02150	0.00417285	0.00357748	0.00382367		AT1G07710	0.521189	0.0606131	0.0096552		AT1G02920	0.0112543	0.0031895	0.00367311		AT1G02150	0.00700324	0.00342758	0.00335679		AT1G07710	0.511755	0.194719	0.0256919		AT1G02920	0.00808546	0.00212797	0.00536149
AT1G02160	0.00296249	0.00241274	0.00297694		AT1G07730	0.618778	0.00591678	0.00435027		AT1G02930	0.00226578	0.00325202	0.00466297		AT1G02160	0.00342197	0.00509429	0.00477123		AT1G07730	0.580891	0.016168	0.0046202		AT1G02930	0.00245574	0.00600165	0.00361391		AT1G02160	0.00307228	0.00470802	0.00498187		AT1G07730	0.627022	0.129148	0.0105054		AT1G02930	0.00196933	0.0030318	0.00586644
AT1G02170	0.0122477	0.00558846	0.00438718		AT1G07810	0.426843	0.00416558	0.00382436		AT1G02940	0.0583052	0.00308703	0.00334547		AT1G02170	0.0120583	0.00448309	0.00410785		AT1G07810	0.477782	0.177487	0.0155286		AT1G02940	0.0626453	0.00429624	0.00538213		AT1G02170	0.0116066	0.00394836	0.00486459		AT1G07810	0.452572	0.314062	0.0226589		AT1G02940	0.0646054	0.00570416	0.00433667
AT1G02180	0.00388655	0.00400426	0.00344074		AT1G07910	0.357836	0.00636151	0.00421947		AT1G02950	0.00316466	0.00352855	0.00462617		AT1G02180	0.00306816	0.00266262	0.00454423		AT1G07910	0.3361	0.125835	0.0134088		AT1G02950	0.0321442	0.00446932	0.00395149		AT1G02180	0.00351341	0.00439653	0.00384109		AT1G07910	0.34532	0.289518	0.0257199		AT1G02950	0.0503365	0.00175417	0.00610752
AT1G02190	0.0084654	0.00275952	0.00343954		AT1G07970	0.445823	0.00469948	0.00377625		AT1G02960	0.0814311	0.00478025	0.00419119		AT1G02190	0.00429727	0.00360486	0.00484585		AT1G07970	0.457926	0.324194	0.0213969		AT1G02960	0.0579903	0.00516542	0.00423698		AT1G02190	0.00888456	0.00391452	0.00378167		AT1G07970	0.451708	0.400315	0.0247177		AT1G02960	0.0654591	0.0176891	0.00522445
AT1G02205	0.0160964	0.0036187	0.00422094		AT1G07990	0.404971	0.00442296	0.00393309		AT1G02965	0.00359448	0.00376601	0.00422056		AT1G02205	0.00894245	0.00385677	0.00534833		AT1G07990	0.436724	0.207269	0.0119918		AT1G02965	0.00400303	0.00628984	0.00385385		AT1G02205	0.0129117	0.00600003	0.00491309		AT1G07990	0.446981	0.358123	0.0154673		AT1G02965	0.00297098	0.00533567	0.00466287
AT1G02210	0.00317589	0.0036408	0.00478783		AT1G08010	0.282312	0.00563082	0.00426338		AT1G03020	0.00270427	0.00387643	0.00499873		AT1G02210	0	0.00380152	0.00563046		AT1G08010	0.285475	0.0202135	0.00440517		AT1G03020	0.00184013	0.00320716	0.00444684		AT1G02210	0.000702247	0.00365411	0.00630315		AT1G08010	0.300541	0.0893311	0.00596867		AT1G03020	0.00267481	0.00173095	0.00414372
AT1G02220	0.027732	0.00303193	0.00434573		AT1G08030	0.220122	0.00401677	0.00366766		AT1G03050	0.0059232	0.00357333	0.00333041		AT1G02220	0.00231742	0.00492614	0.00483092		AT1G08030	0.22172	0.0377402	0.00545132		AT1G03050	0.00362012	0.00413218	0.00468218		AT1G02220	0.0208762	0.00353037	0.00448448		AT1G08030	0.23671	0.159614	0.00824548		AT1G03050	0.00457498	0.00465497	0.00336435
AT1G02230	0.00262196	0.00353216	0.00395674		AT1G08040	0.2116	0.0046726	0.00383169		AT1G03055	0.00451172	0.00483703	0.00369798		AT1G02230	0.00269196	0.00380552	0.00507059		AT1G08040	0.228298	0.103377	0.00861674		AT1G03055	0.00365019	0.00361405	0.00456917		AT1G02230	0.0029755	0.00381341	0.00438402		AT1G08040	0.225614	0.275668	0.017816		AT1G03055	0.00396363	0.00376443	0.00453794
AT1G02250	0.00375775	0.00273261	0.00464774		AT1G08060	0.486267	0.00412664	0.00386215		AT1G03070	0.00338423	0.00368308	0.00438807		AT1G02250	0.00333041	0.00749134	0.00515215		AT1G08060	0.484074	0.263154	0.0269621		AT1G03070	0.00804104	0.00324354	0.00420849		AT1G02250	0.00629259	0.00380548	0.00426278		AT1G08060	0.479077	0.505948	0.0482983		AT1G03070	0.00232082	0.00413518	0.00450232
AT1G02260	0.27407	0.00515938	0.00352327		AT1G08125	0.372998	0.0043445	0.00390012		AT1G03103	0.0225069	0.00419149	0.00450547		AT1G02260	0.226029	0.00687295	0.00369988		AT1G08125	0.377734	0.15927	0.00928364		AT1G03103	0.00117267	0.00306402	0.00464232		AT1G02260	0.22524	0.00627389	0.00410804		AT1G08125	0.395426	0.339032	0.0148605		AT1G03103	0.00138533	0.00254125	0.00453967
AT1G02270	0.0689755	0.00382255	0.00360386		AT1G08130	0.274221	0.00424652	0.00364049		AT1G03106	0.00283877	0.00337589	0.00396279		AT1G02270	0.0667493	0.00360967	0.00435111		AT1G08130	0.274734	0.123088	0.00964203		AT1G03106	0.00269612	0.00272844	0.00373543		AT1G02270	0.0448949	0.00352467	0.00467947		AT1G08130	0.279963	0.239147	0.016364		AT1G03106	0.00426295	0.00247684	0.00358381
AT1G02280	0.286237	0.00374697	0.00375342		AT1G08190	0.256181	0.00403741	0.00405963		AT1G03120	0.00390476	0.00410832	0.00356982		AT1G02280	0.291787	0.0139663	0.00435009		AT1G08190	0.264539	0.0355725	0.00601586		AT1G03120	0.0036557	0.00377718	0.00399918		AT1G02280	0.288876	0.103993	0.00630906		AT1G08190	0.257409	0.235786	0.0135305		AT1G03120	0.00415315	0.00628552	0.00463328
AT1G02290	0.0849325	0.00372209	0.00444658		AT1G08260	0.266966	0.00410022	0.0038883		AT1G03130	0.00181036	0.00608731	0.00386994		AT1G02290	0.0889905	0.0173229	0.00403018		AT1G08260	0.279138	0.118667	0.0164819		AT1G03130	0.00310182	0.00459487	0.00373232		AT1G02290	0.0898985	0.0969548	0.00590336		AT1G08260	0.267256	0.269235	0.031232		AT1G03130	0.00347918	0.00265994	0.00420621
AT1G02300	0.00198167	0.00384083	0.00395214		AT1G08310	0.249617	0.00450599	0.00418788		AT1G03150	0.00225198	0.00344432	0.00958693		AT1G02300	0.0135777	0.00408088	0.00526684		AT1G08310	0.289352	0.0312218	0.00581273		AT1G03150	0.0139672	0.00411054	0.0166142		AT1G02300	0.00379076	0.00659141	0.00488958		AT1G08310	0.332213	0.0637004	0.00789264		AT1G03150	0.0366619	0.0289591	0.0118973
AT1G02305	0.214432	0.00379996	0.00428913		AT1G08350	0.297424	0.00379781	0.00390051		AT1G03165	0.00183421	0.00526539	0.00349099		AT1G02305	0.216244	0.0635676	0.00497796		AT1G08350	0.261712	0.0239358	0.00592158		AT1G03165	0.00174855	0.00727151	0.0040493		AT1G02305	0.218018	0.14256	0.00596415		AT1G08350	0.244649	0.0542422	0.00694227		AT1G03165	0.00410698	0.00419375	0.00451179
AT1G02310	0.00260577	0.00298364	0.00406818		AT1G08370	0.205429	0.00501058	0.00493933		AT1G03170	0.00362149	0.00449538	0.00342208		AT1G02310	0.00386052	0.00388555	0.00459254		AT1G08370	0.251564	0.0470584	0.00606394		AT1G03170	0.00356047	0.00326594	0.0050945		AT1G02310	0.00347125	0.00341913	0.00466559		AT1G08370	0.279656	0.224847	0.00934102		AT1G03170	0.00354959	0.00301631	0.00504183
AT1G02320	0.00260577	0.00298364	0.00406818		AT1G08410	0.344718	0.0042769	0.00437892		AT1G03220	0.00338425	0.00282176	0.00374326		AT1G02320	0.00386052	0.00388555	0.00459254		AT1G08410	0.328322	0.13425	0.0101088		AT1G03220	0.00363194	0.0032082	0.00419319		AT1G02320	0.00347125	0.00341913	0.00466559		AT1G08410	0.367069	0.29527	0.0174782		AT1G03220	0.00303632	0.00430375	0.00480648
AT1G02330	0.0548847	0.00321313	0.00296251		AT1G08420	0.408552	0.0042561	0.00405548		AT1G03230	0.0034903	0.00512431	0.00456081		AT1G02330	0.0398193	0.00512061	0.00311107		AT1G08420	0.423012	0.283709	0.0194882		AT1G03230	0.00340428	0.00430343	0.00450298		AT1G02330	0.0433588	0.00609795	0.00418936		AT1G08420	0.420925	0.448913	0.0255993		AT1G03230	0.00475258	0.00458583	0.0044019
AT1G02335	0.00482039	0.00177231	0.00390251		AT1G08450	0.310119	0.00447776	0.00407582		AT1G03250	0.0743176	0.00515059	0.00429566		AT1G02335	0.00401898	0.00293167	0.00408607		AT1G08450	0.340252	0.377374	0.0210922		AT1G03250	0.0478165	0.00348375	0.00418595		AT1G02335	0.00330633	0.00394367	0.00637889		AT1G08450	0.33049	0.373329	0.0172309		AT1G03250	0.0367738	0.00482445	0.00416457
AT1G02340	0.00958477	0.00356874	0.00381269		AT1G08490	0.215722	0.00406015	0.00433091		AT1G03320	0.00269833	0.00350714	0.00441301		AT1G02340	0.00401804	0.00387195	0.00471364		AT1G08490	0.25517	0.100781	0.00714992		AT1G03320	0.0130563	0.00300472	0.00499319		AT1G02340	0.00231373	0.0044338	0.00644495		AT1G08490	0.22012	0.199237	0.00976038		AT1G03320	0.00423625	0.0048833	0.0052121
AT1G02350	0.00410094	0.00435596	0.00335535		AT1G08540	0.400931	0.00425105	0.00430407		AT1G03330	0.00240853	0.00228805	0.00390597		AT1G02350	0.00277366	0.00199729	0.00342031		AT1G08540	0.400931	0.0945827	0.00673502		AT1G03330	0.00245495	0.00334947	0.00406696		AT1G02350	0.00357969	0.00362704	0.00249393		AT1G08540	0.408009	0.301297	0.0108182		AT1G03330	0.00337319	0.00360872	0.00448655
AT1G02360	0.00363601	0.00347758	0.00390282		AT1G08550	0.332869	0.00407899	0.00416731		AT1G03340	0.00288603	0.0037954	0.0041398		AT1G02360	0.00457959	0.0024695	0.00419289		AT1G08550	0.372218	0.276618	0.0148413		AT1G03340	0.00548027	0.00435482	0.00416937		AT1G02360	0.0034128	0.00313999	0.00582037		AT1G08550	0.360509	0.291158	0.010595		AT1G03340	0.00387207	0.0209545	0.00424299
AT1G02370	0.00259174	0.00357825	0.00360042		AT1G08590	0.215564	0.00455202	0.00410279		AT1G03390	0.0243306	0.00387913	0.00447606		AT1G02370	0.00289125	0.0045437	0.00393182		AT1G08590	0.243757	0.18075	0.0168117		AT1G03390	0.012593	0.00649778	0.0053073		AT1G02370	0.00342174	0.00462885	0.00434958		AT1G08590	0.261604	0.264802	0.0227828		AT1G03390	0.00405859	0.00464792	0.00432345
AT1G02380	0.00289486	0.00380325	0.00398735		AT1G08600	0.458732	0.00407053	0.00389876		AT1G03400	0.00282501	0.00374379	0.00380615		AT1G02380	0.00496826	0.00477234	0.00404281		AT1G08600	0.460699	0.1736	0.0198157		AT1G03400	0.00410953	0.0049134	0.00451452		AT1G02380	0.00284583	0.00439451	0.00423896		AT1G08600	0.45995	0.410694	0.0415872		AT1G03400	0.0043449	0.00399317	0.00432625
AT1G02390	0.00301007	0.00421283	0.00368108		AT1G08610	0.311516	0.00388411	0.00388502		AT1G03410	0.00370063	0.00431319	0.00425837		AT1G02390	0.00272763	0.00396381	0.00391268		AT1G08610	0.334459	0.0437199	0.00796731		AT1G03410	0.00486043	0.00407691	0.00455525		AT1G02390	0.00375801	0.00276317	0.00436098		AT1G08610	0.334427	0.255	0.0183698		AT1G03410	0.00423794	0.00407967	0.00509296
AT1G02400	0.00386138	0.0036404	0.0040342		AT1G08620	0.454905	0.00430721	0.00412884		AT1G03430	0.00316444	0.00448086	0.00364304		AT1G02400	0.00383336	0.00283707	0.00500884		AT1G08620	0.453352	0.0940916	0.00798805		AT1G03430	0.0166483	0.00484256	0.00492846		AT1G02400	0.00208512	0.00342864	0.00441685		AT1G08620	0.444381	0.2245	0.0123398		AT1G03430	0.0384099	0.0026736	0.00552261
AT1G02405	0.00382832	0.00152216	0.00330472		AT1G08640	0.202462	0.00424157	0.00365589		AT1G03440	0.00353836	0.00310821	0.00323455		AT1G02405	0.00421515	0.00741343	0.00399881		AT1G08640	0.208118	0.0892304	0.00699315		AT1G03440	0.00333071	0.00392802	0.00405066		AT1G02405	0.00572434	0.00410576	0.00474924		AT1G08640	0.198772	0.226479	0.0114929		AT1G03440	0.00320394	0.00334479	0.00424757
AT1G02410	0.0365549	0.00419023	0.00394695		AT1G08680	0.523975	0.00382974	0.00430266		AT1G03490	0.00351155	0.00202614	0.00390345		AT1G02410	0.0356754	0.005255	0.0041996		AT1G08680	0.542292	0.357971	0.0278043		AT1G03490	0.00806753	0.00390981	0.00461412		AT1G02410	0.0483436	0.0223043	0.00453871		AT1G08680	0.523483	0.458857	0.031198		AT1G03490	0.00348135	0.00480999	0.00368795
AT1G02420	0.3662	0.0051244	0.00408661		AT1G08720	0.328237	0.00390459	0.0039178		AT1G03495	0.0374993	0.00306104	0.00387466		AT1G02420	0.376871	0.0446257	0.00526981		AT1G08720	0.333001	0.199006	0.0186857		AT1G03495	0.0419119	0.0054545	0.00477247		AT1G02420	0.339772	0.115648	0.00930976		AT1G08720	0.335852	0.288691	0.0239045		AT1G03495	0.0550688	0.00312078	0.00459411
AT1G02430	0.29081	0.00588381	0.0048294		AT1G08750	0.200923	0.00406161	0.00437464		AT1G03600	0.00426265	0.00358903	0.003784		AT1G02430	0.290865	0.0231846	0.00507022		AT1G08750	0.189347	0.0190966	0.00508298		AT1G03600	0.0040515	0.00300576	0.00413333		AT1G02430	0.312143	0.177956	0.0106231		AT1G08750	0.183796	0.183822	0.00967953		AT1G03600	0.00412327	0.00337835	0.00408402
AT1G02440	0.0215686	0.00402024	0.00387881		AT1G08760	0.287624	0.00361549	0.00435405		AT1G03630	0.0071729	0.00436216	0.00374915		AT1G02440	0.00354133	0.00315056	0.00424607		AT1G08760	0.274416	0.0708803	0.0072412		AT1G03630	0.00411131	0.00348364	0.0040407		AT1G02440	0.00308608	0.00342468	0.00355035		AT1G08760	0.250181	0.0594314	0.00599196		AT1G03630	0.00420679	0.00379247	0.00579354
AT1G02450	0.0021746	0.002264	0.00269856		AT1G08820	0.168567	0.00412316	0.00372828		AT1G03660	0.00279106	0.00351387	0.00456731		AT1G02450	0.00332281	0.00367226	0.00326957		AT1G08820	0.191927	0.0641386	0.00841378		AT1G03660	0.00497732	0.0612584	0.00813834		AT1G02450	0.00267195	0.00421071	0.00314276		AT1G08820	0.195969	0.240482	0.0196526		AT1G03660	0.00302389	0.0809853	0.00534939
AT1G02460	0.00309036	0.0030567	0.00428197		AT1G08840	0.418601	0.00427122	0.00395179		AT1G03670	0.0039129	0.00440052	0.00405055		AT1G02460	0.0029724	0.00338018	0.00491754		AT1G08840	0.473821	0.290861	0.0369779		AT1G03670	0.00336353	0.0194669	0.00492729		AT1G02460	0.00512331	0.00290193	0.00518126		AT1G08840	0.450945	0.393473	0.0516061		AT1G03670	0.00797183	0.0304638	0.00545285
AT1G02470	0.358259	0.129152	0.0943952		AT1G08860	0.218807	0.00390623	0.00395139		AT1G03680	0.00279115	0.00188589	0.00340831		AT1G02470	0.366738	0.140785	0.102958		AT1G08860	0.222349	0.0196339	0.00723279		AT1G03680	0.0039949	0.00362209	0.00317644		AT1G02470	0.357755	0.113138	0.0751447		AT1G08860	0.249483	0.147574	0.0303272		AT1G03680	0.00416732	0.00342331	0.00396873
AT1G02475	0.00450144	0.00235726	0.00371281		AT1G08910	0.327819	0.00437004	0.00405909		AT1G03700	0.00727833	0.00379148	0.0046597		AT1G02475	0.00433806	0.00607493	0.00644235		AT1G08910	0.35507	0.12636	0.0102191		AT1G03700	0.00228699	0.00314136	0.00427609		AT1G02475	0.00320315	0.00344624	0.00424623		AT1G08910	0.357128	0.260754	0.0176757		AT1G03700	0.0029281	0.00307879	0.00509139
AT1G02480	0.00683509	0.00222447	0.00161562		AT1G08970	0.295315	0.00415991	0.00379769		AT1G03710	0.0023664	0.00476117	0.00325882		AT1G02480	0.000962536	0.00538593	0.0048376		AT1G08970	0.327137	0.00410752	0.00425495		AT1G03710	0.00496118	0.00495108	0.00622626		AT1G02480	0.0044139	0.00177167	0.00408376		AT1G08970	0.273486	0.00511534	0.00414761		AT1G03710	0.00440424	0.00328764	0.00550757
AT1G02490	0.00189394	0.00300513	0.00343609		AT1G09010	0.316625	0.00399793	0.00383264		AT1G03720	0.00358919	0.00568445	0.00471649		AT1G02490	0	0.0223127	0.00566129		AT1G09010	0.315242	0.0344055	0.00500898		AT1G03720	0.0165551	0.00877948	0.0041388		AT1G02490	0.00166667	0.0701146	0.00849112		AT1G09010	0.331674	0.243628	0.0106793		AT1G03720	0.00437549	0.00472589	0.00493267
AT1G02500	0.269582	0.0046106	0.00426859		AT1G09020	0.353955	0.00441394	0.00402153		AT1G03730	0.00276109	0.00311804	0.00420779		AT1G02500	0.27439	0.109657	0.00629935		AT1G09020	0.366145	0.21757	0.00959043		AT1G03730	0.00250081	0.00201831	0.00499799		AT1G02500	0.258896	0.145214	0.00605923		AT1G09020	0.353091	0.325151	0.0125115		AT1G03730	0.00284517	0.00278326	0.00509012
AT1G02510	0.00252821	0.00185029	0.00371133		AT1G09040	0.162545	0.00406412	0.0040602		AT1G03760	0.0165544	0.00345278	0.00365952		AT1G02510	0.00408311	0.0025974	0.00395551		AT1G09040	0.165191	0.0130734	0.00428202		AT1G03760	0.0168022	0.00358361	0.00410059		AT1G02510	0.00290667	0.00330081	0.00663399		AT1G09040	0.170179	0.105747	0.00927901		AT1G03760	0.0173612	0.00388512	0.00395539
AT1G02520	0.274624	0.00380628	0.00433873		AT1G09050	0.374088	0.00424646	0.0038977		AT1G03780	0.00338291	0.00487402	0.00378888		AT1G02520	0.251095	0.00866953	0.00491271		AT1G09050	0.358385	0.103967	0.0117111		AT1G03780	0.00359707	0.00384291	0.00389475		AT1G02520	0.239299	0.00745078	0.00515486		AT1G09050	0.380231	0.300311	0.0293023		AT1G03780	0.00374818	0.00999636	0.0048228
AT1G02530	0.0828044	0.00380587	0.00399536		AT1G09060	0.460015	0.00362219	0.00382602		AT1G03790	0.00392997	0.0040378	0.00417992		AT1G02530	0.102574	0.00453628	0.00421893		AT1G09060	0.468911	0.156553	0.00944824		AT1G03790	0.00388643	0.00314845	0.00484611		AT1G02530	0.0909313	0.0033931	0.00446804		AT1G09060	0.474283	0.305895	0.0155764		AT1G03790	0.00314451	0.00336245	0.00378142
AT1G02540	0.00258985	0.00277219	0.00347988		AT1G09100	0.358846	0.00439189	0.00389875		AT1G03800	0.00322361	0.00424542	0.00321917		AT1G02540	0.00182384	0.00467381	0.00321079		AT1G09100	0.352724	0.0346169	0.00644416		AT1G03800	0.00379594	0.00328755	0.00395177		AT1G02540	0.0026624	0.00268318	0.00488537		AT1G09100	0.352744	0.251455	0.0215712		AT1G03800	0.00404437	0.00242349	0.00429067
AT1G02550	0.0110076	0.00326223	0.00372124		AT1G09140	0.356047	0.00437901	0.00393428		AT1G03820	0.00205436	0.00513835	0.00301027		AT1G02550	0.00378201	0.00293314	0.00512541		AT1G09140	0.373593	0.245237	0.0143279		AT1G03820	0.0174485	0.00432147	0.00435848		AT1G02550	0.00337745	0.00405961	0.00420486		AT1G09140	0.371536	0.323845	0.0147809		AT1G03820	0.0201647	0.00387799	0.00448801
AT1G02560	0.0848568	0.00341941	0.00363229		AT1G09150	0.107584	0.00425109	0.00392253		AT1G03840	0.00410201	0.00398759	0.00357278		AT1G02560	0.104988	0.00399432	0.00450071		AT1G09150	0.0942794	0.0406656	0.00483398		AT1G03840	0.00393678	0.00466811	0.00571662		AT1G02560	0.100564	0.0425304	0.00570151		AT1G09150	0.101574	0.228316	0.00983123		AT1G03840	0.0041987	0.00305696	0.00484624
AT1G02570	0.0599967	0.0052992	0.00620579		AT1G09160	0.113545	0.00447823	0.00366582		AT1G03850	0.00326121	0.00281837	0.00415022		AT1G02570	0.0830076	0.00351862	0.00453636		AT1G09160	0.136848	0.0851828	0.00533594		AT1G03850	0.00443562	0.00350865	0.00445006		AT1G02570	0.058879	0.00417788	0.0057307		AT1G09160	0.136166	0.118616	0.00542544		AT1G03850	0.00414152	0.00373144	0.00479839
AT1G02575	0.00397768	0.00419793	0.00450854		AT1G09270	0.256736	0.0050973	0.00368595		AT1G03870	0.0039085	0.00362241	0.00345393		AT1G02575	0.0164394	0.00327302	0.00423559		AT1G09270	0.271215	0.0859214	0.00782766		AT1G03870	0.0076377	0.00354073	0.00478518		AT1G02575	0.00284711	0.00492152	0.00701369		AT1G09270	0.272758	0.224057	0.0123598		AT1G03870	0.00385561	0.00598326	0.0043108
AT1G02580	0.00342627	0.00390571	0.0039322		AT1G09280	0.395415	0.00320396	0.00402394		AT1G03880	0.00495567	0.00321553	0.0039329		AT1G02580	0.00501249	0.00640131	0.00456702		AT1G09280	0.385923	0.214737	0.0141687		AT1G03880	0.00361596	0.0045705	0.00400525		AT1G02580	0.004202	0.00598533	0.00563319		AT1G09280	0.404647	0.346821	0.0186433		AT1G03880	0.00388446	0.00290305	0.00437669
AT1G02590	0.00430715	0.00290861	0.00568254		AT1G09290	0.249604	0.00313703	0.00369883		AT1G03890	0.00426363	0.0041009	0.00389952		AT1G02590	0.000879217	0.00359116	0.00710267		AT1G09290	0.270019	0.0112415	0.00439511		AT1G03890	0.00335097	0.00334964	0.0046256		AT1G02590	0.00481244	0.00321946	0.00621817		AT1G09290	0.30931	0.00581191	0.00477937		AT1G03890	0.00311198	0.00361112	0.00471845
AT1G02600	0.00282486	0.00272675	0.00458591		AT1G09300	0.294538	0.00360869	0.00352409		AT1G03920	0.00378227	0.00445628	0.0041059		AT1G02600	0	0.00456725	0.0084037		AT1G09300	0.298876	0.159697	0.0171134		AT1G03920	0.00319231	0.00454896	0.00387241		AT1G02600	0.00280112	0.002002	0.00503907		AT1G09300	0.297606	0.278612	0.0301485		AT1G03920	0.00674321	0.00375929	0.00393524
AT1G02610	0.0039909	0.0035668	0.00394416		AT1G09430	0.251814	0.00476711	0.00396846		AT1G03940	0.0490602	0.00431371	0.00377207		AT1G02610	0.00603765	0.00394099	0.00482034		AT1G09430	0.235281	0.104411	0.00851369		AT1G03940	0.0496592	0.00792317	0.00334735		AT1G02610	0.00537195	0.00554479	0.0062994		AT1G09430	0.245065	0.155622	0.0100325		AT1G03940	0.0554617	0.00136192	0.00383224
AT1G02620	0.00675575	0.00387593	0.00388673		AT1G09440	0.234179	0.00353558	0.00363045		AT1G03950	0.00316234	0.00360342	0.00398258		AT1G02620	0.00362693	0.00338319	0.0043844		AT1G09440	0.258739	0.0467148	0.00772097		AT1G03950	0.00372835	0.00452532	0.00419209		AT1G02620	0.0034661	0.00268301	0.00440844		AT1G09440	0.252857	0.0380461	0.00729952		AT1G03950	0.00287648	0.00366304	0.00399594
AT1G02630	0.00395046	0.00511123	0.00398754		AT1G09570	0.279019	0.00401164	0.00394548		AT1G03970	0.0025431	0.00263353	0.00274389		AT1G02630	0.0104312	0.00507294	0.00486395		AT1G09570	0.279804	0.0424346	0.0057448		AT1G03970	0.00305819	0.00363074	0.00289791		AT1G02630	0.00591171	0.00414403	0.0044752		AT1G09570	0.267168	0.128405	0.00770695		AT1G03970	0.00444339	0.00445274	0.00375286
AT1G02640	0.0045149	0.00288706	0.004137		AT1G09610	0.359699	0.004001	0.00365331		AT1G03980	0.0315732	0.00425028	0.00378865		AT1G02640	0.00552769	0.00381436	0.00403435		AT1G09610	0.26349	0.00422951	0.0037723		AT1G03980	0.00385741	0.0125703	0.00480055		AT1G02640	0.00381438	0.00384882	0.00389923		AT1G09610	0.31903	0.00563523	0.00379229		AT1G03980	0.00343951	0.00684082	0.00437588
AT1G02650	0.00362479	0.00223003	0.00396017		AT1G09620	0.348429	0.00537032	0.00388165		AT1G03982	0.00391937	0.00367019	0.00394055		AT1G02650	0.00372237	0.00342815	0.00402686		AT1G09620	0.328762	0.0245094	0.00491804		AT1G03982	0.0036281	0.0043109	0.00537211		AT1G02650	0.00478002	0.00281454	0.00447889		AT1G09620	0.322783	0.269846	0.0122495		AT1G03982	0.00639997	0.00325954	0.00597547
AT1G02660	0.197288	0.00457332	0.00389582		AT1G09700	0.14379	0.00344078	0.00365459		AT1G03990	0.00313809	0.0034632	0.00440824		AT1G02660	0.179658	0.0271433	0.00495155		AT1G09700	0.119352	0.00569289	0.004325		AT1G03990	0.0103777	0.003748	0.00409809		AT1G02660	0.181541	0.0241175	0.00521573		AT1G09700	0.10245	0.0241899	0.00411778		AT1G03990	0.00808004	0.00445695	0.00417344
AT1G02670	0.123518	0.00428258	0.00429016		AT1G09710	0.299782	0.00481191	0.003579		AT1G04000	0.00490705	0.00316324	0.00380639		AT1G02670	0.119253	0.0120596	0.00433403		AT1G09710	0.306869	0.233242	0.0293687		AT1G04000	0.00474298	0.00296	0.00406997		AT1G02670	0.130884	0.117677	0.0128684		AT1G09710	0.278649	0.323119	0.0333226		AT1G04000	0.00366654	0.00407746	0.00409388
AT1G02680	0.003119	0.00375148	0.0039647		AT1G09730	0.389999	0.00407529	0.00410606		AT1G04040	0.00227848	0.005304	0.00384954		AT1G02680	0.00398326	0.00288513	0.00355602		AT1G09730	0.369388	0.0295579	0.00505365		AT1G04040	0.0037852	0.00719688	0.00493958		AT1G02680	0.00361985	0.00438702	0.00508229		AT1G09730	0.368434	0.28799	0.0159733		AT1G04040	0.0056505	0.042141	0.0090873
AT1G02690	0.184996	0.00373397	0.0039634		AT1G09770	0.25847	0.00343857	0.00343733		AT1G04070	0.00378314	0.00192513	0.00461267		AT1G02690	0.17876	0.0187494	0.00529694		AT1G09770	0.301507	0.0157728	0.00435795		AT1G04070	0.00418896	0.00451652	0.00350716		AT1G02690	0.177974	0.105503	0.0138852		AT1G09770	0.307435	0.208764	0.00673923		AT1G04070	0.00383768	0.0013191	0.0034975
AT1G02700	0.0232787	0.00579096	0.0059055		AT1G09810	0.286778	0.00432992	0.00400254		AT1G04100	0.00330778	0.00388282	0.00376035		AT1G02700	0.0297895	0.00920063	0.00641798		AT1G09810	0.295218	0.0285533	0.00567113		AT1G04100	0.0109833	0.00426738	0.00376706		AT1G02700	0.0245818	0.00735376	0.00628165		AT1G09810	0.281127	0.18262	0.0113979		AT1G04100	0.00399556	0.00516996	0.00527952
AT1G02705	0.00498098	0.00308645	0.00486091		AT1G09820	0.266231	0.00346463	0.00389228		AT1G04150	0.0036082	0.00439343	0.00372257		AT1G02705	0.00362574	0.004217	0.00558384		AT1G09820	0.271922	0.00877159	0.00430925		AT1G04150	0.00464286	0.00461843	0.00416557		AT1G02705	0.00709986	0.0025513	0.0052191		AT1G09820	0.250203	0.0188668	0.00439797		AT1G04150	0.00353667	0.00373702	0.00422306
AT1G02710	0.00490907	0.000920635	0.00617689		AT1G09830	0.329084	0.00384519	0.00340006		AT1G04180	0.00221222	0.00310069	0.00400243		AT1G02710	0.00414302	0.00519196	0.00843178		AT1G09830	0.375052	0.0611732	0.00626781		AT1G04180	0.00417153	0.00221046	0.00401001		AT1G02710	0.00977599	0.00217889	0.00385752		AT1G09830	0.338811	0.0435653	0.00505341		AT1G04180	0.00436434	0.0037612	0.00381443
AT1G02720	0.00341452	0.00339422	0.00433695		AT1G09900	0.411534	0.00392214	0.00381225		AT1G04220	0.0035968	0.00390045	0.00363763		AT1G02720	0.00229826	0.0037856	0.0038421		AT1G09900	0.440406	0.277387	0.0189201		AT1G04220	0.00336783	0.00251632	0.00429801		AT1G02720	0.00376574	0.00373686	0.00465896		AT1G09900	0.41727	0.311227	0.0196381		AT1G04220	0.00536519	0.00371495	0.00553527
AT1G02730	0.0055378	0.00357805	0.00381643		AT1G09910	0.424409	0.00468562	0.00387422		AT1G04240	0.0038258	0.00472794	0.00350882		AT1G02730	0.00779631	0.00357539	0.00428503		AT1G09910	0.457967	0.205799	0.0194179		AT1G04240	0.00300808	0.0142554	0.00468373		AT1G02730	0.0105869	0.00357115	0.00455471		AT1G09910	0.459838	0.299539	0.0325026		AT1G04240	0.00417579	0.00608377	0.00484452
AT1G02740	0.0736338	0.00387889	0.00448854		AT1G09940	0.245102	0.0036379	0.00440779		AT1G04250	0.00355627	0.00454793	0.00403733		AT1G02740	0.079782	0.020583	0.0125277		AT1G09940	0.229515	0.129123	0.00838072		AT1G04250	0.00256719	0.00694962	0.00401393		AT1G02740	0.0699166	0.0655165	0.00747406		AT1G09940	0.221764	0.153469	0.00851628		AT1G04250	0.00329474	0.00557768	0.00532386
AT1G02750	0.1156	0.00508715	0.00338612		AT1G09980	0.363168	0.00487624	0.00361604		AT1G04260	0.00345456	0.00382237	0.00382332		AT1G02750	0.11622	0.00791808	0.0043982		AT1G09980	0.39604	0.173266	0.00938361		AT1G04260	0.00411185	0.00346424	0.00482845		AT1G02750	0.112644	0.00407946	0.00544751		AT1G09980	0.380602	0.320757	0.0138283		AT1G04260	0.00438183	0.00281235	0.00435177
AT1G02760	0.00181159	0.00263158	0.00255999		AT1G10030	0.164793	0.00376978	0.00384195		AT1G04270	0.00549047	0.0037408	0.00392935		AT1G02760	0.00412199	0.00490196	0.00375096		AT1G10030	0.109521	0.00483997	0.0038588		AT1G04270	0.00410592	0.00300041	0.00497416		AT1G02760	0.00458246	0	0.00347841		AT1G10030	0.0902779	0.0590525	0.00764994		AT1G04270	0.00396068	0.00381387	0.00470518
AT1G02770	0.00360783	0.00264685	0.0047086		AT1G10050	0.334397	0.00590019	0.00370659		AT1G04290	0.00181565	0.00337356	0.00408687		AT1G02770	0.00430005	0.00336473	0.00408956		AT1G10050	0.315551	0.026883	0.00623392		AT1G04290	0.00370357	0.00265481	0.0045101		AT1G02770	0.00836217	0.0044749	0.00435341		AT1G10050	0.307852	0.0596159	0.00697721		AT1G04290	0.0039089	0.00291567	0.004364
AT1G02780	0.00344983	0.0054246	0.00311183		AT1G10130	0.440956	0.00393211	0.00416319		AT1G04330	0.00343019	0.00254454	0.00397247		AT1G02780	0.00386997	0.00262794	0.00401861		AT1G10130	0.456902	0.283907	0.0195237		AT1G04330	0.00558327	0.0032391	0.00689258		AT1G02780	0.00251651	0.00373358	0.00461776		AT1G10130	0.454173	0.483075	0.0282883		AT1G04330	0.00383817	0.00413428	0.00609139
AT1G02790	0.00712498	0.00481042	0.00395279		AT1G10170	0.396359	0.00378043	0.00409523		AT1G04350	0.00249885	0.00384141	0.00343775		AT1G02790	0.00460922	0.00428298	0.00459771		AT1G10170	0.404279	0.103659	0.00652242		AT1G04350	0.00328214	0.00332899	0.00479884		AT1G02790	0.00327798	0.00309003	0.00466811		AT1G10170	0.404843	0.233204	0.00962926		AT1G04350	0.00307138	0.00349038	0.00467176
AT1G02800	0.00286576	0.00514069	0.00376752		AT1G10180	0.38642	0.00474784	0.00333746		AT1G04360	0.00487441	0.00348374	0.00302301		AT1G02800	0.00280459	0.00554151	0.0046733		AT1G10180	0.431187	0.260727	0.0201519		AT1G04360	0.00452442	0.00368653	0.00340215		AT1G02800	0.00290063	0.00296956	0.00454588		AT1G10180	0.409023	0.329295	0.0202607		AT1G04360	0.00393325	0.00293775	0.00368128
AT1G02810	0.00381053	0.00216284	0.00422496		AT1G10290	0.395669	0.00395063	0.00431803		AT1G04445	0.00367398	0.00405085	0.00361721		AT1G02810	0.00360111	0.00290324	0.00380054		AT1G10290	0.422363	0.157463	0.0121441		AT1G04445	0.00372537	0.00437642	0.0049869		AT1G02810	0.00383862	0.00363334	0.00431433		AT1G10290	0.416786	0.379573	0.0194251		AT1G04445	0.00441221	0.00870252	0.00388038
AT1G02813	0.0032527	0.00174491	0.00353217		AT1G10300	0.183468	0.00534946	0.00385415		AT1G04450	0.00259161	0.00331152	0.0032586		AT1G02813	0.00383431	0.00192077	0.00517723		AT1G10300	0.165681	0.0123431	0.00472672		AT1G04450	0.00364663	0.00248102	0.00356862		AT1G02813	0.00235238	0.00367404	0.00435571		AT1G10300	0.20184	0.106581	0.0157611		AT1G04450	0.00306386	0.00372188	0.00391822
AT1G02816	0.00384849	0.00372902	0.00413797		AT1G10320	0.315456	0.00413522	0.00340864		AT1G04455	0.000718391	0.00340368	0.00308757		AT1G02816	0.00320123	0.0032831	0.00462442		AT1G10320	0.342077	0.140056	0.00910145		AT1G04455	0.00327262	0.00330692	0.00373656		AT1G02816	0.00274244	0.00335628	0.00402622		AT1G10320	0.313665	0.261781	0.0141367		AT1G04455	0.00474758	0.00487089	0.00385595
AT1G02820	0.00531838	0.00446678	0.0035789		AT1G10390	0.44903	0.00474741	0.00393378		AT1G04480	0.00354228	0.00415399	0.00365856		AT1G02820	0.00473096	0.00318397	0.00454002		AT1G10390	0.453107	0.162154	0.0122793		AT1G04480	0.00360391	0.00318897	0.00513548		AT1G02820	0.00332909	0.00376514	0.00482512		AT1G10390	0.447755	0.34856	0.0199531		AT1G04480	0.00385517	0.00404109	0.00513987
AT1G02830	0.00215085	0.0042177	0.00249157		AT1G10450	0.303876	0.00401624	0.00374975		AT1G04490	0.00322921	0.00514223	0.0042716		AT1G02830	0.00355566	0.00628452	0.00377421		AT1G10450	0.314345	0.248259	0.0158605		AT1G04490	0.00442894	0.010792	0.0046278		AT1G02830	0.00387614	0.00308337	0.00316638		AT1G10450	0.309837	0.341293	0.0194856		AT1G04490	0.00358079	0.00477944	0.00429578
AT1G02840	0.265059	0.00438129	0.00403329		AT1G10490	0.45092	0.00461175	0.00371973		AT1G04500	0.029885	0.00387749	0.0039492		AT1G02840	0.240165	0.00670558	0.00439086		AT1G10490	0.471502	0.19778	0.0160733		AT1G04500	0.0141047	0.00582214	0.0055626		AT1G02840	0.226145	0.0266539	0.0049261		AT1G10490	0.470717	0.416306	0.0293046		AT1G04500	0.0113832	0.00565115	0.00449702
AT1G02850	0.0222784	0.00454007	0.00397145		AT1G10510	0.257694	0.00408831	0.00370924		AT1G04520	0.00330911	0.00349587	0.00362985		AT1G02850	0.00223756	0.00537475	0.00453924		AT1G10510	0.276859	0.103743	0.00876653		AT1G04520	0.00401389	0.00429271	0.00420808		AT1G02850	0.00322985	0.00478537	0.00476899		AT1G10510	0.266693	0.329401	0.0166965		AT1G04520	0.004517	0.00375805	0.00600632
AT1G02860	0.00267326	0.00441916	0.00383942		AT1G10520	0.260743	0.00420875	0.00359366		AT1G04530	0.00299631	0.00519678	0.00396197		AT1G02860	0.00273207	0.00334299	0.00349725		AT1G10520	0.26855	0.0686498	0.00866392		AT1G04530	0.00302667	0.00387404	0.00416314		AT1G02860	0.00472078	0.00348025	0.00485122		AT1G10520	0.262949	0.166915	0.0146259		AT1G04530	0.00486732	0.00399234	0.00388208
AT1G02870	0.0947124	0.00371893	0.00380732		AT1G10660	0.183742	0.00397066	0.00434374		AT1G04540	0.00295328	0.00488359	0.0040129		AT1G02870	0.0929158	0.00437071	0.00412448		AT1G10660	0.184628	0.00663508	0.00415688		AT1G04540	0.00365057	0.00401306	0.00425298		AT1G02870	0.0920541	0.00303904	0.00446342		AT1G10660	0.181393	0.0124677	0.00539045		AT1G04540	0.00308756	0.0043203	0.00441331
AT1G02880	0.0127882	0.00317835	0.00420965		AT1G10760	0.278592	0.00434298	0.00358686		AT1G04550	0.0176013	0.00414851	0.00395209		AT1G02880	0.0230726	0.00616699	0.00438076		AT1G10760	0.282185	0.117546	0.00896973		AT1G04550	0.00301538	0.00366905	0.00393738		AT1G02880	0.020939	0.00638637	0.00396483		AT1G10760	0.280838	0.221803	0.0138572		AT1G04550	0.00433607	0.00317696	0.00479025
AT1G02890	0.365351	0.00376684	0.00371979		AT1G10780	0.319995	0.00404563	0.00403903		AT1G04555	0.00305939	0.00265298	0.00435307		AT1G02890	0.3878	0.0802233	0.007297		AT1G10780	0.311203	0.00846684	0.00385557		AT1G04555	0.00342176	0.00368238	0.00548183		AT1G02890	0.378615	0.319231	0.0168708		AT1G10780	0.317276	0.0510816	0.00644095		AT1G04555	0.00341999	0.00255789	0.00406231
AT1G02900	0.00261391	0.00267974	0.00318344		AT1G10810	0.372716	0.00444189	0.00402622		AT1G04560	0.0026895	0.00422755	0.00374281		AT1G02900	0.00222002	0.00299669	0.00397173		AT1G10810	0.43824	0.326741	0.0252523		AT1G04560	0.00519954	0.00840025	0.00531375		AT1G02900	0.00420139	0.004607	0.00482164		AT1G10810	0.460858	0.397657	0.0261027		AT1G04560	0.00166672	0.00287931	0.00414966
AT1G02910	0.381474	0.0040451	0.00354084		AT1G10820	0.367604	0.00341136	0.00383048		AT1G04570	0.0102129	0.00359427	0.0036822		AT1G02910	0.396548	0.0790537	0.006659		AT1G10820	0.402457	0.367993	0.0254003		AT1G04570	0.00279016	0.0111952	0.00451556		AT1G02910	0.375165	0.19057	0.00949507		AT1G10820	0.377919	0.402065	0.0269901		AT1G04570	0.00415414	0.00340165	0.00425005
AT1G02920	0.00591851	0.0032482	0.00398039		AT1G10870	0.516158	0.00502766	0.00405973		AT1G04610	0.00317778	0.00332361	0.00378068		AT1G02920	0.0112543	0.0031895	0.00367311		AT1G10870	0.54521	0.32324	0.0239105		AT1G04610	0.00314409	0.00348987	0.00486522		AT1G02920	0.00808546	0.00212797	0.00536149		AT1G10870	0.531944	0.486396	0.0329811		AT1G04610	0.00553572	0.00409877	0.00519113
AT1G02930	0.00226578	0.00325202	0.00466297		AT1G10890	0.319953	0.00461483	0.00342894		AT1G04625	0.196172	0.0333365	0.0308962		AT1G02930	0.00245574	0.00600165	0.00361391		AT1G10890	0.32606	0.0269727	0.00385875		AT1G04625	0.222915	0.0407234	0.0402853		AT1G02930	0.00196933	0.0030318	0.00586644		AT1G10890	0.322255	0.0310731	0.00455997		AT1G04625	0.116849	0.00920512	0.0113438
AT1G02940	0.0583052	0.00308703	0.00334547		AT1G10900	0.282353	0.00406103	0.00377624		AT1G04630	0.0194287	0.00329384	0.00402204		AT1G02940	0.0626453	0.00429624	0.00538213		AT1G10900	0.283582	0.0251125	0.00520337		AT1G04630	0.0105686	0.00707193	0.00440678		AT1G02940	0.0646054	0.00570416	0.00433667		AT1G10900	0.264089	0.0864849	0.00757668		AT1G04630	0.00255285	0.00530603	0.0037109
AT1G02950	0.00316466	0.00352855	0.00462617		AT1G10910	0.385585	0.00386611	0.00408656		AT1G04635	0.00226771	0.00518236	0.00303803		AT1G02950	0.0321442	0.00446932	0.00395149		AT1G10910	0.354689	0.198357	0.0153701		AT1G04635	0.00358165	0.00447476	0.0050941		AT1G02950	0.0503365	0.00175417	0.00610752		AT1G10910	0.367883	0.346557	0.0212294		AT1G04635	0.00325657	0.00223423	0.00527336
AT1G02952	0.0031252	0.00389193	0.00481696		AT1G10930	0.356925	0.00373261	0.00396305		AT1G04640	0.00332377	0.00342676	0.00413196		AT1G02952	0.0359186	0.00509111	0.00442987		AT1G10930	0.389734	0.247923	0.0256683		AT1G04640	0.0037017	0.00552787	0.0050292		AT1G02952	0.0554303	0.00228488	0.00673072		AT1G10930	0.382455	0.345449	0.0388047		AT1G04640	0.00303841	0.00366276	0.00445772
AT1G02960	0.0814311	0.00478025	0.00419119		AT1G10950	0.333225	0.00335651	0.0039141		AT1G04645	0.0004995	0.00366068	0.00350861		AT1G02960	0.0579903	0.00516542	0.00423698		AT1G10950	0.375324	0.139369	0.00671381		AT1G04645	0.00277692	0.0032489	0.0060856		AT1G02960	0.0654591	0.0176891	0.00522445		AT1G10950	0.37203	0.265322	0.0100973		AT1G04645	0.00113554	0.00182206	0.00443834
AT1G02965	0.00359448	0.00376601	0.00422056		AT1G10970	0.25516	0.00413292	0.0041781		AT1G04660	0.00317922	0.00504455	0.00524984		AT1G02965	0.00400303	0.00628984	0.00385385		AT1G10970	0.242955	0.00500956	0.00411236		AT1G04660	0.00354128	0.00230934	0.00460725		AT1G02965	0.00297098	0.00533567	0.00466287		AT1G10970	0.2163	0.0130456	0.00417126		AT1G04660	0.00493783	0.00213082	0.00485322
AT1G02970	0.0784563	0.00331163	0.00372118		AT1G11060	0.352534	0.00390231	0.00399705		AT1G04670	0.00351395	0.00262606	0.00378299		AT1G02970	0.0801022	0.117709	0.00836494		AT1G11060	0.362761	0.237587	0.013988		AT1G04670	0.00497405	0.00182116	0.00441584		AT1G02970	0.0758463	0.124177	0.0100614		AT1G11060	0.361101	0.360391	0.0209742		AT1G04670	0.00525691	0.00578384	0.00431715
AT1G02980	0.0309126	0.0039464	0.00428692		AT1G11130	0.281618	0.00396409	0.00387522		AT1G04680	0.00312321	0.00390511	0.00397324		AT1G02980	0.0450303	0.00529048	0.00418256		AT1G11130	0.264038	0.0998255	0.00904326		AT1G04680	0.00407462	0.00503355	0.00443247		AT1G02980	0.0423112	0.00640697	0.00472264		AT1G11130	0.25406	0.152133	0.0100208		AT1G04680	0.00413463	0.00406419	0.00506969
AT1G02990	0.451116	0.00445299	0.00400708		AT1G11160	0.355571	0.00382994	0.00390786		AT1G04690	0.00321991	0.00446533	0.00427945		AT1G02990	0.436413	0.229746	0.0198889		AT1G11160	0.337642	0.218355	0.0233894		AT1G04690	0.00364784	0.00455758	0.0042155		AT1G02990	0.430868	0.343999	0.0300593		AT1G11160	0.312258	0.252086	0.0362404		AT1G04690	0.00314243	0.00352271	0.00447503
AT1G03000	0.362978	0.00367669	0.00412837		AT1G11200	0.312449	0.00396831	0.00388666		AT1G04760	0.00326602	0.00434571	0.00371574		AT1G03000	0.353237	0.203197	0.0108365		AT1G11200	0.33406	0.217022	0.0124995		AT1G04760	0.00324517	0.00485395	0.00520449		AT1G03000	0.368005	0.371489	0.0155388		AT1G11200	0.323988	0.220327	0.0120279		AT1G04760	0.00492204	0.00349331	0.00452862
AT1G03010	0.140495	0.018171	0.00901159		AT1G11300	0.262539	0.00358739	0.00377949		AT1G04770	0.00329677	0.00365311	0.00384259		AT1G03010	0.139155	0.0170231	0.00793613		AT1G11300	0.283524	0.0208257	0.00513967		AT1G04770	0.00395959	0.00375073	0.00463756		AT1G03010	0.129311	0.0171755	0.00797338		AT1G11300	0.247517	0.0339369	0.00714013		AT1G04770	0.00500434	0.00393226	0.00801484
AT1G03020	0.00270427	0.00387643	0.00499873		AT1G11310	0.212478	0.00340347	0.00396088		AT1G04778	0.00294962	0.00189083	0.00409123		AT1G03020	0.00184013	0.00320716	0.00444684		AT1G11310	0.214787	0.0550195	0.00538738		AT1G04778	0.00507159	0.0029439	0.00460585		AT1G03020	0.00267481	0.00173095	0.00414372		AT1G11310	0.192437	0.056858	0.00595969		AT1G04778	0.00633708	0.00650858	0.00496849
AT1G03030	0.131598	0.00462491	0.00354023		AT1G11350	0.42901	0.00366483	0.00456713		AT1G04840	0.0149343	0.00319276	0.00442371		AT1G03030	0.154027	0.00625531	0.00399862		AT1G11350	0.467671	0.0988889	0.0135405		AT1G04840	0.00942877	0.00475724	0.00430931		AT1G03030	0.140014	0.0606324	0.00617742		AT1G11350	0.437228	0.12849	0.0155738		AT1G04840	0.00891397	0.00336305	0.00398525
AT1G03040	0.032199	0.0041672	0.00361908		AT1G11390	0.324195	0.00455178	0.00410667		AT1G04890	0.0045451	0.00288254	0.00395808		AT1G03040	0.0326322	0.00382658	0.00425193		AT1G11390	0.332671	0.095844	0.00736633		AT1G04890	0.00827892	0.00414096	0.00419596		AT1G03040	0.0124732	0.00446999	0.00395859		AT1G11390	0.348439	0.216679	0.0119779		AT1G04890	0.00381821	0.00344402	0.00347796
AT1G03050	0.0059232	0.00357333	0.00333041		AT1G11400	0.171401	0.00359928	0.00391472		AT1G04895	0.00274075	0.00554355	0.00378729		AT1G03050	0.00362012	0.00413218	0.00468218		AT1G11400	0.203271	0.183995	0.0150032		AT1G04895	0.00418064	0.00380019	0.00575032		AT1G03050	0.00457498	0.00465497	0.00336435		AT1G11400	0.216715	0.240649	0.0207205		AT1G04895	0.00197054	0.00234502	0.00591955
AT1G03055	0.00451172	0.00483703	0.00369798		AT1G11410	0.353304	0.00419441	0.00404839		AT1G04970	0.0168269	0.0033248	0.00398184		AT1G03055	0.00365019	0.00361405	0.00456917		AT1G11410	0.373708	0.12958	0.021429		AT1G04970	0.0255705	0.00405251	0.00474257		AT1G03055	0.00396363	0.00376443	0.00453794		AT1G11410	0.371749	0.169143	0.0297226		AT1G04970	0.0302376	0.00312381	0.00408433
AT1G03060	0.547186	0.00430411	0.00381827		AT1G11650	0.273107	0.00386273	0.00386147		AT1G04980	0.00347586	0.00373133	0.00365951		AT1G03060	0.564899	0.378629	0.0367039		AT1G11650	0.266316	0.0998025	0.0055184		AT1G04980	0.0180353	0.00519585	0.00397654		AT1G03060	0.564797	0.507195	0.0466338		AT1G11650	0.284943	0.170809	0.00677659		AT1G04980	0.0294811	0.0125063	0.00504998
AT1G03070	0.00338423	0.00368308	0.00438807		AT1G11660	0.451041	0.00386096	0.00358575		AT1G04990	0.0144183	0.00384834	0.00420219		AT1G03070	0.00804104	0.00324354	0.00420849		AT1G11660	0.443456	0.207499	0.0139944		AT1G04990	0.0218976	0.00441146	0.00456415		AT1G03070	0.00232082	0.00413518	0.00450232		AT1G11660	0.443946	0.330916	0.0152097		AT1G04990	0.0337595	0.00637251	0.00445024
AT1G03080	0.0391216	0.00331596	0.00366816		AT1G11680	0.28428	0.00505517	0.00436343		AT1G05000	0.00286941	0.00389095	0.00353207		AT1G03080	0.0617931	0.0158995	0.00470399		AT1G11680	0.266256	0.024801	0.00505674		AT1G05000	0.0034379	0.00349631	0.00406766		AT1G03080	0.0530607	0.0930859	0.0105126		AT1G11680	0.300965	0.0868388	0.00675099		AT1G05000	0.00396022	0.00522893	0.00354395
AT1G03090	0.210344	0.00446667	0.00400041		AT1G11720	0.555423	0.00493941	0.00382008		AT1G05005	0.00348126	0.00272789	0.00317212		AT1G03090	0.22225	0.060576	0.00730422		AT1G11720	0.5652	0.170149	0.0193502		AT1G05005	0.0384425	0.00857503	0.00501144		AT1G03090	0.208	0.113247	0.00932172		AT1G11720	0.542845	0.314741	0.0315557		AT1G05005	0.0424389	0.00207576	0.00520712
AT1G03100	0.451684	0.00468213	0.00412532		AT1G11790	0.497533	0.00373515	0.00387648		AT1G05010	0.00280811	0.0037754	0.00365939		AT1G03100	0.468419	0.213938	0.0293728		AT1G11790	0.477742	0.11966	0.0102675		AT1G05010	0.0032825	0.00408318	0.00439848		AT1G03100	0.464956	0.240985	0.0328531		AT1G11790	0.492682	0.244595	0.0158424		AT1G05010	0.00405496	0.00433551	0.00509329
AT1G03103	0.0225069	0.00419149	0.00450547		AT1G11870	0.316753	0.00439915	0.00432233		AT1G05040	0.0265355	0.00387312	0.00413485		AT1G03103	0.00117267	0.00306402	0.00464232		AT1G11870	0.33231	0.115352	0.00871445		AT1G05040	0.0162285	0.0063331	0.00548523		AT1G03103	0.00138533	0.00254125	0.00453967		AT1G11870	0.342346	0.247657	0.0156026		AT1G05040	0.00467669	0.00432498	0.00481943
AT1G03106	0.00283877	0.00337589	0.00396279		AT1G11910	0.160494	0.00403701	0.0039568		AT1G05065	0.00359172	0.00496293	0.0030302		AT1G03106	0.00269612	0.00272844	0.00373543		AT1G11910	0.168172	0.0135891	0.00433486		AT1G05065	0.00296793	0.00196724	0.0048663		AT1G03106	0.00426295	0.00247684	0.00358381		AT1G11910	0.191845	0.221963	0.00770912		AT1G05065	0.00706416	0.00831896	0.00617235
AT1G03110	0.215729	0.00311049	0.00406842		AT1G11950	0.355923	0.0034384	0.00381374		AT1G05080	0.00267373	0.00326441	0.00384946		AT1G03110	0.2171	0.104629	0.00834201		AT1G11950	0.350228	0.121264	0.0120589		AT1G05080	0.0100132	0.00584472	0.00435105		AT1G03110	0.207685	0.284833	0.0142272		AT1G11950	0.351205	0.220708	0.0236049		AT1G05080	0.0214815	0.00926842	0.00464238
AT1G03120	0.00390476	0.00410832	0.00356982		AT1G11960	0.306399	0.00450909	0.00407811		AT1G05085	0.00460739	0.00297981	0.00476694		AT1G03120	0.0036557	0.00377718	0.00399918		AT1G11960	0.3086	0.0500632	0.00638837		AT1G05085	0.00485495	0.0030223	0.0047836		AT1G03120	0.00415315	0.00628552	0.00463328		AT1G11960	0.305078	0.101602	0.00800127		AT1G05085	0.00288441	0.00228434	0.00379829
AT1G03130	0.00181036	0.00608731	0.00386994		AT1G12000	0.273473	0.00340138	0.00414844		AT1G05100	0.00427565	0.00240812	0.00482954		AT1G03130	0.00310182	0.00459487	0.00373232		AT1G12000	0.252861	0.120272	0.0116026		AT1G05100	0.00427565	0.00259758	0.00422283		AT1G03130	0.00347918	0.00265994	0.00420621		AT1G12000	0.257778	0.301852	0.025266		AT1G05100	0.00367901	0.00326267	0.00391637
AT1G03140	0.0155155	0.00431068	0.00351191		AT1G12120	0.390762	0.00326793	0.0037425		AT1G05136	0.00427559	0	0.0040033		AT1G03140	0.0203365	0.00354588	0.00400739		AT1G12120	0.388605	0.236692	0.00852049		AT1G05136	0.00715726	0.00295858	0.00441453		AT1G03140	0.0171423	0.00373202	0.00424972		AT1G12120	0.404652	0.253576	0.00921025		AT1G05136	0.00224446	0.0134234	0.00347583
AT1G03150	0.00225198	0.00344432	0.00958693		AT1G12220	0.256218	0.00447286	0.00394214		AT1G05140	0.00347431	0.00366999	0.00351644		AT1G03150	0.0139672	0.00411054	0.0166142		AT1G12220	0.227114	0.015779	0.00490227		AT1G05140	0.00282496	0.00432138	0.0039231		AT1G03150	0.0366619	0.0289591	0.0118973		AT1G12220	0.207849	0.0235028	0.00453762		AT1G05140	0.00972009	0.00360622	0.00352337
AT1G03160	0.276017	0.00399096	0.00380516		AT1G12230	0.226277	0.00445336	0.00377401		AT1G05170	0.00196464	0.00401003	0.00405883		AT1G03160	0.265952	0.0887424	0.00744254		AT1G12230	0.247717	0.0288621	0.00555441		AT1G05170	0.00812747	0.0127868	0.00494736		AT1G03160	0.276274	0.283899	0.0138353		AT1G12230	0.257765	0.249007	0.013113		AT1G05170	0.00417714	0.0235333	0.00493855
AT1G03165	0.00183421	0.00526539	0.00349099		AT1G12280	0.322478	0.00481182	0.00400936		AT1G05190	0.00428045	0.00402478	0.00364077		AT1G03165	0.00174855	0.00727151	0.0040493		AT1G12280	0.351581	0.0284629	0.00611711		AT1G05190	0.00392838	0.00437982	0.00442635		AT1G03165	0.00410698	0.00419375	0.00451179		AT1G12280	0.285345	0.0426098	0.00555804		AT1G05190	0.0065534	0.0016962	0.00489306
AT1G03170	0.00362149	0.00449538	0.00342208		AT1G12290	0.393794	0.00397803	0.00439375		AT1G05205	0.00408732	0.00457288	0.00378603		AT1G03170	0.00356047	0.00326594	0.0050945		AT1G12290	0.411509	0.0926308	0.00955096		AT1G05205	0.00901045	0.0199643	0.0041877		AT1G03170	0.00354959	0.00301631	0.00504183		AT1G12290	0.401103	0.149402	0.0133678		AT1G05205	0.00751593	0.0181061	0.00469236
AT1G03180	0.10868	0.0043435	0.00362399		AT1G12300	0.265499	0.00313023	0.00429751		AT1G05210	0.00550051	0.00526326	0.00376926		AT1G03180	0.11395	0.165715	0.0118222		AT1G12300	0.253667	0.0719082	0.00870465		AT1G05210	0.00331836	0.00321096	0.00409936		AT1G03180	0.135154	0.271875	0.018333		AT1G12300	0.243992	0.162118	0.0144429		AT1G05210	0.00420284	0.00299945	0.0045505
AT1G03190	0.338392	0.00511293	0.00389399		AT1G12360	0.295642	0.00346818	0.00402336		AT1G05220	0.00318209	0.00386148	0.00364709		AT1G03190	0.355607	0.26945	0.017256		AT1G12360	0.313187	0.0634611	0.00647494		AT1G05220	0.00292261	0.00609863	0.0036535		AT1G03190	0.343169	0.35124	0.0199099		AT1G12360	0.325641	0.278176	0.0127023		AT1G05220	0.00675891	0.00359861	0.00407535
AT1G03200	0.480301	0.130108	0.0544349		AT1G12460	0.421569	0.0043952	0.00378126		AT1G05260	0.00376921	0.00318161	0.00494612		AT1G03200	0.557319	0.168084	0.0809626		AT1G12460	0.431549	0.247205	0.0233355		AT1G05260	0.00378854	0.00532071	0.00408339		AT1G03200	0.365953	0.0552185	0.0309009		AT1G12460	0.43636	0.273308	0.0253567		AT1G05260	0.00458762	0.00243577	0.00499377
AT1G03210	0.0970133	0.00473407	0.0043726		AT1G12470	0.400722	0.00367034	0.00434664		AT1G05280	0.00411655	0.00418889	0.0041045		AT1G03210	0.0891084	0.00545075	0.00483482		AT1G12470	0.407531	0.0927249	0.00875088		AT1G05280	0.00291186	0.00400604	0.00439221		AT1G03210	0.0886434	0.00389509	0.0047399		AT1G12470	0.406469	0.311738	0.0183335		AT1G05280	0.00299733	0.00402618	0.00526713
AT1G03220	0.00338425	0.00282176	0.00374326		AT1G12480	0.269379	0.00330495	0.00426072		AT1G05290	0.00302453	0.00482451	0.00345185		AT1G03220	0.00363194	0.0032082	0.00419319		AT1G12480	0.260081	0.00747032	0.00369138		AT1G05290	0.0490094	0.00756532	0.00447088		AT1G03220	0.00303632	0.00430375	0.00480648		AT1G12480	0.290916	0.0174102	0.00546677		AT1G05290	0.00178143	0.00313606	0.00460698
AT1G03230	0.0034903	0.00512431	0.00456081		AT1G12580	0.424252	0.00460099	0.00432417		AT1G05291	0.00313193	0.00302004	0.00436967		AT1G03230	0.00340428	0.00430343	0.00450298		AT1G12580	0.41409	0.172058	0.00944174		AT1G05291	0.00312087	0.00785969	0.00546184		AT1G03230	0.00475258	0.00458583	0.0044019		AT1G12580	0.404436	0.271441	0.0103526		AT1G05291	0.00229051	0.00345019	0.00580722
AT1G03240	0.22464	0.21134	0.0529601		AT1G12620	0.264805	0.00388167	0.00451161		AT1G05300	0.00254122	0.00355128	0.00426795		AT1G03240	0.23043	0.237582	0.109542		AT1G12620	0.248165	0.0596568	0.00831108		AT1G05300	0.00334734	0.00392316	0.00475044		AT1G03240	0.134397	0.0886377	0.0164534		AT1G12620	0.228838	0.103057	0.00903012		AT1G05300	0.004368	0.00348034	0.00604384
AT1G03250	0.0743176	0.00515059	0.00429566		AT1G12640	0.164907	0.00391929	0.00412701		AT1G05310	0.00343874	0.0040175	0.00395611		AT1G03250	0.0478165	0.00348375	0.00418595		AT1G12640	0.177682	0.0645213	0.00596378		AT1G05310	0.0021541	0.00456829	0.0056555		AT1G03250	0.0367738	0.00482445	0.00416457		AT1G12640	0.180783	0.124582	0.00870024		AT1G05310	0.00554494	0.00570603	0.00426246
AT1G03260	0.109457	0.00333483	0.0041064		AT1G12680	0.224237	0.0030601	0.0037335		AT1G05330	0.00360004	0.00599302	0.00337879		AT1G03260	0.112256	0.021703	0.0053295		AT1G12680	0.216103	0.065523	0.00613735		AT1G05330	0.00302742	0.00273054	0.0059233		AT1G03260	0.11141	0.193135	0.0120908		AT1G12680	0.251299	0.246555	0.0103318		AT1G05330	0.00223254	0.00500924	0.0050801
AT1G03270	0.076065	0.00429923	0.00421357		AT1G12770	0.430687	0.00435853	0.00375275		AT1G05340	0.00368695	0.00543008	0.00440661		AT1G03270	0.0884887	0.0958654	0.0075362		AT1G12770	0.439666	0.167446	0.012465		AT1G05340	0.00490554	0.00325449	0.00508018		AT1G03270	0.0893526	0.183335	0.0118542		AT1G12770	0.422362	0.202339	0.0136012		AT1G05340	0.00595864	0.00421832	0.00690948
AT1G03280	0.380325	0.00324454	0.00435664		AT1G12775	0.226647	0.00574124	0.00456531		AT1G05350	0.00409147	0.00346156	0.00411397		AT1G03280	0.379282	0.0868036	0.00769119		AT1G12775	0.250443	0.0166879	0.00537775		AT1G05350	0.00270677	0.00440409	0.00422224		AT1G03280	0.38542	0.239666	0.0137359		AT1G12775	0.267139	0.101201	0.0122483		AT1G05350	0.00326404	0.00425692	0.00403155
AT1G03290	0.108428	0.00398095	0.00350994		AT1G12800	0.287327	0.00439204	0.00356083		AT1G05370	0.00387599	0.00423564	0.00399642		AT1G03290	0.132395	0.00519661	0.00418285		AT1G12800	0.282967	0.044544	0.00582176		AT1G05370	0.00337415	0.00411985	0.00501434		AT1G03290	0.133497	0.0438265	0.00516302		AT1G12800	0.295615	0.197525	0.00833444		AT1G05370	0.00357023	0.00407452	0.00482503
AT1G03300	0.126178	0.00428124	0.00355811		AT1G12820	0.304311	0.00448285	0.00396424		AT1G05385	0.00534585	0.00313041	0.00453722		AT1G03300	0.158308	0.00603363	0.00409434		AT1G12820	0.288999	0.00552797	0.00431814		AT1G05385	0.00660213	0.00418332	0.00348569		AT1G03300	0.155246	0.0800812	0.00570569		AT1G12820	0.300045	0.00884529	0.00398608		AT1G05385	0.00538943	0.00417108	0.00425579
AT1G03310	0.232709	0.00541113	0.0044797		AT1G12840	0.160436	0.00413969	0.00340737		AT1G05400	0.0313354	0.00366104	0.00410705		AT1G03310	0.225216	0.0215532	0.00500256		AT1G12840	0.162905	0.0251548	0.00465145		AT1G05400	0.0238255	0.00477861	0.00455544		AT1G03310	0.237282	0.111689	0.007898		AT1G12840	0.154833	0.100705	0.00696675		AT1G05400	0.0284034	0.00408124	0.00400664
AT1G03320	0.00269833	0.00350714	0.00441301		AT1G12930	0.309045	0.00460359	0.00436304		AT1G05420	0.00167475	0.00295775	0.00525654		AT1G03320	0.0130563	0.00300472	0.00499319		AT1G12930	0.318262	0.239055	0.0190881		AT1G05420	0.00546931	0.00311789	0.00473215		AT1G03320	0.00423625	0.0048833	0.0052121		AT1G12930	0.31261	0.37892	0.0247243		AT1G05420	0.00399057	0.00263104	0.00310742
AT1G03325	0.0034127	0.00316456	0.003424		AT1G12990	0.201432	0.00503503	0.00335798		AT1G05430	0.0232214	0.00268032	0.00341455		AT1G03325	0.012684	0.00181159	0.00455613		AT1G12990	0.251639	0.0338743	0.00491113		AT1G05430	0.0295344	0.00381611	0.00419104		AT1G03325	0	0.00185185	0.00449104		AT1G12990	0.319775	0.198092	0.00898363		AT1G05430	0.0403669	0.00388969	0.00445687
AT1G03330	0.00240853	0.00228805	0.00390597		AT1G13000	0.31413	0.00456613	0.00369314		AT1G05440	0.00801571	0.0026142	0.00410413		AT1G03330	0.00245495	0.00334947	0.00406696		AT1G13000	0.31718	0.156027	0.0104739		AT1G05440	0.0184594	0.00563816	0.00436398		AT1G03330	0.00337319	0.00360872	0.00448655		AT1G13000	0.325971	0.267375	0.0132756		AT1G05440	0.0302893	0.0058478	0.00473731
AT1G03340	0.00288603	0.0037954	0.0041398		AT1G13030	0.208264	0.00397795	0.0038967		AT1G05450	0.00262249	0.0029566	0.00331723		AT1G03340	0.00548027	0.00435482	0.00416937		AT1G13030	0.217314	0.0296925	0.00507041		AT1G05450	0.00419126	0.0033507	0.00435807		AT1G03340	0.00387207	0.0209545	0.00424299		AT1G13030	0.21301	0.064963	0.00660637		AT1G05450	0.00249876	0.00464829	0.0044117
AT1G03350	0.0316874	0.00389819	0.00417322		AT1G13040	0.317887	0.00502432	0.00382187		AT1G05510	0.00256294	0.00187541	0.00373386		AT1G03350	0.0343074	0.00839469	0.00360414		AT1G13040	0.317914	0.239266	0.0163797		AT1G05510	0.00430752	0.00414312	0.00415006		AT1G03350	0.0342393	0.0362026	0.00459056		AT1G13040	0.303768	0.320279	0.0228809		AT1G05510	0.00446602	0.00373431	0.00478234
AT1G03360	0.14533	0.00305412	0.00413107		AT1G13050	0.304253	0.00362375	0.0036899		AT1G05530	0.00389919	0.00383878	0.00369383		AT1G03360	0.120642	0.0263796	0.00540153		AT1G13050	0.362178	0.0538782	0.00857407		AT1G05530	0.00403575	0.00570023	0.00382085		AT1G03360	0.128336	0.0258706	0.00528554		AT1G13050	0.353484	0.177239	0.0181247		AT1G05530	0.00562162	0.00306493	0.00427326
AT1G03365	0.331376	0.00358697	0.00333236		AT1G13060	0.320178	0.00447224	0.00408676		AT1G05540	0.0130059	0.00326172	0.00350139		AT1G03365	0.350453	0.401292	0.0218786		AT1G13060	0.332428	0.0100611	0.00448217		AT1G05540	0.0151138	0.0034533	0.00407575		AT1G03365	0.341979	0.497026	0.024318		AT1G13060	0.319878	0.00559617	0.0047068		AT1G05540	0.015781	0.00372031	0.00385924
AT1G03370	0.196299	0.00399271	0.00390975		AT1G13120	0.281885	0.00370473	0.00369728		AT1G05550	0.00350419	0.00356277	0.00337146		AT1G03370	0.193291	0.0651281	0.00621108		AT1G13120	0.291163	0.050911	0.00618514		AT1G05550	0.00357906	0.00274472	0.00496412		AT1G03370	0.195485	0.154696	0.00910258		AT1G13120	0.277543	0.113972	0.00824477		AT1G05550	0.00392239	0.00358187	0.00430229
AT1G03380	0.211152	0.00370267	0.00405673		AT1G13150	0.470403	0.00424574	0.0037261		AT1G05560	0.00435735	0.00301929	0.00388344		AT1G03380	0.21684	0.0915256	0.00858348		AT1G13150	0.425849	0.0763769	0.00766166		AT1G05560	0.0133604	0.0042341	0.00497295		AT1G03380	0.232935	0.293035	0.0154278		AT1G13150	0.394736	0.281936	0.0190063		AT1G05560	0.00826032	0.0025315	0.00445062
AT1G03390	0.0243306	0.00387913	0.00447606		AT1G13160	0.433016	0.00341936	0.00349951		AT1G05575	0.0016104	0.00315305	0.00355319		AT1G03390	0.012593	0.00649778	0.0053073		AT1G13160	0.442504	0.202566	0.0140045		AT1G05575	0.00359367	0.00292904	0.00375629		AT1G03390	0.00405859	0.00464792	0.00432345		AT1G13160	0.44147	0.296357	0.0174629		AT1G05575	0.00546573	0.00417039	0.00577662
AT1G03395	0.0672463	0.00268835	0.00419043		AT1G13190	0.181474	0.00451189	0.00363872		AT1G05577	0.00313738	0.00427745	0.00463713		AT1G03395	0.0052191	0.00969345	0.00485918		AT1G13190	0.173609	0.045665	0.00509023		AT1G05577	0.00317534	0.00319979	0.00456725		AT1G03395	0.00319809	0.00636431	0.00392729		AT1G13190	0.191781	0.0686634	0.00585859		AT1G05577	0.00299678	0.00253188	0.00573963
AT1G03400	0.00282501	0.00374379	0.00380615		AT1G13195	0.240256	0.00613601	0.00411513		AT1G05580	0.00537543	0.00370381	0.00384899		AT1G03400	0.00410953	0.0049134	0.00451452		AT1G13195	0.260534	0.00473014	0.005131		AT1G05580	0.00296996	0.0029072	0.00399592		AT1G03400	0.0043449	0.00399317	0.00432625		AT1G13195	0.216881	0.0200634	0.00477572		AT1G05580	0.00357317	0.00444975	0.00468323
AT1G03410	0.00370063	0.00431319	0.00425837		AT1G13210	0.220858	0.0038277	0.00388702		AT1G05610	0.00333023	0.00330921	0.00419666		AT1G03410	0.00486043	0.00407691	0.00455525		AT1G13210	0.219812	0.0043996	0.0042576		AT1G05610	0.00312734	0.00702364	0.00472542		AT1G03410	0.00423794	0.00407967	0.00509296		AT1G13210	0.205311	0.00544479	0.00529597		AT1G05610	0.00717077	0.00401439	0.00417037
AT1G03430	0.00316444	0.00448086	0.00364304		AT1G13310	0.190309	0.00415544	0.00341273		AT1G05615	0.00160885	0.00489889	0.00377882		AT1G03430	0.0166483	0.00484256	0.00492846		AT1G13310	0.194902	0.00360417	0.00377961		AT1G05615	0.00399233	0.0046814	0.00380908		AT1G03430	0.0384099	0.0026736	0.00552261		AT1G13310	0.170725	0.00504301	0.00546536		AT1G05615	0.00430691	0.00364302	0.00305856
AT1G03440	0.00353836	0.00310821	0.00323455		AT1G13320	0.361171	0.00405879	0.00430465		AT1G05650	0.00695313	0.00321283	0.00432788		AT1G03440	0.00333071	0.00392802	0.00405066		AT1G13320	0.370553	0.0598257	0.00635477		AT1G05650	0.00323744	0.00346327	0.00437808		AT1G03440	0.00320394	0.00334479	0.00424757		AT1G13320	0.365302	0.309613	0.0147283		AT1G05650	0.00419223	0.00283558	0.00473707
AT1G03445	0.0326101	0.00397187	0.0044635		AT1G13350	0.201505	0.00440928	0.00418021		AT1G05660	0.00273121	0.00419132	0.00422827		AT1G03445	0.0441223	0.00392488	0.00483021		AT1G13350	0.199266	0.00972266	0.00442265		AT1G05660	0.00852487	0.00354879	0.00515857		AT1G03445	0.0489481	0.00598008	0.00495419		AT1G13350	0.183444	0.0283802	0.00564425		AT1G05660	0.00394919	0.00377681	0.00503428
AT1G03457	0.194764	0.00329506	0.00381798		AT1G13410	0.216452	0.00382213	0.00457655		AT1G05675	0.00344277	0.00320327	0.00471898		AT1G03457	0.182901	0.0147067	0.00467316		AT1G13410	0.246634	0.0118601	0.00470842		AT1G05675	0.00574999	0.00502936	0.00442242		AT1G03457	0.188132	0.0945382	0.00956642		AT1G13410	0.242714	0.0164258	0.00537981		AT1G05675	0.00541938	0.00464203	0.00457349
AT1G03470	0.0398165	0.00301598	0.00410575		AT1G13460	0.377221	0.00391107	0.00425239		AT1G05680	0.0110239	0.00391182	0.00421309		AT1G03470	0.0498597	0.00364141	0.00493771		AT1G13460	0.366345	0.0779139	0.00765354		AT1G05680	0.0117451	0.00752445	0.00414737		AT1G03470	0.0621309	0.0156786	0.00498103		AT1G13460	0.379937	0.15511	0.00897733		AT1G05680	0.00335725	0.00420541	0.00428781
AT1G03475	0.173163	0.00276296	0.00393504		AT1G13560	0.330817	0.00488919	0.00499229		AT1G05690	0.0269325	0.00340926	0.00378553		AT1G03475	0.183635	0.00427098	0.00574685		AT1G13560	0.381609	0.114033	0.00811276		AT1G05690	0.0134215	0.00416953	0.00391795		AT1G03475	0.1956	0.025949	0.0044839		AT1G13560	0.403039	0.256936	0.0118647		AT1G05690	0.0144782	0.00394321	0.00415736
AT1G03490	0.00351155	0.00202614	0.00390345		AT1G13580	0.298088	0.00434423	0.00398285		AT1G05710	0.0029669	0.0031667	0.00380593		AT1G03490	0.00806753	0.00390981	0.00461412		AT1G13580	0.279169	0.0118952	0.00447636		AT1G05710	0.0102497	0.00670928	0.00382456		AT1G03490	0.00348135	0.00480999	0.00368795		AT1G13580	0.251772	0.0242029	0.00535814		AT1G05710	0.00393498	0.00437269	0.0049448
AT1G03495	0.0374993	0.00306104	0.00387466		AT1G13630	0.273818	0.00394114	0.00408377		AT1G05730	0.0039384	0.00361209	0.00405283		AT1G03495	0.0419119	0.0054545	0.00477247		AT1G13630	0.269847	0.131896	0.0127721		AT1G05730	0.00347458	0.0155472	0.00513949		AT1G03495	0.0550688	0.00312078	0.00459411		AT1G13630	0.27768	0.311493	0.0299035		AT1G05730	0.00341143	0.00266747	0.00468337
AT1G03502	0.0374993	0.00306104	0.00387466		AT1G13640	0.180947	0.00420895	0.00325938		AT1G05740	0.00449039	0.00218166	0.0029658		AT1G03502	0.0419119	0.0054545	0.00477247		AT1G13640	0.150426	0.00511907	0.00425784		AT1G05740	0.0526909	0.00436134	0.0042192		AT1G03502	0.0550688	0.00312078	0.00459411		AT1G13640	0.146129	0.0289983	0.00470694		AT1G05740	0.0876238	0.00335575	0.00376315
AT1G03506	0.0265523	0.0192308	0.00228833		AT1G13730	0.337562	0.00420533	0.00414896		AT1G05770	0.00338904	0.00381368	0.00413358		AT1G03506	0	0	0.00138889		AT1G13730	0.400713	0.0159707	0.00479324		AT1G05770	0.0125129	0.00339645	0.00575414		AT1G03506	0	0.0175439	0		AT1G13730	0.392149	0.115161	0.00579506		AT1G05770	0.0144553	0.00377567	0.00545687
AT1G03510	0.280324	0.00527379	0.00394813		AT1G13780	0.290068	0.00266891	0.00365971		AT1G05780	0.112461	0.00520222	0.00448253		AT1G03510	0.268164	0.159568	0.0159376		AT1G13780	0.279301	0.00626636	0.00386541		AT1G05780	0.162315	0.0181468	0.0058238		AT1G03510	0.275931	0.211147	0.0164894		AT1G13780	0.305883	0.00503087	0.00476106		AT1G05780	0.131993	0.00625767	0.0054745
AT1G03515	0.00243983	0	0.00270374		AT1G13790	0.215821	0.00440582	0.00414312		AT1G05785	0.00361801	0.0036365	0.0041535		AT1G03515	0.00175931	0.00274307	0.00168981		AT1G13790	0.208568	0.0287312	0.00634083		AT1G05785	0.0037846	0.00433568	0.00458518		AT1G03515	0.00179068	0.00434129	0.00528276		AT1G13790	0.197967	0.0559978	0.00610965		AT1G05785	0.00414776	0.0105906	0.0045095
AT1G03520	0.321493	0.003853	0.00344881		AT1G13800	0.328241	0.00411003	0.00506635		AT1G05800	0.00420139	0.00337723	0.00422612		AT1G03520	0.300411	0.127394	0.00811718		AT1G13800	0.337001	0.15462	0.0262671		AT1G05800	0.00277385	0.00367179	0.00419312		AT1G03520	0.267085	0.147662	0.00823201		AT1G13800	0.325218	0.219758	0.0323441		AT1G05800	0.00266314	0.00303484	0.0041818
AT1G03530	0.277511	0.00550751	0.00401618		AT1G13860	0.279443	0.0047296	0.00402034		AT1G05805	0.00315824	0.00338197	0.00351607		AT1G03530	0.279924	0.188647	0.0148904		AT1G13860	0.294249	0.0394869	0.00494076		AT1G05805	0.00452881	0.00270066	0.00493259		AT1G03530	0.265946	0.221923	0.0148424		AT1G13860	0.295665	0.199431	0.0102222		AT1G05805	0.00332202	0.00421272	0.00420457
AT1G03540	0.214327	0.00345526	0.00392405		AT1G13880	0.174187	0.00308149	0.00430543		AT1G05810	0.00363396	0.00251208	0.0030839		AT1G03540	0.206917	0.101732	0.0111027		AT1G13880	0.161579	0.00467751	0.00457561		AT1G05810	0.00295174	0.00436546	0.0047866		AT1G03540	0.216581	0.21377	0.015266		AT1G13880	0.146718	0.00440337	0.00480087		AT1G05810	0.00504862	0.00553606	0.00339144
AT1G03545	0.29327	0.00365703	0.00416628		AT1G13980	0.509476	0.0041096	0.00396841		AT1G05835	0.00336141	0.00158775	0.00320904		AT1G03545	0.253258	0.0797454	0.00991864		AT1G13980	0.506828	0.290881	0.0278864		AT1G05835	0.00474498	0.00433332	0.00561675		AT1G03545	0.258785	0.179681	0.01745		AT1G13980	0.49086	0.476994	0.039189		AT1G05835	0.00468866	0.00398989	0.00567989
AT1G03550	0.341969	0.00390155	0.00425989		AT1G14180	0.285988	0.00415296	0.00408338		AT1G05860	0.0195633	0.00475429	0.00428327		AT1G03550	0.295895	0.100528	0.0142018		AT1G14180	0.263403	0.00752472	0.00379124		AT1G05860	0.022546	0.00408955	0.00417997		AT1G03550	0.293573	0.208756	0.024913		AT1G14180	0.269746	0.152502	0.00591145		AT1G05860	0.0202166	0.0200584	0.00458395
AT1G03560	0.294826	0.00365329	0.00399926		AT1G14190	0.241093	0.0048999	0.00417		AT1G05870	0.00469567	0.00371407	0.00453313		AT1G03560	0.285433	0.00730655	0.00473304		AT1G14190	0.217406	0.0037378	0.00446452		AT1G05870	0.00288461	0.00380384	0.00483387		AT1G03560	0.285917	0.0462013	0.00416465		AT1G14190	0.213809	0.0067767	0.00526966		AT1G05870	0.00362122	0.00518165	0.00334544
AT1G03570	0.00635723	0.00598538	0.00314729		AT1G14205	0.277158	0.00396882	0.00423731		AT1G05880	0.0255304	0.00387414	0.00438347		AT1G03570	0.00403882	0.00439186	0.00468874		AT1G14205	0.269499	0.00448263	0.00380487		AT1G05880	0.0341348	0.00547008	0.00456401		AT1G03570	0	0.00231706	0.00380675		AT1G14205	0.297469	0.00840918	0.00472886		AT1G05880	0.0498846	0.00737709	0.00534266
AT1G03590	0.0759287	0.00382746	0.00394158		AT1G14310	0.313591	0.00505659	0.00405455		AT1G05930	0.00330792	0.00307279	0.00369893		AT1G03590	0.0693122	0.00460655	0.0036983		AT1G14310	0.299194	0.0448073	0.00547154		AT1G05930	0.00314951	0.0049249	0.00432347		AT1G03590	0.0885852	0.00820649	0.0045544		AT1G14310	0.291386	0.00685351	0.00465764		AT1G05930	0.00301823	0.0040516	0.00350976
AT1G03600	0.00426265	0.00358903	0.003784		AT1G14340	0.0786013	0.00380863	0.00417399		AT1G05970	0.00307204	0.00446497	0.00302766		AT1G03600	0.0040515	0.00300576	0.00413333		AT1G14340	0.0814644	0.00289848	0.00450284		AT1G05970	0.00351058	0.00362335	0.0047419		AT1G03600	0.00412327	0.00337835	0.00408402		AT1G14340	0.0472026	0.00438035	0.00582101		AT1G05970	0.00366659	0.00313265	0.00447633
AT1G03610	0.0209121	0.00430262	0.00424235		AT1G14370	0.166798	0.00399468	0.00367123		AT1G05990	0.0416039	0.00146586	0.00329484		AT1G03610	0.0115238	0.00543045	0.00455288		AT1G14370	0.185155	0.0120944	0.00485177		AT1G05990	0.0262197	0.00140031	0.00543821		AT1G03610	0.0155672	0.00650675	0.00446079		AT1G14370	0.19286	0.0253875	0.00668762		AT1G05990	0.0208024	0.00479057	0.00537388
AT1G03620	0.0206245	0.00306299	0.00384628		AT1G14470	0.261407	0.0030746	0.00414263		AT1G06000	0.00309078	0.00237677	0.00356149		AT1G03620	0.0131128	0.00499315	0.00459079		AT1G14470	0.259689	0.0394589	0.00523534		AT1G06000	0.00360868	0.00350652	0.00455202		AT1G03620	0.0197819	0.00470048	0.00570852		AT1G14470	0.249846	0.0658239	0.00873398		AT1G06000	0.00394848	0.00408341	0.00307757
AT1G03630	0.0071729	0.00436216	0.00374915		AT1G14480	0.310451	0.00470625	0.00411087		AT1G06010	0.00409072	0.00505659	0.00324753		AT1G03630	0.00411131	0.00348364	0.0040407		AT1G14480	0.295315	0.0353674	0.00458373		AT1G06010	0.00306637	0.00445068	0.00447996		AT1G03630	0.00420679	0.00379247	0.00579354		AT1G14480	0.273396	0.0466086	0.00639099		AT1G06010	0.0047935	0.00443235	0.00335438
AT1G03640	0.00568685	0.00450357	0.00421616		AT1G14500	0.253527	0.00342639	0.00497557		AT1G06020	0.00311877	0.00304706	0.00450664		AT1G03640	0.0131663	0.00402633	0.00263932		AT1G14500	0.307686	0.00707116	0.00398443		AT1G06020	0.0036097	0.00309619	0.00442202		AT1G03640	0.00228239	0.0012987	0.00399707		AT1G14500	0.277739	0.0322605	0.00509299		AT1G06020	0.00429941	0.0042078	0.00441595
AT1G03650	0.0553398	0.00427737	0.00430027		AT1G14530	0.278261	0.00397842	0.00403246		AT1G06030	0.00387495	0.00394814	0.00413619		AT1G03650	0.0337743	0.0112524	0.00502595		AT1G14530	0.317662	0.153466	0.0118394		AT1G06030	0.00310172	0.00562466	0.0042593		AT1G03650	0.0388874	0.00388096	0.00466631		AT1G14530	0.321181	0.227111	0.0153245		AT1G06030	0.00229682	0.00552387	0.00433443
AT1G03660	0.00279106	0.00351387	0.00456731		AT1G14560	0.164434	0.00573993	0.00406431		AT1G06040	0.0365137	0.00295896	0.00387286		AT1G03660	0.00497732	0.0612584	0.00813834		AT1G14560	0.202151	0.134794	0.00903147		AT1G06040	0.0319621	0.00590983	0.00383768		AT1G03660	0.00302389	0.0809853	0.00534939		AT1G14560	0.211435	0.192292	0.0106354		AT1G06040	0.0241396	0.00414327	0.00442085
AT1G03670	0.0039129	0.00440052	0.00405055		AT1G14570	0.458289	0.0036731	0.00396351		AT1G06045	0.00152828	0.0029085	0.00387401		AT1G03670	0.00336353	0.0194669	0.00492729		AT1G14570	0.47131	0.166006	0.0116929		AT1G06045	0.00356934	0.00378274	0.00387703		AT1G03670	0.00797183	0.0304638	0.00545285		AT1G14570	0.444665	0.27117	0.0131374		AT1G06045	0.002737	0.00394083	0.00460959
AT1G03680	0.00279115	0.00188589	0.00340831		AT1G14610	0.395036	0.00479658	0.00387198		AT1G06050	0.00383333	0.00398656	0.00390281		AT1G03680	0.0039949	0.00362209	0.00317644		AT1G14610	0.389821	0.162785	0.0112507		AT1G06050	0.0084928	0.00362682	0.00387084		AT1G03680	0.00416732	0.00342331	0.00396873		AT1G14610	0.3865	0.279973	0.0145781		AT1G06050	0.00888757	0.0098442	0.00392728
AT1G03687	0.124938	0.00363649	0.0043623		AT1G14650	0.305647	0.00406234	0.00433771		AT1G06060	0.0037506	0.00471823	0.00400237		AT1G03687	0.118564	0.00428258	0.00536145		AT1G14650	0.294136	0.0872364	0.00737684		AT1G06060	0.00273433	0.00363694	0.00510008		AT1G03687	0.117511	0.00384124	0.00438403		AT1G14650	0.307283	0.212553	0.0105899		AT1G06060	0.00266567	0.00645052	0.00486382
AT1G03700	0.00727833	0.00379148	0.0046597		AT1G14660	0.327539	0.00453054	0.00379442		AT1G06080	0.00388824	0.00533889	0.00438288		AT1G03700	0.00228699	0.00314136	0.00427609		AT1G14660	0.327635	0.130191	0.0127812		AT1G06080	0.00356244	0.00543023	0.00419088		AT1G03700	0.0029281	0.00307879	0.00509139		AT1G14660	0.318831	0.230957	0.0217078		AT1G06080	0.00377958	0.00445922	0.00632479
AT1G03710	0.0023664	0.00476117	0.00325882		AT1G14670	0.42892	0.00372027	0.00404028		AT1G06090	0.0857397	0.00479966	0.00476459		AT1G03710	0.00496118	0.00495108	0.00622626		AT1G14670	0.42323	0.300034	0.0118335		AT1G06090	0.0903384	0.00412349	0.00563278		AT1G03710	0.00440424	0.00328764	0.00550757		AT1G14670	0.443425	0.342638	0.0117463		AT1G06090	0.0936236	0.00415376	0.00661904
AT1G03720	0.00358919	0.00568445	0.00471649		AT1G14690	0.301932	0.00384179	0.0037278		AT1G06100	0.00276163	0.00343548	0.00414596		AT1G03720	0.0165551	0.00877948	0.0041388		AT1G14690	0.342553	0.133287	0.00770097		AT1G06100	0.00534916	0.00606009	0.0050697		AT1G03720	0.00437549	0.00472589	0.00493267		AT1G14690	0.336116	0.213158	0.0100436		AT1G06100	0.00274327	0.00192309	0.00469723
AT1G03730	0.00276109	0.00311804	0.00420779		AT1G14710	0.196174	0.0033492	0.00414262		AT1G06120	0.00260555	0.00433862	0.00513668		AT1G03730	0.00250081	0.00201831	0.00499799		AT1G14710	0.23014	0.00666261	0.00444962		AT1G06120	0.00301534	0.00493569	0.0045835		AT1G03730	0.00284517	0.00278326	0.00509012		AT1G14710	0.246237	0.00670507	0.00461645		AT1G06120	0.00460982	0.00315228	0.00457981
AT1G03740	0.203088	0.00258351	0.0040454		AT1G14830	0.363319	0.00486773	0.00368216		AT1G06135	0.00378632	0.00259917	0.00475345		AT1G03740	0.194264	0.00537071	0.00422876		AT1G14830	0.358145	0.248368	0.0138147		AT1G06135	0.00355692	0.00291863	0.00451254		AT1G03740	0.19103	0.0111047	0.00438485		AT1G14830	0.361478	0.348147	0.017559		AT1G06135	0.00284407	0.00227523	0.00855055
AT1G03743	0.203088	0.00258351	0.0040454		AT1G14840	0.248096	0.00370129	0.00362082		AT1G06137	0.00448794	0.00330629	0.00400847		AT1G03743	0.194264	0.00537071	0.00422876		AT1G14840	0.286464	0.0304825	0.00473507		AT1G06137	0.0054159	0.00291404	0.00352464		AT1G03743	0.19103	0.0111047	0.00438485		AT1G14840	0.288481	0.186438	0.00893972		AT1G06137	0.0045604	0.00407058	0.00504101
AT1G03746	0.010865	0.003663	0.0033254		AT1G14850	0.470793	0.00548964	0.00378318		AT1G06148	0.402069	0.0993158	0.0704227		AT1G03746	0.000573394	0.00146199	0.00245803		AT1G14850	0.448616	0.264851	0.0245603		AT1G06148	0.410424	0.114087	0.083568		AT1G03746	0.0297619	0.00434783	0.00178433		AT1G14850	0.412324	0.448142	0.0356237		AT1G06148	0.389465	0.0650175	0.0415226
AT1G03750	0.238778	0.00408062	0.00388765		AT1G15020	0.223765	0.00430507	0.00401891		AT1G06160	0.00313081	0.00463995	0.00305683		AT1G03750	0.289271	0.204081	0.0181438		AT1G15020	0.213643	0.187258	0.0144993		AT1G06160	0.00290345	0.00456956	0.00346958		AT1G03750	0.259212	0.226863	0.0196718		AT1G15020	0.204595	0.259099	0.0179264		AT1G06160	0.00492366	0.00386352	0.00373468
AT1G03760	0.0165544	0.00345278	0.00365952		AT1G15060	0.347428	0.00429621	0.0040823		AT1G06180	0.00333583	0.0028251	0.00364771		AT1G03760	0.0168022	0.00358361	0.00410059		AT1G15060	0.357436	0.297001	0.0202408		AT1G06180	0.00309038	0.0069225	0.00456394		AT1G03760	0.0173612	0.00388512	0.00395539		AT1G15060	0.359683	0.329185	0.019786		AT1G06180	0.00256344	0.00152879	0.00423898
AT1G03770	0.31604	0.00456924	0.00436594		AT1G15160	0.192155	0.00405949	0.00369338		AT1G06190	0.00438682	0.0037995	0.00379549		AT1G03770	0.306683	0.142253	0.0187087		AT1G15160	0.240607	0.126265	0.0138328		AT1G06190	0.00271435	0.00488779	0.00456594		AT1G03770	0.280263	0.192892	0.0256186		AT1G15160	0.277103	0.229064	0.02523		AT1G06190	0.0046395	0.0231057	0.00450087
AT1G03780	0.00338291	0.00487402	0.00378888		AT1G15170	0.159163	0.00402621	0.00406252		AT1G06200	0.00259602	0.00429942	0.00396268		AT1G03780	0.00359707	0.00384291	0.00389475		AT1G15170	0.13582	0.0155244	0.00505542		AT1G06200	0.00309283	0.00475675	0.00442162		AT1G03780	0.00374818	0.00999636	0.0048228		AT1G15170	0.160911	0.0476043	0.00712938		AT1G06200	0.00473896	0.00695293	0.00432012
AT1G03790	0.00392997	0.0040378	0.00417992		AT1G15215	0.252284	0.00435099	0.00357579		AT1G06225	0.00556995	0.00277864	0.0041011		AT1G03790	0.00388643	0.00314845	0.00484611		AT1G15215	0.285707	0.121465	0.00652429		AT1G06225	0.0034435	0.00284002	0.00447944		AT1G03790	0.00314451	0.00336245	0.00378142		AT1G15215	0.285761	0.134582	0.00771701		AT1G06225	0.00464513	0.00158063	0.00593706
AT1G03800	0.00322361	0.00424542	0.00321917		AT1G15240	0.35516	0.00493197	0.00437502		AT1G06260	0.106301	0.00358471	0.00372801		AT1G03800	0.00379594	0.00328755	0.00395177		AT1G15240	0.357879	0.211819	0.0143142		AT1G06260	0.0181257	0.0210028	0.00514243		AT1G03800	0.00404437	0.00242349	0.00429067		AT1G15240	0.357244	0.350564	0.0199788		AT1G06260	0.0299929	0.00293172	0.00590547
AT1G03810	0.735898	0.220366	0.0282159		AT1G15280	0.341463	0.00373977	0.00334091		AT1G06280	0.00303456	0.00304608	0.0037121		AT1G03810	0.733866	0.273963	0.0426514		AT1G15280	0.352363	0.156463	0.00873186		AT1G06280	0.00367948	0.0041234	0.00345635		AT1G03810	0.707958	0.218304	0.0316876		AT1G15280	0.320921	0.283928	0.0111717		AT1G06280	0.003915	0.00349776	0.00618768
AT1G03820	0.00205436	0.00513835	0.00301027		AT1G15430	0.255291	0.00420081	0.00354992		AT1G06310	0.0110682	0.00344337	0.0039737		AT1G03820	0.0174485	0.00432147	0.00435848		AT1G15430	0.24329	0.00574036	0.00525901		AT1G06310	0.0143208	0.0268157	0.00599935		AT1G03820	0.0201647	0.00387799	0.00448801		AT1G15430	0.23948	0.0497858	0.00622609		AT1G06310	0.014961	0.04215	0.00962964
AT1G03830	0.391126	0.00407788	0.00413452		AT1G15440	0.381775	0.00394283	0.00407903		AT1G06320	0.00275037	0.00373067	0.00391214		AT1G03830	0.425229	0.111155	0.00986704		AT1G15440	0.374182	0.11819	0.00895754		AT1G06320	0.00266292	0.00365778	0.00383963		AT1G03830	0.4245	0.256709	0.0255909		AT1G15440	0.385538	0.29181	0.0160692		AT1G06320	0.00359805	0.00502322	0.00412219
AT1G03840	0.00410201	0.00398759	0.00357278		AT1G15510	0.327527	0.00468166	0.00439243		AT1G06330	0.0215294	0.00269398	0.00370993		AT1G03840	0.00393678	0.00466811	0.00571662		AT1G15510	0.350384	0.196103	0.0142681		AT1G06330	0.0345928	0.00385959	0.00419356		AT1G03840	0.0041987	0.00305696	0.00484624		AT1G15510	0.348949	0.200058	0.0127805		AT1G06330	0.0729956	0.00449399	0.00550546
AT1G03850	0.00326121	0.00281837	0.00415022		AT1G15660	0.199138	0.00422081	0.0038453		AT1G06340	0.00289284	0.00287986	0.00235261		AT1G03850	0.00443562	0.00350865	0.00445006		AT1G15660	0.215608	0.146683	0.00946886		AT1G06340	0.00343524	0.00330209	0.00282781		AT1G03850	0.00414152	0.00373144	0.00479839		AT1G15660	0.23298	0.23888	0.0133093		AT1G06340	0.00518438	0.00282942	0.0043268
AT1G03860	0.227826	0.00285075	0.0041761		AT1G15750	0.489438	0.0042493	0.00385956		AT1G06350	0.00417016	0.00582774	0.00400696		AT1G03860	0.240073	0.00791296	0.00390568		AT1G15750	0.498946	0.185631	0.0106182		AT1G06350	0.0022002	0.00402927	0.00448454		AT1G03860	0.253515	0.0665725	0.00591242		AT1G15750	0.529399	0.338746	0.014473		AT1G06350	0.00472256	0.00432581	0.00426598
AT1G03870	0.0039085	0.00362241	0.00345393		AT1G15780	0.39633	0.00403579	0.004184		AT1G06360	0.00346274	0.00358177	0.00442188		AT1G03870	0.0076377	0.00354073	0.00478518		AT1G15780	0.373211	0.298788	0.0242558		AT1G06360	0.0130925	0.00488288	0.00436954		AT1G03870	0.00385561	0.00598326	0.0043108		AT1G15780	0.371227	0.420561	0.0274721		AT1G06360	0.00305467	0.00376713	0.00534117
AT1G03880	0.00495567	0.00321553	0.0039329		AT1G15940	0.388063	0.0028252	0.00360705		AT1G06380	0.002491	0.0046987	0.00379773		AT1G03880	0.00361596	0.0045705	0.00400525		AT1G15940	0.424046	0.276284	0.027847		AT1G06380	0.00382434	0.0036057	0.00365231		AT1G03880	0.00388446	0.00290305	0.00437669		AT1G15940	0.409377	0.385978	0.0378875		AT1G06380	0.00394745	0.00455772	0.00539966
AT1G03890	0.00426363	0.0041009	0.00389952		AT1G16090	0.484969	0.00271341	0.00445942		AT1G06400	0.0027195	0.00335096	0.00386667		AT1G03890	0.00335097	0.00334964	0.0046256		AT1G16090	0.543604	0.25024	0.0107828		AT1G06400	0.00344637	0.00359533	0.00426165		AT1G03890	0.00311198	0.00361112	0.00471845		AT1G16090	0.511399	0.396085	0.0129461		AT1G06400	0.00462861	0.00521569	0.00451321
AT1G03900	0.067034	0.00338072	0.00416523		AT1G16190	0.285885	0.00387507	0.00379088		AT1G06420	0.0044014	0.00309164	0.00384485		AT1G03900	0.0583103	0.00746788	0.00352856		AT1G16190	0.312556	0.0516374	0.00673989		AT1G06420	0.00134503	0.00226393	0.00434688		AT1G03900	0.064467	0.0376715	0.00459589		AT1G16190	0.295687	0.263904	0.0146682		AT1G06420	0.00322482	0.00499974	0.00500147
AT1G03905	0.0997987	0.00336704	0.00424361		AT1G16260	0.304495	0.00466819	0.00401595		AT1G06440	0.0036813	0.00322594	0.00343672		AT1G03905	0.076648	0.00591962	0.00471643		AT1G16260	0.295186	0.124293	0.00986576		AT1G06440	0.0045707	0.00244362	0.00409381		AT1G03905	0.0937471	0.0365142	0.00620869		AT1G16260	0.300039	0.168226	0.0101269		AT1G06440	0.00285561	0.00418003	0.00453239
AT1G03910	0.427296	0.00403828	0.00386961		AT1G16270	0.381416	0.00444437	0.0039388		AT1G06450	0.00213899	0.00384515	0.00354646		AT1G03910	0.446041	0.317191	0.015058		AT1G16270	0.391454	0.328205	0.0211969		AT1G06450	0.003479	0.00393236	0.00430804		AT1G03910	0.447773	0.417258	0.0199302		AT1G16270	0.383129	0.408153	0.0229221		AT1G06450	0.00344761	0.00384557	0.0038335
AT1G03920	0.00378227	0.00445628	0.0041059		AT1G16340	0.294405	0.00393737	0.00376349		AT1G06475	0.0017906	0.00301044	0.00285226		AT1G03920	0.00319231	0.00454896	0.00387241		AT1G16340	0.306031	0.160525	0.00964996		AT1G06475	0.00612378	0.00403337	0.00301118		AT1G03920	0.00674321	0.00375929	0.00393524		AT1G16340	0.296682	0.207253	0.0122189		AT1G06475	0.00334405	0.00292839	0.00450555
AT1G03930	0.322028	0.00433055	0.00408001		AT1G16460	0.256031	0.00400166	0.0034197		AT1G06530	0.00290862	0.00295356	0.00313528		AT1G03930	0.306096	0.145757	0.00793813		AT1G16460	0.274438	0.117816	0.00881494		AT1G06530	0.00434557	0.00221156	0.00322486		AT1G03930	0.299198	0.14037	0.00668906		AT1G16460	0.261542	0.204997	0.010648		AT1G06530	0.00471367	0.00505341	0.00558805
AT1G03935	0	0	0.00935065		AT1G16480	0.328033	0.00422905	0.0037695		AT1G06540	0.00319579	0.0032202	0.00343379		AT1G03935	0	0	0.00297619		AT1G16480	0.341037	0.0572521	0.00738299		AT1G06540	0.00412284	0.00234154	0.00348366		AT1G03935	0	0	0		AT1G16480	0.33429	0.115812	0.0111437		AT1G06540	0.0091782	0.00466685	0.0052409
AT1G03940	0.0490602	0.00431371	0.00377207		AT1G16540	0.322873	0.00356621	0.00398409		AT1G06620	0.00701416	0.00315387	0.004821		AT1G03940	0.0496592	0.00792317	0.00334735		AT1G16540	0.322467	0.167276	0.0139624		AT1G06620	0.00547576	0.00444933	0.00478077		AT1G03940	0.0554617	0.00136192	0.00383224		AT1G16540	0.311224	0.195531	0.0160416		AT1G06620	0.00581894	0.00373952	0.00471571
AT1G03950	0.00316234	0.00360342	0.00398258		AT1G16560	0.347019	0.00391943	0.00386813		AT1G06640	0.010839	0.00333803	0.00468334		AT1G03950	0.00372835	0.00452532	0.00419209		AT1G16560	0.391144	0.170074	0.0120319		AT1G06640	0.00592856	0.00437318	0.00488825		AT1G03950	0.00287648	0.00366304	0.00399594		AT1G16560	0.382255	0.205777	0.0148233		AT1G06640	0.00363298	0.00359973	0.00478976
AT1G03960	0.192869	0.00369189	0.00358505		AT1G16570	0.275496	0.00353128	0.0039974		AT1G06645	0.00313621	0.00470123	0.00337656		AT1G03960	0.196574	0.0327475	0.00502884		AT1G16570	0.281852	0.102841	0.0108277		AT1G06645	0.00239934	0.00476667	0.00495355		AT1G03960	0.194881	0.105978	0.0091588		AT1G16570	0.296737	0.213621	0.0182879		AT1G06645	0.00330252	0.00359723	0.00497641
AT1G03970	0.0025431	0.00263353	0.00274389		AT1G16610	0.295598	0.00472029	0.00355848		AT1G06650	0.0077115	0.00445588	0.0040101		AT1G03970	0.00305819	0.00363074	0.00289791		AT1G16610	0.318884	0.0864683	0.00622981		AT1G06650	0.00347841	0.00393066	0.00388008		AT1G03970	0.00444339	0.00445274	0.00375286		AT1G16610	0.304804	0.137338	0.0069375		AT1G06650	0.00753643	0.010463	0.00433306
AT1G03980	0.0315732	0.00425028	0.00378865		AT1G16650	0.3301	0.00473251	0.00405059		AT1G06660	0.0268634	0.00413516	0.00354984		AT1G03980	0.00385741	0.0125703	0.00480055		AT1G16650	0.33765	0.270315	0.0257308		AT1G06660	0.0186342	0.0208586	0.00512636		AT1G03980	0.00343951	0.00684082	0.00437588		AT1G16650	0.337709	0.418897	0.0327872		AT1G06660	0.0219789	0.03279	0.00513694
AT1G03982	0.00391937	0.00367019	0.00394055		AT1G16680	0.394647	0.00538067	0.00384157		AT1G06760	0.0033577	0.00309466	0.00327149		AT1G03982	0.0036281	0.0043109	0.00537211		AT1G16680	0.42241	0.200583	0.0106719		AT1G06760	0.00312743	0.00317127	0.00441126		AT1G03982	0.00639997	0.00325954	0.00597547		AT1G16680	0.421305	0.320458	0.0165636		AT1G06760	0.00263107	0.00382117	0.0037343
AT1G03987	0	0.00139267	0.00256455		AT1G16690	0.294146	0.00384993	0.00362578		AT1G06800	0.00281456	0.00333569	0.00333141		AT1G03987	0	0.00585157	0.00543412		AT1G16690	0.269041	0.0261917	0.00492351		AT1G06800	0.00319314	0.00408071	0.00470303		AT1G03987	0	0.00651199	0.00452902		AT1G16690	0.240386	0.0372547	0.0054835		AT1G06800	0.00363351	0.00330613	0.00405058
AT1G03990	0.00313809	0.0034632	0.00440824		AT1G16700	0.229872	0.00312845	0.00421408		AT1G06810	0.00173247	0.00406238	0.00337127		AT1G03990	0.0103777	0.003748	0.00409809		AT1G16700	0.237451	0.210878	0.0125568		AT1G06810	0.0042896	0.00569651	0.00392201		AT1G03990	0.00808004	0.00445695	0.00417344		AT1G16700	0.240794	0.258315	0.0157621		AT1G06810	0.00348733	0.0073299	0.00465902
AT1G03993	0.00628853	0.0053123	0.00279674		AT1G16710	0.483999	0.00424616	0.00425767		AT1G06830	0.00371125	0.00414878	0.00311558		AT1G03993	0.00359862	0.013486	0.00508259		AT1G16710	0.50233	0.321953	0.0307069		AT1G06830	0.00620915	0.001794	0.00444091		AT1G03993	0.00407347	0.0237424	0.00393829		AT1G16710	0.506681	0.448061	0.0382542		AT1G06830	0.00544723	0.00595936	0.00448405
AT1G03997	0.00177699	0.0026084	0.00444985		AT1G16800	0.367416	0.00386518	0.0038821		AT1G06850	0.0042497	0.00257377	0.00368398		AT1G03997	0.00481205	0	0.00314662		AT1G16800	0.36385	0.193678	0.023441		AT1G06850	0.00325558	0.00208531	0.00283968		AT1G03997	0.00349031	0.00364721	0.00394282		AT1G16800	0.349404	0.335401	0.0379773		AT1G06850	0.00702403	0.0057166	0.00452329
AT1G04000	0.00490705	0.00316324	0.00380639		AT1G16810	0.0690443	0.00455374	0.00323245		AT1G06870	0.00344625	0.00369431	0.00382904		AT1G04000	0.00474298	0.00296	0.00406997		AT1G16810	0.10047	0.00613569	0.00406797		AT1G06870	0.0038052	0.00345036	0.00409759		AT1G04000	0.00366654	0.00407746	0.00409388		AT1G16810	0.0842357	0.00716571	0.00449967		AT1G06870	0.00580509	0.0114062	0.00422136
AT1G04003	0.00365456	0	0.00413304		AT1G16830	0.276597	0.00446284	0.0037385		AT1G06920	0.0046004	0.00343098	0.00363304		AT1G04003	0.00120773	0.0107527	0.00327844		AT1G16830	0.318113	0.0217592	0.0054373		AT1G06920	0.00308277	0.00284114	0.00438835		AT1G04003	0.00269019	0	0.00368189		AT1G16830	0.310696	0.0682333	0.00606242		AT1G06920	0.00117768	0.0143048	0.00527393
AT1G04007	0.00292735	0.00254405	0.00321866		AT1G16860	0.264321	0.00448403	0.00445292		AT1G06923	0.00221624	0.00441945	0.00255638		AT1G04007	0.00266102	0.00101512	0.00347098		AT1G16860	0.264774	0.0104982	0.00446418		AT1G06923	0.00387214	0.00282636	0.00330734		AT1G04007	0.00201931	0.00127781	0.00480351		AT1G16860	0.260602	0.194378	0.00800509		AT1G06923	0.00500244	0.00481158	0.00678041
AT1G04010	0.138491	0.00452151	0.0041122		AT1G16870	0.225527	0.00356335	0.00352364		AT1G06925	0.0151601	0.00628731	0.00525768		AT1G04010	0.137661	0.0517551	0.00660431		AT1G16870	0.220733	0.0369219	0.00531385		AT1G06925	0.0255825	0.00560992	0.00366391		AT1G04010	0.133641	0.136131	0.0106515		AT1G16870	0.22348	0.166927	0.00837408		AT1G06925	0.00928459	0.00300721	0.00349838
AT1G04013	0.00171821	0.00837049	0.00385299		AT1G16970	0.391242	0.00432151	0.00369127		AT1G06930	0.0018034	0.00453702	0.0038735		AT1G04013	0.00198413	0.00260849	0.00461294		AT1G16970	0.411588	0.157668	0.0146592		AT1G06930	0.00278019	0.00277615	0.00479796		AT1G04013	0	0.00422362	0.0080943		AT1G16970	0.387652	0.249782	0.0206968		AT1G06930	0.00822823	0.00471019	0.00357686
AT1G04017	0.00445887	0.00249734	0.00454123		AT1G17040	0.279343	0.00333436	0.00370291		AT1G06980	0.00357223	0.00235217	0.00423229		AT1G04017	0.000628931	0.00366826	0.00487084		AT1G17040	0.274793	0.109091	0.00769704		AT1G06980	0.00266636	0.00292313	0.00467863		AT1G04017	0	0.00659461	0.00451259		AT1G17040	0.263484	0.248101	0.0117596		AT1G06980	0.00421385	0.00287411	0.00501926
AT1G04020	0.149836	0.00304719	0.00382348		AT1G17070	0.250393	0.00633788	0.00637552		AT1G06990	0.00281736	0.00356601	0.00359679		AT1G04020	0.144953	0.0312639	0.00644473		AT1G17070	0.268541	0.131619	0.00935488		AT1G06990	0.00291103	0.00356193	0.0043968		AT1G04020	0.150604	0.0898433	0.00918599		AT1G17070	0.242692	0.188754	0.0100011		AT1G06990	0.00331666	0.00295389	0.00602413
AT1G04023	0.0010989	0.0021407	0.00466908		AT1G17110	0.398713	0.00459623	0.00416512		AT1G07000	0.00320936	0.00276066	0.00421698		AT1G04023	0.00371455	0.00379265	0.00318016		AT1G17110	0.401804	0.0999088	0.00607922		AT1G07000	0.00361888	0.00424609	0.00442762		AT1G04023	0.007125	0.00342435	0.00321021		AT1G17110	0.395454	0.230989	0.00834621		AT1G07000	0.00355646	0.00332949	0.00416857
AT1G04027	0.763388	0.00807744	0.00446646		AT1G17210	0.350804	0.00519414	0.00408866		AT1G07020	0.00225529	0.0048996	0.00387974		AT1G04027	0.751403	0.184985	0.0151607		AT1G17210	0.352152	0.146701	0.00868199		AT1G07020	0.00404516	0.00472978	0.00317386		AT1G04027	0.735007	0.387596	0.0221391		AT1G17210	0.354823	0.274824	0.0115274		AT1G07020	0.00388454	0.00497107	0.00407555
AT1G04030	0.210277	0.0034241	0.00409613		AT1G17220	0.394818	0.00423231	0.00400119		AT1G07030	0.0234339	0.00457659	0.00402986		AT1G04030	0.211869	0.0677953	0.0096704		AT1G17220	0.419594	0.193521	0.00968973		AT1G07030	0.0176551	0.00892321	0.00628843		AT1G04030	0.224106	0.221903	0.0233734		AT1G17220	0.404636	0.290121	0.0104408		AT1G07030	0.0145302	0.00848572	0.00554736
AT1G04033	0.00127128	0.00371164	0.00396729		AT1G17230	0.212816	0.0037445	0.00383476		AT1G07050	0.00348863	0.00293415	0.0034213		AT1G04033	0.00428148	0.00418306	0.00502917		AT1G17230	0.209692	0.0236542	0.00518424		AT1G07050	0.00110939	0.00366964	0.0045455		AT1G04033	0.00358624	0.00493957	0.00391387		AT1G17230	0.194815	0.0820154	0.00867996		AT1G07050	0.00264731	0.0023664	0.00492908
AT1G04037	0.00122815	0.00589939	0.0043561		AT1G17260	0.229802	0.00389504	0.00411817		AT1G07060	0.00306961	0.00459789	0.0041165		AT1G04037	0.0110311	0.00873083	0.0105714		AT1G17260	0.220149	0.00808761	0.00493752		AT1G07060	0.00285605	0.00414637	0.00445189		AT1G04037	0.00513976	0.00551174	0.00499859		AT1G17260	0.197157	0.0195701	0.00600827		AT1G07060	0.00263529	0.0102132	0.00506278
AT1G04040	0.00227848	0.005304	0.00384954		AT1G17280	0.346799	0.00477503	0.00428202		AT1G07070	0.00406152	0.00341415	0.00422563		AT1G04040	0.0037852	0.00719688	0.00493958		AT1G17280	0.342111	0.166101	0.0099533		AT1G07070	0.0161734	0.00425148	0.00402759		AT1G04040	0.0056505	0.042141	0.0090873		AT1G17280	0.358325	0.286556	0.012753		AT1G07070	0.0039214	0.00544736	0.00473945
AT1G04043	0.00365448	0.00510535	0.00387095		AT1G17290	0.307375	0.00367966	0.00407416		AT1G07090	0.00494991	0.0047494	0.00306802		AT1G04043	0.00356322	0.00266202	0.00385668		AT1G17290	0.287467	0.159926	0.0103041		AT1G07090	0.00522659	0.00454993	0.00405298		AT1G04043	0.00490779	0.0043008	0.00271266		AT1G17290	0.301745	0.328773	0.0137229		AT1G07090	0.00347108	0.00346927	0.00381369
AT1G04047	0.00350076	0.00233497	0.00421341		AT1G17340	0.290661	0.00374237	0.00380576		AT1G07130	0.0038766	0.00298798	0.00396619		AT1G04047	0.00213655	0.00100524	0.00371384		AT1G17340	0.288289	0.106846	0.0090437		AT1G07130	0.00343273	0.00438301	0.00539691		AT1G04047	0.00617687	0.00176392	0.00311642		AT1G17340	0.287939	0.184425	0.011321		AT1G07130	0.00438598	0.00497355	0.0050505
AT1G04050	0.340501	0.00437359	0.00398451		AT1G17350	0.192616	0.00326255	0.00425173		AT1G07135	0.00270722	0.00449799	0.00458769		AT1G04050	0.354168	0.0894243	0.0131226		AT1G17350	0.175844	0.0313618	0.00508444		AT1G07135	0.00236836	0.00306112	0.00328471		AT1G04050	0.354324	0.163654	0.023143		AT1G17350	0.190033	0.23325	0.0111065		AT1G07135	0.00394211	0.0033194	0.00328214
AT1G04053	0.377141	0.00423348	0.00389315		AT1G17360	0.237873	0.00303677	0.00365423		AT1G07140	0.00319022	0.00271162	0.00411011		AT1G04053	0.528292	0.0075071	0.00465175		AT1G17360	0.273514	0.0705882	0.0061086		AT1G07140	0.00213337	0.00307478	0.0039866		AT1G04053	0.465534	0.0681122	0.00819307		AT1G17360	0.279033	0.207775	0.0100051		AT1G07140	0.00313903	0.00458746	0.00465599
AT1G04057	0.690495	0.0149474	0.00324946		AT1G17370	0.281398	0.00498705	0.00384736		AT1G07150	0.0028689	0.00311247	0.00403788		AT1G04057	0.694491	0.0834764	0.00943081		AT1G17370	0.284187	0.056294	0.00581419		AT1G07150	0.00424797	0.00281876	0.00420717		AT1G04057	0.713158	0.384734	0.0156425		AT1G17370	0.264908	0.193038	0.00915005		AT1G07150	0.00368803	0.00430644	0.0041244
AT1G04063	0.604551	0.262678	0.126395		AT1G17450	0.410771	0.00515426	0.00387343		AT1G07160	0.010687	0.00332718	0.00347606		AT1G04063	0.601967	0.283722	0.131214		AT1G17450	0.451824	0.365534	0.0438248		AT1G07160	0.0100015	0.00277738	0.00438789		AT1G04063	0.575846	0.230541	0.110485		AT1G17450	0.443812	0.410118	0.0426251		AT1G07160	0.00362403	0.00389382	0.00461114
AT1G04067	0.00229031	0.00394965	0.00216797		AT1G17470	0.14761	0.00391466	0.00366229		AT1G07170	0.00277015	0.00295262	0.00432472		AT1G04067	0.00412592	0.00464994	0.00549595		AT1G17470	0.169615	0.0242149	0.00478121		AT1G07170	0.0128627	0.0031793	0.00412094		AT1G04067	0.00254559	0.004177	0.00371364		AT1G17470	0.169699	0.0193963	0.00436348		AT1G07170	0.00356238	0.00384302	0.00368629
AT1G04070	0.00378314	0.00192513	0.00461267		AT1G17500	0.354523	0.00398513	0.00380653		AT1G07175	0.00247912	0.00257736	0.00529483		AT1G04070	0.00418896	0.00451652	0.00350716		AT1G17500	0.356662	0.143837	0.0120485		AT1G07175	0.00490442	0.00134033	0.00558124		AT1G04070	0.00383768	0.0013191	0.0034975		AT1G17500	0.347339	0.237562	0.015046		AT1G07175	0.00254396	0.00266366	0.00376468
AT1G04073	0	0.00321309	0.0022283		AT1G17550	0.291133	0.00380898	0.00380852		AT1G07180	0.0338951	0.0043334	0.00367007		AT1G04073	0	0.00425485	0.00361034		AT1G17550	0.278814	0.092194	0.00600984		AT1G07180	0.0249766	0.00552638	0.00454223		AT1G04073	0.000776398	0.00416003	0.0045496		AT1G17550	0.284329	0.141063	0.00632404		AT1G07180	0.0380361	0.00943713	0.00500639
AT1G04077	0.00376625	0.003318	0.00251336		AT1G17580	0.570479	0.00477533	0.00397181		AT1G07190	0.0012987	0.00199574	0.0016521		AT1G04077	0.00400384	0.00382428	0.00376675		AT1G17580	0.577049	0.315482	0.0287998		AT1G07190	0.00245215	0.00385569	0.00299173		AT1G04077	0.0040327	0.0040994	0.00427519		AT1G17580	0.57625	0.446718	0.0352653		AT1G07190	0.00466309	0.00138889	0.00451559
AT1G04080	0.368326	0.00495446	0.00394183		AT1G17680	0.452257	0.00456921	0.00392158		AT1G07210	0.00483226	0.0040593	0.00353134		AT1G04080	0.351285	0.0996085	0.00769659		AT1G17680	0.45516	0.186694	0.0164469		AT1G07210	0.0116225	0.00361862	0.00413185		AT1G04080	0.348631	0.302421	0.0137755		AT1G17680	0.450263	0.351453	0.02503		AT1G07210	0.0200717	0.00571376	0.00435735
AT1G04083	0.908121	0.0032948	0.00683014		AT1G17690	0.426521	0.0038372	0.0035852		AT1G07230	0.00400101	0.00347103	0.00345749		AT1G04083	0.914072	0.431165	0.0182136		AT1G17690	0.4411	0.140417	0.00836738		AT1G07230	0.00438049	0.00466348	0.00416523		AT1G04083	0.891872	0.54046	0.0227861		AT1G17690	0.420708	0.297779	0.0160469		AT1G07230	0.00401888	0.00499344	0.0049232
AT1G04087	0	0.00691598	0.00474444		AT1G17720	0.343959	0.00445025	0.00384319		AT1G07240	0.00323114	0.00297304	0.00393852		AT1G04087	0.00238095	0.00582768	0.00339883		AT1G17720	0.36893	0.124712	0.00793129		AT1G07240	0.0033981	0.00353038	0.00392491		AT1G04087	0.00347222	0	0.00234889		AT1G17720	0.360875	0.282405	0.0112467		AT1G07240	0.00322766	0.00346255	0.00379251
AT1G04090	0.0293234	0.00303967	0.00353562		AT1G17760	0.455396	0.00394205	0.00408671		AT1G07250	0.00426608	0.00247679	0.0035305		AT1G04090	0.0306366	0.00352686	0.00404474		AT1G17760	0.467511	0.169804	0.0177049		AT1G07250	0.00405423	0.00308724	0.00434439		AT1G04090	0.031516	0.00359141	0.00426888		AT1G17760	0.450001	0.309155	0.0409619		AT1G07250	0.003836	0.00342461	0.00580667
AT1G04093	0.00335782	0.00423903	0.00437859		AT1G17850	0.250965	0.00380713	0.00409177		AT1G07260	0.00283503	0.0043789	0.00428466		AT1G04093	0.00214915	0.00257571	0.00386703		AT1G17850	0.2811	0.124853	0.00984861		AT1G07260	0.00380086	0.00311808	0.00387524		AT1G04093	0.00307768	0.00287212	0.00372477		AT1G17850	0.276357	0.241434	0.0164739		AT1G07260	0.00362296	0.00344923	0.004276
AT1G04097	0.0048917	0.00312573	0.00380878		AT1G17870	0.310455	0.00433951	0.00426995		AT1G07270	0.00391209	0.00359821	0.00371412		AT1G04097	0.00442831	0.00234784	0.00158403		AT1G17870	0.300721	0.00570061	0.00425622		AT1G07270	0.00252004	0.00662423	0.00423457		AT1G04097	0.0027316	0.00632111	0.00353586		AT1G17870	0.266333	0.00582766	0.0039052		AT1G07270	0.00400245	0.0356706	0.00582915
AT1G04100	0.00330778	0.00388282	0.00376035		AT1G17890	0.294059	0.00502325	0.00402585		AT1G07280	0.00265228	0.00345223	0.00359578		AT1G04100	0.0109833	0.00426738	0.00376706		AT1G17890	0.264571	0.00435165	0.00464496		AT1G07280	0.00386267	0.00368475	0.00431985		AT1G04100	0.00399556	0.00516996	0.00527952		AT1G17890	0.206102	0.00435765	0.00486776		AT1G07280	0.00328444	0.00334262	0.00473109
AT1G04103	0.00298229	0.00249391	0.00504376		AT1G17930	0.277284	0.00304734	0.00358507		AT1G07300	0.00329879	0.00279639	0.00376606		AT1G04103	0.00343581	0.00317865	0.00604186		AT1G17930	0.315513	0.0615107	0.00595665		AT1G07300	0.00249404	0.0037791	0.00336683		AT1G04103	0.00327806	0.00295932	0.00484277		AT1G17930	0.32276	0.204018	0.013761		AT1G07300	0.00558475	0.00412687	0.00496423
AT1G04105	0.00351225	0.00295068	0.00389835		AT1G17940	0.18593	0.00416634	0.00350734		AT1G07310	0.00425206	0.0045978	0.00376101		AT1G04105	0.00484575	0.00373733	0.00526827		AT1G17940	0.19557	0.0067852	0.00406316		AT1G07310	0.00344294	0.00376321	0.00388653		AT1G04105	0.00429841	0.00240851	0.00542324		AT1G17940	0.192714	0.173667	0.0124672		AT1G07310	0.004056	0.00565773	0.00458449
AT1G04107	0.00454438	0.002002	0.00442865		AT1G17980	0.303021	0.00320569	0.00430604		AT1G07320	0.00322115	0.00491559	0.00345136		AT1G04107	0.00347536	0.00104625	0.00319552		AT1G17980	0.29483	0.0673124	0.00822197		AT1G07320	0.00354788	0.00346199	0.0044894		AT1G04107	0.00200429	0.000471698	0.00827815		AT1G17980	0.295046	0.226376	0.0145635		AT1G07320	0.00361215	0.00269002	0.00469721
AT1G04110	0.0437816	0.00374708	0.00399535		AT1G18070	0.266113	0.00422105	0.0037545		AT1G07340	0.00289327	0.00428344	0.00410876		AT1G04110	0.0344415	0.00347838	0.00454244		AT1G18070	0.254432	0.151685	0.00771137		AT1G07340	0.00404762	0.00506491	0.00425337		AT1G04110	0.0136228	0.00347365	0.00527008		AT1G18070	0.254846	0.239787	0.00839744		AT1G07340	0.00374957	0.00417074	0.00416177
AT1G04117	0.500621	0.0051342	0.00434292		AT1G18160	0.364671	0.00414859	0.0038405		AT1G07370	0.00364648	0.00314248	0.00375974		AT1G04117	0.521848	0.0452689	0.00574778		AT1G18160	0.384779	0.259864	0.0153917		AT1G07370	0.00437071	0.00752065	0.00432582		AT1G04117	0.522186	0.225218	0.0132322		AT1G18160	0.379255	0.332663	0.0154543		AT1G07370	0.00337315	0.00549585	0.00630774
AT1G04120	0.362653	0.00447284	0.00370096		AT1G18270	0.313045	0.00430377	0.00386618		AT1G07400	0.00288953	0.00502098	0.00295669		AT1G04120	0.38239	0.202677	0.0173128		AT1G18270	0.319538	0.182318	0.0219953		AT1G07400	0.00396896	0.00481006	0.00522692		AT1G04120	0.37632	0.275012	0.0198616		AT1G18270	0.322118	0.291231	0.0366373		AT1G07400	0.00361564	0.00397768	0.00436041
AT1G04123	0.00394515	0.00575469	0.00571231		AT1G18340	0.167301	0.00463769	0.00307505		AT1G07410	0.00330389	0.00307871	0.00370567		AT1G04123	0.00571338	0.00593663	0.00456643		AT1G18340	0.151233	0.00466852	0.00435015		AT1G07410	0.00408689	0.00352416	0.00479709		AT1G04123	0.00331194	0.00128224	0.00357273		AT1G18340	0.158818	0.0998351	0.00685882		AT1G07410	0.00325619	0.00493274	0.00316148
AT1G04127	0	0.0025641	0.00425791		AT1G18450	0.254821	0.00444346	0.00343882		AT1G07430	0.00327288	0.00403719	0.0028466		AT1G04127	0.00302296	0.00574123	0.00658073		AT1G18450	0.270207	0.29547	0.0146847		AT1G07430	0.00369055	0.00306184	0.00364117		AT1G04127	0.00285568	0.00502195	0.00440497		AT1G18450	0.257265	0.372242	0.0165906		AT1G07430	0.00441964	0.00265267	0.00414653
AT1G04130	0.108763	0.00345695	0.00360581		AT1G18460	0.284896	0.00408937	0.00395704		AT1G07440	0.00438809	0.0034094	0.00438319		AT1G04130	0.104329	0.00390157	0.00351978		AT1G18460	0.308075	0.0393488	0.0049261		AT1G07440	0.00889433	0.00452461	0.00394207		AT1G04130	0.104293	0.0171381	0.00425906		AT1G18460	0.320477	0.146258	0.00612918		AT1G07440	0.00311746	0.0027425	0.0045683
AT1G04133	0.0145481	0.00383207	0.00441177		AT1G18470	0.300027	0.00728077	0.00402694		AT1G07473	0.00331655	0.00292561	0.00355389		AT1G04133	0.00419594	0.0026962	0.00404333		AT1G18470	0.339362	0.207049	0.0157928		AT1G07473	0.00282138	0.00514438	0.00348255		AT1G04133	0.00514111	0.0015476	0.00451206		AT1G18470	0.349739	0.338397	0.022583		AT1G07473	0.00368888	0.00455775	0.00444358
AT1G04137	0.0046516	0.00357017	0.00356301		AT1G18560	0.250637	0.0046958	0.0038754		AT1G07485	0.00363048	0.00341528	0.00375166		AT1G04137	0.00831495	0.00461082	0.00624474		AT1G18560	0.27402	0.158394	0.0146443		AT1G07485	0.00184829	0.00646899	0.0051069		AT1G04137	0.00344828	0.0094358	0.00302912		AT1G18560	0.271402	0.201099	0.0140207		AT1G07485	0.005876	0.00440487	0.00566691
AT1G04140	0.439339	0.00373881	0.00407858		AT1G18580	0.262272	0.00496204	0.00408326		AT1G07500	0.00437887	0.00735009	0.00352107		AT1G04140	0.462137	0.301021	0.0172308		AT1G18580	0.251557	0.0132723	0.00528469		AT1G07500	0.005496	0.0048443	0.00472453		AT1G04140	0.464105	0.423015	0.0189926		AT1G18580	0.260465	0.116884	0.00624209		AT1G07500	0.00640977	0.00404693	0.00389043
AT1G04143	0.00292535	0.00645761	0.00187344		AT1G18610	0.347246	0.0032085	0.00445568		AT1G07540	0.00483248	0.00337147	0.00391457		AT1G04143	0.00596759	0.00343732	0.00586396		AT1G18610	0.378271	0.122071	0.0105374		AT1G07540	0.00419608	0.00491824	0.00445153		AT1G04143	0.00275513	0.000476872	0.00786835		AT1G18610	0.388001	0.267792	0.0162398		AT1G07540	0.00426792	0.00434119	0.00413428
AT1G04147	0.00295868	0.00479198	0.00261254		AT1G18620	0.267887	0.00382726	0.00360275		AT1G07550	0.019073	0.00332791	0.00417835		AT1G04147	0.00359132	0.00580105	0.00266314		AT1G18620	0.288102	0.0349208	0.00515836		AT1G07550	0.0222853	0.0140801	0.00568814		AT1G04147	0.00657895	0.0057878	0.00367385		AT1G18620	0.288277	0.119742	0.00754121		AT1G07550	0.0297366	0.0178344	0.00568933
AT1G04150	0.0036082	0.00439343	0.00372257		AT1G18630	0.229859	0.00441821	0.00423711		AT1G07600	0.00341977	0.00389048	0.00379265		AT1G04150	0.00464286	0.00461843	0.00416557		AT1G18630	0.204834	0.00633405	0.00569688		AT1G07600	0.00166667	0.00247599	0.00557167		AT1G04150	0.00353667	0.00373702	0.00422306		AT1G18630	0.189158	0.00532717	0.00510402		AT1G07600	0.00390625	0.0029672	0.00478461
AT1G04153	0.00361309	0.00105894	0.00395305		AT1G18640	0.337702	0.00429975	0.00460336		AT1G07610	0.00597446	0.00382548	0.00346064		AT1G04153	0.00296916	0.00336369	0.00334745		AT1G18640	0.318254	0.136267	0.00923109		AT1G07610	0.00142045	0.00340403	0.00399202		AT1G04153	0.00449566	0.00303227	0.00611207		AT1G18640	0.290398	0.192957	0.0114141		AT1G07610	0.00646396	0.0045665	0.00348455
AT1G04157	0.633152	0.00506484	0.00247371		AT1G18660	0.244519	0.00428761	0.00362574		AT1G07640	0.00757544	0.00794235	0.00465424		AT1G04157	0.636146	0.269799	0.0173057		AT1G18660	0.237146	0.0442632	0.00532401		AT1G07640	0.00501614	0.00489632	0.00490649		AT1G04157	0.639044	0.416633	0.0240378		AT1G18660	0.257116	0.157396	0.00717499		AT1G07640	0.00650964	0.00542423	0.00455622
AT1G04160	0.445918	0.00434428	0.00396867		AT1G18690	0.38849	0.00502941	0.00420114		AT1G07645	0.00485205	0.00258008	0.00383692		AT1G04160	0.454325	0.286478	0.0331813		AT1G18690	0.383924	0.199945	0.0193311		AT1G07645	0.00381651	0.00413164	0.00393756		AT1G04160	0.441245	0.402391	0.0480806		AT1G18690	0.393602	0.359729	0.0317232		AT1G07645	0.00278707	0.0055204	0.00441492
AT1G04163	0.763382	0.00449463	0.00391465		AT1G18700	0.250001	0.00419589	0.0039232		AT1G07660	0.00179093	0.00468212	0.00330314		AT1G04163	0.793825	0.37281	0.0485922		AT1G18700	0.251281	0.128714	0.00979703		AT1G07660	0.00528549	0.00436331	0.00586547		AT1G04163	0.778585	0.402812	0.054512		AT1G18700	0.244243	0.258718	0.0135589		AT1G07660	0.00349074	0.00666603	0.00420108
AT1G04167	0.00130208	0.00387437	0.00337758		AT1G18840	0.275719	0.00346583	0.00375654		AT1G07680	0.00198796	0.00518685	0.00378845		AT1G04167	0.00284752	0.00752508	0.0052657		AT1G18840	0.266252	0.0807469	0.00858012		AT1G07680	0.00371178	0.00425777	0.00418246		AT1G04167	0.000856164	0.000968992	0.00382449		AT1G18840	0.268349	0.185932	0.0207278		AT1G07680	0.00257603	0.00580126	0.00445116
AT1G04170	0.308299	0.0040658	0.00366848		AT1G18900	0.496537	0.00438782	0.00426779		AT1G07690	0.00243361	0.00420938	0.00344638		AT1G04170	0.303567	0.0254975	0.00506813		AT1G18900	0.485017	0.278493	0.0296514		AT1G07690	0.00431786	0.0055662	0.00355484		AT1G04170	0.29939	0.111862	0.00700862		AT1G18900	0.483195	0.392377	0.0396979		AT1G07690	0.00253047	0.00408607	0.0056839
AT1G04173	0.0028498	0.00204252	0.00400442		AT1G18950	0.384381	0.0036691	0.00349567		AT1G07700	0.0280011	0.00462752	0.00397464		AT1G04173	0.000930912	0.00261074	0.00448439		AT1G18950	0.363525	0.257173	0.0155611		AT1G07700	0.0267364	0.00607746	0.00478024		AT1G04173	0.00340503	0.00396897	0.00451306		AT1G18950	0.353416	0.399605	0.0216264		AT1G07700	0.00395366	0.00505036	0.00346116
AT1G04177	0.00342251	0.00380456	0.00333696		AT1G18990	0.285609	0.00327177	0.00439121		AT1G07725	0.020323	0.00416566	0.00389816		AT1G04177	0.00204071	0.00378643	0.00535007		AT1G18990	0.28002	0.0372555	0.0163215		AT1G07725	0.0096413	0.00305363	0.00405914		AT1G04177	0.00366119	0.00135755	0.00401187		AT1G18990	0.23808	0.0419851	0.00472648		AT1G07725	0.00973243	0.00389733	0.00411246
AT1G04180	0.00221222	0.00310069	0.00400243		AT1G19100	0.306748	0.00378327	0.00392865		AT1G07747	0.00339629	0.00344019	0.00445793		AT1G04180	0.00417153	0.00221046	0.00401001		AT1G19100	0.317716	0.148252	0.0127686		AT1G07747	0.00402511	0.00543229	0.00398383		AT1G04180	0.00436434	0.0037612	0.00381443		AT1G19100	0.308221	0.296614	0.0218196		AT1G07747	0.00241028	0.00791714	0.00514098
AT1G04183	0.00395578	0.00443843	0.0043582		AT1G19110	0.240369	0.00461957	0.00424528		AT1G07750	0.0472708	0.00387204	0.00403923		AT1G04183	0.00298629	0.00351147	0.00470752		AT1G19110	0.256465	0.0938704	0.00749622		AT1G07750	0.00388191	0.00486942	0.00479097		AT1G04183	0.00476129	0.00398132	0.00458588		AT1G19110	0.253242	0.217852	0.0118687		AT1G07750	0.00350318	0.00380006	0.00439496
AT1G04187	0.00395578	0.00443843	0.0043582		AT1G19220	0.326135	0.00364313	0.00423629		AT1G07770	0.00325819	0.00553396	0.00407237		AT1G04187	0.00298629	0.00351147	0.00470752		AT1G19220	0.335679	0.170635	0.0200109		AT1G07770	0.00441765	0.00384173	0.00403355		AT1G04187	0.00476129	0.00398132	0.00458588		AT1G19220	0.333408	0.264488	0.0240105		AT1G07770	0.00416912	0.00231785	0.00453326
AT1G04190	0.155307	0.00493525	0.00379994		AT1G19270	0.242521	0.00474094	0.0038976		AT1G07780	0.125316	0.00331039	0.00383898		AT1G04190	0.129832	0.0117265	0.00441509		AT1G19270	0.255634	0.0393937	0.00495599		AT1G07780	0.0840646	0.00483481	0.00276214		AT1G04190	0.12167	0.063754	0.0048448		AT1G19270	0.266405	0.159417	0.0099801		AT1G07780	0.0964811	0.0172373	0.00490746
AT1G04193	0	0	0.00895226		AT1G19290	0.233265	0.00468368	0.00364231		AT1G07790	0.00358522	0.0026548	0.00429822		AT1G04193	0	0	0.0094724		AT1G19290	0.269184	0.0587848	0.00651343		AT1G07790	0.00337997	0.00269187	0.00496562		AT1G04193	0	0	0.00374471		AT1G19290	0.280172	0.179391	0.0146271		AT1G07790	0.0035503	0.00322703	0.00401932
AT1G04197	0.00178571	0.0052359	0.00427668		AT1G19310	0.0855485	0.00380549	0.00378524		AT1G07795	0.00411035	0.00441347	0.00360567		AT1G04197	0.00292869	0.000820659	0.00193883		AT1G19310	0.0885595	0.00363105	0.00359909		AT1G07795	0.00307041	0.00404696	0.00408413		AT1G04197	0.00334841	0.00288501	0.00117812		AT1G19310	0.0727063	0.00414001	0.00431662		AT1G07795	0.00429145	0.0061465	0.00499424
AT1G04200	0.284654	0.00463996	0.00391822		AT1G19360	0.216545	0.00515665	0.00367903		AT1G07820	0.00343317	0.00383211	0.00360314		AT1G04200	0.286666	0.157895	0.0104033		AT1G19360	0.140143	0.00678331	0.00451257		AT1G07820	0.00280534	0.00325034	0.00369015		AT1G04200	0.287763	0.296643	0.014547		AT1G19360	0.139493	0.0908627	0.00523688		AT1G07820	0.00316731	0.00412704	0.00483472
AT1G04203	0.00571996	0.00379617	0.00462408		AT1G19370	0.434013	0.00479863	0.00349397		AT1G07830	0.0332809	0.00409592	0.00353648		AT1G04203	0.00807753	0.00899957	0.00585357		AT1G19370	0.387194	0.0790204	0.00862867		AT1G07830	0.029863	0.00499579	0.00549762		AT1G04203	0.00275941	0.00108696	0.00506438		AT1G19370	0.407305	0.129036	0.00747946		AT1G07830	0.0298529	0.00322018	0.0055584
AT1G04207	0	0.0035873	0.00466889		AT1G19440	0.335707	0.00457563	0.00434613		AT1G07850	0.03485	0.00400014	0.00413735		AT1G04207	0	0.00583772	0.00437586		AT1G19440	0.320196	0.00676272	0.00496337		AT1G07850	0.0127202	0.00352538	0.00461065		AT1G04207	0.00714286	0	0.0073471		AT1G19440	0.362622	0.00764968	0.00384496		AT1G07850	0.00906236	0.00414154	0.00512915
AT1G04210	0.36234	0.00397288	0.00380801		AT1G19450	0.221479	0.00408404	0.00430036		AT1G07860	0.00355619	0.00294006	0.00416394		AT1G04210	0.384005	0.19368	0.00806622		AT1G19450	0.242896	0.111806	0.00937911		AT1G07860	0.00432505	0.00263864	0.00544526		AT1G04210	0.393753	0.28348	0.0109613		AT1G19450	0.242823	0.126855	0.0108995		AT1G07860	0.00563203	0.00320173	0.00356977
AT1G04213	0.00215517	0.00451583	0.0050959		AT1G19485	0.219023	0.00426906	0.00362779		AT1G07885	0.00314956	0.00304188	0.00376331		AT1G04213	0.00178571	0	0.00253537		AT1G19485	0.199786	0.13878	0.0104984		AT1G07885	0.00265467	0.00403147	0.00450053		AT1G04213	0	0	0.00772019		AT1G19485	0.213245	0.313609	0.019838		AT1G07885	0.00902966	0.0164797	0.00600351
AT1G04217	0	0	0.00258427		AT1G19490	0.348032	0.00553669	0.00297244		AT1G07890	0.00320076	0.00325432	0.00380375		AT1G04217	0.0102307	0.00518579	0.00894033		AT1G19490	0.343	0.111595	0.0108369		AT1G07890	0.00314907	0.00393525	0.00412901		AT1G04217	0.00246305	0.00169062	0.00230333		AT1G19490	0.309409	0.165734	0.0131244		AT1G07890	0.00370091	0.00309931	0.0041187
AT1G04220	0.0035968	0.00390045	0.00363763		AT1G19580	0.183059	0.00278533	0.00364611		AT1G07900	0.00417795	0.00377593	0.00339899		AT1G04220	0.00336783	0.00251632	0.00429801		AT1G19580	0.182098	0.19647	0.0111696		AT1G07900	0.0110631	0.00582788	0.00368379		AT1G04220	0.00536519	0.00371495	0.00553527		AT1G19580	0.158821	0.269256	0.0125617		AT1G07900	0.0026963	0.00306507	0.00510686
AT1G04223	0	0	0.00625798		AT1G19715	0.449159	0.00380588	0.00480965		AT1G07902	0.00509534	0.00545778	0.00385691		AT1G04223	0	0.0109402	0.00300205		AT1G19715	0.455912	0.0298141	0.00551323		AT1G07902	0.00252965	0.00336176	0.0051038		AT1G04223	0	0	0.00530303		AT1G19715	0.432205	0.169472	0.00832284		AT1G07902	0.00308407	0.00307515	0.00433805
AT1G04227	0	0.00174216	0.0049151		AT1G19720	0.352426	0.00419642	0.00445241		AT1G07950	0.00361755	0.00565549	0.0038957		AT1G04227	0	0	0.00486084		AT1G19720	0.388022	0.187204	0.00957516		AT1G07950	0.00403505	0.00317063	0.00466258		AT1G04227	0	0.00285714	0.00166841		AT1G19720	0.372752	0.343418	0.0147778		AT1G07950	0.00435844	0.00293248	0.00476589
AT1G04230	0.0844541	0.00407027	0.00373925		AT1G19850	0.331425	0.0043568	0.00380749		AT1G07960	0.0927424	0.0038154	0.00341327		AT1G04230	0.0857965	0.006547	0.00540451		AT1G19850	0.396296	0.0887127	0.0153713		AT1G07960	0.0852408	0.00449219	0.00484802		AT1G04230	0.0860707	0.0121803	0.00516927		AT1G19850	0.384688	0.155527	0.0273108		AT1G07960	0.047257	0.00563279	0.00430672
AT1G04233	0.00197769	0.00320837	0.00345611		AT1G19860	0.404351	0.00416229	0.00373075		AT1G07980	0.0785379	0.0447493	0.0423239		AT1G04233	0.00319893	0.00326098	0.00385594		AT1G19860	0.40772	0.0145256	0.00479227		AT1G07980	0.0772813	0.0808157	0.0521594		AT1G04233	0.00478437	0.00378727	0.0034357		AT1G19860	0.441028	0.311613	0.0237413		AT1G07980	0.0691797	0.045936	0.0429073
AT1G04237	0.000811688	0.00322636	0.00321523		AT1G19870	0.24732	0.0040729	0.00373796		AT1G07985	0.00298994	0.00403981	0.00319199		AT1G04237	0.00264733	0.00502811	0.00519951		AT1G19870	0.29267	0.0231584	0.00482951		AT1G07985	0.00415152	0.00433581	0.00380749		AT1G04237	0.00439358	0.00365191	0.00459161		AT1G19870	0.310553	0.11779	0.00740433		AT1G07985	0.00575159	0.00460502	0.00403549
AT1G04240	0.0038258	0.00472794	0.00350882		AT1G19880	0.252779	0.00471055	0.00431611		AT1G08005	0.00285279	0.00260768	0.00361886		AT1G04240	0.00300808	0.0142554	0.00468373		AT1G19880	0.244096	0.144968	0.0095296		AT1G08005	0.00212615	0.00517064	0.00409155		AT1G04240	0.00417579	0.00608377	0.00484452		AT1G19880	0.233941	0.207942	0.0113637		AT1G08005	0.00303294	0.0053426	0.00541317
AT1G04243	0.00126263	0.00990099	0.00621005		AT1G20200	0.31755	0.00367064	0.003341		AT1G08035	0.0587983	0.00619178	0.00447162		AT1G04243	0	0.0117647	0.00241299		AT1G20200	0.333083	0.0208433	0.0041306		AT1G08035	0.0250876	0.00692657	0.00430179		AT1G04243	0.00464939	0	0.00562613		AT1G20200	0.312999	0.0445318	0.00458671		AT1G08035	0.0154338	0.0123333	0.00602299
AT1G04247	0.00326568	0.00468239	0.00364195		AT1G20300	0.199001	0.00351049	0.00367552		AT1G08050	0.0040727	0.00369878	0.0039407		AT1G04247	0.00358015	0.00287604	0.00445081		AT1G20300	0.231099	0.0197428	0.00478342		AT1G08050	0.00375725	0.00411381	0.00459321		AT1G04247	0.00433416	0.00386316	0.00536051		AT1G20300	0.252096	0.139531	0.00572682		AT1G08050	0.00397622	0.00394306	0.00447927
AT1G04250	0.00355627	0.00454793	0.00403733		AT1G20380	0.26058	0.00329329	0.00391894		AT1G08065	0.00296697	0.00368703	0.00419373		AT1G04250	0.00256719	0.00694962	0.00401393		AT1G20380	0.270501	0.110532	0.00937371		AT1G08065	0.00468993	0.00402387	0.00455774		AT1G04250	0.00329474	0.00557768	0.00532386		AT1G20380	0.265948	0.135209	0.0114494		AT1G08065	0.0034262	0.00183152	0.00488888
AT1G04253	0.00129023	0.00445039	0.00287566		AT1G20460	0.157949	0.003761	0.00418953		AT1G08090	0.0156723	0.0050353	0.00458307		AT1G04253	0.00441168	0.00357621	0.00462454		AT1G20460	0.154716	0.0337836	0.00540439		AT1G08090	0.00480973	0.00411296	0.00465171		AT1G04253	0.00268042	0.00188725	0.00518167		AT1G20460	0.157277	0.032362	0.00588418		AT1G08090	0.00369563	0.00558093	0.0054432
AT1G04257	0.00493254	0.00305349	0.00298516		AT1G20470	0.210991	0.00196911	0.00367574		AT1G08100	0.00327121	0.0034449	0.00408415		AT1G04257	0.00325111	0.00767615	0.00430683		AT1G20470	0.33469	0.00802194	0.00518275		AT1G08100	0.00282238	0.00303905	0.00390623		AT1G04257	0.00406884	0.00190076	0.00616473		AT1G20470	0.248359	0.0153536	0.00454764		AT1G08100	0.0036839	0.00392597	0.00407178
AT1G04260	0.00345456	0.00382237	0.00382332		AT1G20570	0.245741	0.00468144	0.00394383		AT1G08120	0.00286052	0.00335283	0.00468105		AT1G04260	0.00411185	0.00346424	0.00482845		AT1G20570	0.256036	0.108752	0.0135827		AT1G08120	0.00388549	0.00239367	0.00499056		AT1G04260	0.00438183	0.00281235	0.00435177		AT1G20570	0.243945	0.184179	0.0261763		AT1G08120	0.0135257	0.00503007	0.00527564
AT1G04263	0.00968037	0.0135014	0.00405559		AT1G20630	0.367739	0.00372042	0.00451141		AT1G08135	0.01967	0.00335458	0.00432411		AT1G04263	0.00167069	0.0175338	0.00325926		AT1G20630	0.348744	0.282264	0.0140649		AT1G08135	0.019594	0.00286045	0.00415509		AT1G04263	0.00613318	0.00223714	0.00421217		AT1G20630	0.374754	0.34616	0.015822		AT1G08135	0.0159051	0.00389553	0.00440212
AT1G04267	0.00569393	0	0.00510605		AT1G20640	0.388721	0.00343007	0.00434914		AT1G08150	0.00333197	0.00317594	0.00392593		AT1G04267	0.00600019	0.0123457	0.00735005		AT1G20640	0.445482	0.0609952	0.00560867		AT1G08150	0.00449866	0.00442895	0.00440453		AT1G04267	0.00205761	0	0.0060607		AT1G20640	0.436492	0.198204	0.00993256		AT1G08150	0.00433389	0.0036428	0.00429944
AT1G04270	0.00549047	0.0037408	0.00392935		AT1G20650	0.258315	0.00345442	0.00354296		AT1G08160	0.00328405	0.00339155	0.00391361		AT1G04270	0.00410592	0.00300041	0.00497416		AT1G20650	0.195346	0.00636266	0.00440479		AT1G08160	0.00306063	0.00328311	0.0050406		AT1G04270	0.00396068	0.00381387	0.00470518		AT1G20650	0.215065	0.00695439	0.00507735		AT1G08160	0.00416334	0.00229058	0.00474885
AT1G04273	0.00390123	0.00741737	0.00352851		AT1G20670	0.31902	0.00401271	0.00380178		AT1G08165	0.00365258	0.00321519	0.00398259		AT1G04273	0	0.00373821	0.00687656		AT1G20670	0.320683	0.0911301	0.00626465		AT1G08165	0.00339812	0.0057776	0.00395538		AT1G04273	0.0042735	0.00652962	0.00821555		AT1G20670	0.337963	0.202642	0.00877461		AT1G08165	0.00468046	0.00480114	0.00495629
AT1G04277	0.00581727	0.00394468	0.00322487		AT1G20690	0.25849	0.00571379	0.00391117		AT1G08170	0.00380115	0.00358909	0.00346919		AT1G04277	0.00633589	0.0023885	0.00351206		AT1G20690	0.23624	0.00631197	0.00436896		AT1G08170	0.00454986	0.00364377	0.00439065		AT1G04277	0.00408201	0.000665336	0.00546691		AT1G20690	0.23195	0.00482958	0.00380177		AT1G08170	0.00516042	0.00370099	0.0073072
AT1G04280	0.00824999	0.00359583	0.00394003		AT1G20760	0.443395	0.00455199	0.00403779		AT1G08180	0.00245749	0.00534948	0.0031006		AT1G04280	0.00904462	0.00314353	0.00432878		AT1G20760	0.447138	0.14932	0.00887364		AT1G08180	0.00333353	0.00330902	0.00441209		AT1G04280	0.00444505	0.0023005	0.00402821		AT1G20760	0.448921	0.366794	0.0178943		AT1G08180	0.00350023	0.00731402	0.00555872
AT1G04283	0.00328509	0.00515464	0.00436634		AT1G20780	0.257315	0.00361137	0.00371192		AT1G08230	0.00321242	0.00458042	0.00407587		AT1G04283	0	0	0.00652321		AT1G20780	0.221371	0.0071436	0.00414826		AT1G08230	0.00296669	0.00463122	0.00518114		AT1G04283	0.015873	0	0.0037582		AT1G20780	0.229175	0.122225	0.00743535		AT1G08230	0.00393973	0.00483562	0.00472832
AT1G04287	0.00196369	0.00321601	0.00332882		AT1G20830	0.270615	0.00481394	0.00390486		AT1G08250	0.00385144	0.00471785	0.00494355		AT1G04287	0.00300698	0.00663232	0.00454964		AT1G20830	0.269498	0.00945574	0.00399553		AT1G08250	0.00364961	0.00407075	0.00404941		AT1G04287	0.00324928	0.0024003	0.00414158		AT1G20830	0.267099	0.0708898	0.0055457		AT1G08250	0.00363957	0.00391415	0.00523886
AT1G04290	0.00181565	0.00337356	0.00408687		AT1G20840	0.288939	0.00426682	0.00466446		AT1G08270	0.00405268	0.00449053	0.0032826		AT1G04290	0.00370357	0.00265481	0.0045101		AT1G20840	0.276319	0.00748927	0.00449912		AT1G08270	0.00396336	0.00615338	0.00440225		AT1G04290	0.0039089	0.00291567	0.004364		AT1G20840	0.255163	0.0221597	0.00468573		AT1G08270	0.00383688	0.00621554	0.00451054
AT1G04293	0.00506058	0.00376477	0.00429258		AT1G20870	0.295574	0.00432031	0.00353969		AT1G08290	0.00243312	0.00226232	0.00357818		AT1G04293	0.00444269	0.00513658	0.00742163		AT1G20870	0.332968	0.0933392	0.00737021		AT1G08290	0.00519733	0.00401015	0.00471729		AT1G04293	0.00570608	0.00358441	0.00359297		AT1G20870	0.351021	0.137521	0.00996855		AT1G08290	0.00433693	0.00356318	0.00409486
AT1G04295	0.00160917	0.00276417	0.00355921		AT1G20910	0.310116	0.00527222	0.00411186		AT1G08315	0.0042907	0.00304139	0.00326233		AT1G04295	0.00454529	0.00286421	0.00454961		AT1G20910	0.344928	0.225564	0.0150734		AT1G08315	0.00338444	0.00460931	0.00372526		AT1G04295	0.00422911	0.00160756	0.00383286		AT1G20910	0.36245	0.287539	0.0188729		AT1G08315	0.00472569	0.00387217	0.00353643
AT1G04297	0.0988192	0.00315318	0.00356507		AT1G20920	0.308841	0.00424006	0.00415532		AT1G08320	0.00337126	0.00438395	0.00409253		AT1G04297	0.0946101	0.00941681	0.0055356		AT1G20920	0.337504	0.138036	0.0116377		AT1G08320	0.00325296	0.00374289	0.00443611		AT1G04297	0.0899171	0.0166052	0.00504561		AT1G20920	0.339592	0.323457	0.0177978		AT1G08320	0.00429259	0.00430437	0.00462836
AT1G04300	0.447426	0.00441457	0.00367802		AT1G20925	0.211636	0.00549136	0.00429402		AT1G08340	0.0382877	0.00409733	0.00360288		AT1G04300	0.444878	0.183815	0.0125731		AT1G20925	0.225372	0.035448	0.0084792		AT1G08340	0.0367913	0.00614278	0.00499994		AT1G04300	0.449616	0.252486	0.0142585		AT1G20925	0.221032	0.112454	0.0191167		AT1G08340	0.0432309	0.0563709	0.00860645
AT1G04303	0.293932	0.00383944	0.00326536		AT1G20950	0.200783	0.00423435	0.00431801		AT1G08360	0.00310809	0.00412048	0.00399545		AT1G04303	0.394717	0.0254438	0.00718782		AT1G20950	0.228446	0.0344617	0.00597734		AT1G08360	0.00309765	0.0039758	0.00477057		AT1G04303	0.269142	0.0331414	0.0127573		AT1G20950	0.203811	0.12779	0.00931084		AT1G08360	0.00354016	0.00439618	0.00422461
AT1G04307	0.00214982	0.00300656	0.00263684		AT1G20960	0.568331	0.00484871	0.00392313		AT1G08380	0.00305678	0.00512989	0.00361896		AT1G04307	0.07408	0.0168984	0.0049533		AT1G20960	0.590633	0.27978	0.019033		AT1G08380	0.00242813	0.00438837	0.00403481		AT1G04307	0.0859123	0.00329645	0.00526441		AT1G20960	0.571547	0.425615	0.0249966		AT1G08380	0.00421659	0.00262101	0.00489852
AT1G04310	0.0871512	0.0041519	0.00364141		AT1G20970	0.2769	0.00360784	0.00404388		AT1G08390	0.00379456	0.0043269	0.00376803		AT1G04310	0.0779107	0.00441277	0.00454957		AT1G20970	0.277207	0.189942	0.0115568		AT1G08390	0.00291234	0.00371261	0.00373924		AT1G04310	0.0770325	0.00415906	0.00445678		AT1G20970	0.272452	0.310556	0.0153949		AT1G08390	0.00325051	0.00257889	0.0051028
AT1G04313	0.00249501	0.00889327	0.00701446		AT1G20980	0.382157	0.00388304	0.00362369		AT1G08430	0.00396651	0.00320141	0.00382034		AT1G04313	0.00262973	0.00795937	0.00681439		AT1G20980	0.396964	0.225289	0.00995421		AT1G08430	0.00433668	0.00513043	0.00435077		AT1G04313	0.00251407	0.00606337	0.00576519		AT1G20980	0.394114	0.397275	0.0122379		AT1G08430	0.00301965	0.00264145	0.00395495
AT1G04317	0.282287	0.0496262	0.0169621		AT1G21060	0.216697	0.00392001	0.00415271		AT1G08440	0.00364557	0.003128	0.00412624		AT1G04317	0.372678	0.11056	0.0381057		AT1G21060	0.221776	0.0117149	0.00381808		AT1G08440	0.00697585	0.00205979	0.00548764		AT1G04317	0.354078	0.0742037	0.0217758		AT1G21060	0.245867	0.0598283	0.00605319		AT1G08440	0.00300278	0.00372015	0.00466381
AT1G04320	0.0387467	0.0113546	0.0120514		AT1G21080	0.14257	0.0035958	0.00320163		AT1G08465	0.00255351	0.00419852	0.00403447		AT1G04320	0.003125	0.00567788	0.00517743		AT1G21080	0.155505	0.0337137	0.00502756		AT1G08465	0.00408694	0.00475955	0.00555689		AT1G04320	0.00240385	0.00684182	0.00678509		AT1G21080	0.139149	0.11076	0.00604502		AT1G08465	0.00226069	0.00222245	0.00521011
AT1G04323	0.00441188	0.00863601	0.00543147		AT1G21160	0.246273	0.00368232	0.00407229		AT1G08470	0.00466403	0.00383933	0.00346349		AT1G04323	0.00506954	0.0089594	0.00533254		AT1G21160	0.264638	0.170538	0.00894338		AT1G08470	0.00274713	0.00393661	0.00505814		AT1G04323	0.0026466	0.00708993	0.00342054		AT1G21160	0.268748	0.312738	0.0155704		AT1G08470	0.00388412	0.00299442	0.00476549
AT1G04327	0.00418049	0.00270932	0.00395377		AT1G21170	0.389067	0.00422475	0.0042846		AT1G08480	0.0034263	0.00425786	0.0043578		AT1G04327	0.00189394	0.00330955	0.000758442		AT1G21170	0.394986	0.116627	0.0167879		AT1G08480	0.00910385	0.00571964	0.00414172		AT1G04327	0.00496266	0.003125	0.00339789		AT1G21170	0.404204	0.205616	0.0336565		AT1G08480	0.00965668	0.00447322	0.00526749
AT1G04330	0.00343019	0.00254454	0.00397247		AT1G21200	0.343854	0.00374374	0.00382887		AT1G08500	0.00450353	0.00422343	0.00432477		AT1G04330	0.00558327	0.0032391	0.00689258		AT1G21200	0.34754	0.0235797	0.00529143		AT1G08500	0.0017661	0.00379019	0.00453976		AT1G04330	0.00383817	0.00413428	0.00609139		AT1G21200	0.411096	0.162332	0.0120309		AT1G08500	0.00291233	0.00438673	0.00329934
AT1G04333	0.00185185	0.00285648	0.00325369		AT1G21380	0.338501	0.00510141	0.00359308		AT1G08530	0.00520448	0.00367237	0.00396208		AT1G04333	0.00251515	0.00150609	0.0015045		AT1G21380	0.362969	0.209584	0.0145319		AT1G08530	0.00462128	0.0124931	0.00517738		AT1G04333	0.00397013	0.00565323	0.00621481		AT1G21380	0.404647	0.395136	0.0222497		AT1G08530	0.00453585	0.00475242	0.00416272
AT1G04337	0.00197226	0.00546136	0.00293338		AT1G21410	0.282503	0.00321066	0.00369714		AT1G08560	0.00288414	0.00402734	0.0039088		AT1G04337	0.00728291	0.00399319	0.00363879		AT1G21410	0.313269	0.209487	0.0134242		AT1G08560	0.0036482	0.00404604	0.00473702		AT1G04337	0.00416667	0.00217865	0.00504159		AT1G21410	0.327611	0.359398	0.0174827		AT1G08560	0.00362572	0.005612	0.00429024
AT1G04340	0.153977	0.00371536	0.00502823		AT1G21580	0.48651	0.00388871	0.00408736		AT1G08570	0.00366971	0.00361882	0.00357182		AT1G04340	0.155746	0.0063198	0.00360015		AT1G21580	0.477689	0.310361	0.0215499		AT1G08570	0.00306376	0.0028268	0.00456179		AT1G04340	0.173471	0.0200986	0.00343231		AT1G21580	0.495558	0.437106	0.0255571		AT1G08570	0.00317987	0.00366794	0.00412526
AT1G04343	0.877945	0.00362979	0.00381311		AT1G21590	0.326759	0.00467834	0.0034785		AT1G08580	0.0037382	0.00343579	0.00307042		AT1G04343	0.89157	0.715871	0.0247531		AT1G21590	0.326626	0.120314	0.00732646		AT1G08580	0.00422994	0.00700632	0.00390347		AT1G04343	0.829033	0.726247	0.0184306		AT1G21590	0.340318	0.23752	0.00906626		AT1G08580	0.00279275	0.00293373	0.00374457
AT1G04347	0.00352652	0.00467361	0.0031956		AT1G21610	0.203551	0.00460234	0.0039088		AT1G08630	0.0383042	0.00293527	0.00422164		AT1G04347	0.00397056	0.00199232	0.00367296		AT1G21610	0.21038	0.123557	0.0107858		AT1G08630	0.0425466	0.00369069	0.00527167		AT1G04347	0.00373032	0.00319384	0.00353733		AT1G21610	0.210618	0.36981	0.0201338		AT1G08630	0.0376603	0.00402188	0.00491355
AT1G04350	0.00249885	0.00384141	0.00343775		AT1G21630	0.453558	0.00443228	0.00410077		AT1G08650	0.00278538	0.00387324	0.00312941		AT1G04350	0.00328214	0.00332899	0.00479884		AT1G21630	0.447985	0.281743	0.0178309		AT1G08650	0.00428207	0.00433936	0.00340527		AT1G04350	0.00307138	0.00349038	0.00467176		AT1G21630	0.441609	0.41762	0.0213921		AT1G08650	0.00489907	0.00443569	0.00642721
AT1G04353	0.197107	0.00404258	0.00326493		AT1G21640	0.399451	0.00351831	0.0036081		AT1G08670	0.00418883	0.00309644	0.00403253		AT1G04353	0.279507	0.0407187	0.00698324		AT1G21640	0.382361	0.212042	0.013198		AT1G08670	0.0122414	0.00508704	0.00434908		AT1G04353	0.310601	0.124692	0.0164078		AT1G21640	0.387356	0.330437	0.0168585		AT1G08670	0.0138128	0.00336016	0.00582496
AT1G04357	0.00431003	0.00285963	0.00327814		AT1G21650	0.256571	0.00347734	0.00387615		AT1G08695	0.00323608	0.00294502	0.00450591		AT1G04357	0.00243786	0.0045566	0.00517872		AT1G21650	0.273297	0.11509	0.0139228		AT1G08695	0.00253293	0	0.00354255		AT1G04357	0.00327509	0.00320923	0.00427384		AT1G21650	0.268211	0.236775	0.0284942		AT1G08695	0.000568182	0.00207213	0.00328664
AT1G04360	0.00487441	0.00348374	0.00302301		AT1G21660	0.262624	0.00446995	0.00413628		AT1G08700	0.00234851	0.00452121	0.0035009		AT1G04360	0.00452442	0.00368653	0.00340215		AT1G21660	0.277691	0.118232	0.00737323		AT1G08700	0.00528214	0.00528324	0.00474124		AT1G04360	0.00393325	0.00293775	0.00368128		AT1G21660	0.2827	0.281645	0.0117177		AT1G08700	0.00464154	0.0046247	0.00344922
AT1G04363	0.00434155	0.0026129	0.00378303		AT1G21700	0.388394	0.0041346	0.0038532		AT1G08710	0.00196513	0.00352316	0.00382481		AT1G04363	0.00206196	0.00524009	0.00524429		AT1G21700	0.40292	0.262417	0.0190031		AT1G08710	0.00311556	0.00364567	0.00424275		AT1G04363	0.00348306	0.00369061	0.00372597		AT1G21700	0.398852	0.371595	0.0238734		AT1G08710	0.0124141	0.00543692	0.00366259
AT1G04367	0.00237579	0.00632502	0.00458798		AT1G21730	0.32707	0.00355944	0.00363833		AT1G08770	0.00227164	0.00202335	0.00431575		AT1G04367	0.00450583	0.00272181	0.00350455		AT1G21730	0.321724	0.177447	0.015168		AT1G08770	0.00329959	0.00459885	0.00509402		AT1G04367	0.00477514	0.00235706	0.00502655		AT1G21730	0.333683	0.294214	0.0257196		AT1G08770	0.00397797	0.00309459	0.00495509
AT1G04370	0.056195	0.00658041	0.00438211		AT1G21740	0.226625	0.00462054	0.00315269		AT1G08790	0.00244244	0.00568328	0.00413418		AT1G04370	0.108414	0.00546146	0.00569767		AT1G21740	0.233716	0.144171	0.0139919		AT1G08790	0.00199473	0.00386862	0.00569292		AT1G04370	0.0893431	0.00830602	0.00478012		AT1G21740	0.238264	0.182466	0.019358		AT1G08790	0.00361488	0.00210903	0.00375969
AT1G04373	0	0.00392032	0.00560553		AT1G21780	0.202776	0.00372569	0.0037336		AT1G08810	0.00255307	0.00536883	0.00321503		AT1G04373	0.00567847	0	0.00241791		AT1G21780	0.186098	0.0669194	0.00603358		AT1G08810	0.00718395	0.014416	0.00502569		AT1G04373	0.00528933	0.0047619	0.00273225		AT1G21780	0.188168	0.113649	0.00742983		AT1G08810	0.00492746	0.0120332	0.0034542
AT1G04377	0.00302758	0.00385764	0.00382234		AT1G22040	0.296413	0.0037255	0.00413903		AT1G08830	0.090287	0.00371606	0.00429073		AT1G04377	0	0.00712399	0.00256594		AT1G22040	0.332905	0.0206931	0.00498856		AT1G08830	0.0935836	0.0242184	0.00493397		AT1G04377	0.00362319	0.00478261	0.00445304		AT1G22040	0.357314	0.0832009	0.00777938		AT1G08830	0.0887876	0.0191583	0.00548217
AT1G04380	0.00749034	0.00298606	0.00389965		AT1G22060	0.475187	0.00393206	0.00375525		AT1G08880	0.00264299	0.00276515	0.00445216		AT1G04380	0.0038674	0.00364851	0.00415662		AT1G22060	0.507044	0.413813	0.0461235		AT1G08880	0.00551779	0.00238223	0.00490723		AT1G04380	0.0131857	0.00863322	0.00395047		AT1G22060	0.515519	0.467066	0.0504585		AT1G08880	0.00507996	0.00582402	0.00512656
AT1G04383	0.00247525	0.00245098	0.00369742		AT1G22070	0.302549	0.00367558	0.00421735		AT1G08890	0.00402078	0.00328281	0.00462674		AT1G04383	0	0.00757576	0.00261995		AT1G22070	0.265999	0.0443056	0.0065659		AT1G08890	0.00564865	0.0051309	0.00549966		AT1G04383	0	0.00909091	0.00863307		AT1G22070	0.324056	0.245367	0.0126942		AT1G08890	0.00574975	0.00450749	0.00602676
AT1G04387	0.00379078	0.00221547	0.00443289		AT1G22200	0.251571	0.00449475	0.0040618		AT1G08900	0.00300562	0.00399668	0.00386194		AT1G04387	0.00301738	0.00572399	0.0043202		AT1G22200	0.25414	0.0391272	0.00572449		AT1G08900	0.00410898	0.00503883	0.00362853		AT1G04387	0.0034071	0.00219019	0.00377207		AT1G22200	0.24987	0.157855	0.00746837		AT1G08900	0.00305556	0.0046756	0.00527659
AT1G04390	0.465243	0.00383479	0.00412608		AT1G22290	0.364131	0.00277747	0.00384374		AT1G08930	0.0032376	0.00338976	0.00447015		AT1G04390	0.466589	0.262549	0.0182547		AT1G22290	0.343593	0.0736939	0.00881628		AT1G08930	0.00469773	0.00357949	0.00509569		AT1G04390	0.462513	0.3474	0.0232025		AT1G22290	0.346887	0.274583	0.0220503		AT1G08930	0.00344908	0.00522714	0.00463287
AT1G04393	0.00735294	0.00649323	0.00483561		AT1G22620	0.210744	0.00419723	0.00371258		AT1G08985	0.00339187	0.00303487	0.00374111		AT1G04393	0.00505051	0.229773	0.0178213		AT1G22620	0.216664	0.154097	0.011784		AT1G08985	0.00132979	0.000886525	0.00378597		AT1G04393	0.00442478	0.269754	0.0151985		AT1G22620	0.210549	0.220445	0.0153663		AT1G08985	0.00266012	0.00267565	0.00361339
AT1G04397	0.00735294	0.00649323	0.00483561		AT1G22730	0.279017	0.00454567	0.00352368		AT1G08990	0.00303916	0.00342177	0.0036764		AT1G04397	0.00505051	0.229773	0.0178213		AT1G22730	0.277989	0.0916206	0.00551436		AT1G08990	0.00757733	0.00423706	0.00418605		AT1G04397	0.00442478	0.269754	0.0151985		AT1G22730	0.287296	0.195209	0.00836884		AT1G08990	0.00751248	0.00245792	0.00290974
AT1G04400	0.370886	0.00453985	0.00336513		AT1G22770	0.443781	0.00396781	0.00419874		AT1G09030	0.000915751	0.00120191	0.0035835		AT1G04400	0.412603	0.065016	0.0048632		AT1G22770	0.465337	0.334312	0.0360236		AT1G09030	0.00291913	0.00484739	0.00401913		AT1G04400	0.411263	0.106777	0.00559467		AT1G22770	0.473922	0.432439	0.0405643		AT1G09030	0.0041894	0.00508745	0.0037363
AT1G04403	0.00556802	0.00325816	0.00396699		AT1G22790	0.171636	0.00386439	0.0038595		AT1G09070	0.00485266	0.00326017	0.00341545		AT1G04403	0.00540207	0.00357875	0.0051697		AT1G22790	0.150442	0.00731342	0.00405745		AT1G09070	0.00398239	0.00351596	0.00446105		AT1G04403	0.00205809	0.000773994	0.00542076		AT1G22790	0.153541	0.0045816	0.00457495		AT1G09070	0.00314428	0.00326246	0.00370312
AT1G04407	0.00428379	0.00271834	0.00318039		AT1G22800	0.137142	0.00357809	0.00429404		AT1G09155	0.0040121	0.00339551	0.0043163		AT1G04407	0.00275883	0.000662032	0.00294103		AT1G22800	0.130947	0.00550062	0.00446411		AT1G09155	0.00468732	0.00557119	0.00475291		AT1G04407	0.0027684	0.00672187	0.00561873		AT1G22800	0.154252	0.00559353	0.00496289		AT1G09155	0.00284774	0.00298224	0.00455312
AT1G04410	0.185285	0.00474918	0.00393181		AT1G22830	0.23932	0.0047659	0.00367073		AT1G09157	0.00165985	0.00305024	0.00309412		AT1G04410	0.16983	0.00981504	0.0051		AT1G22830	0.227049	0.0151779	0.00481395		AT1G09157	0.00259797	0.0039363	0.00431425		AT1G04410	0.159909	0.0414426	0.00538905		AT1G22830	0.227716	0.191106	0.0124552		AT1G09157	0.00537292	0.00447214	0.0040332
AT1G04413	0.496449	0.00346152	0.00342889		AT1G22860	0.34722	0.00454529	0.00384974		AT1G09176	0.00174213	0.00226099	0.0043688		AT1G04413	0.500476	0.188783	0.0113074		AT1G22860	0.348127	0.183513	0.0124825		AT1G09176	0.00305483	0.00207842	0.0046147		AT1G04413	0.489255	0.19373	0.00918393		AT1G22860	0.35446	0.363757	0.0218988		AT1G09176	0.00352825	0.00331126	0.00596192
AT1G04417	0.00442927	0.000830576	0.00475705		AT1G22870	0.237904	0.0045189	0.00413676		AT1G09180	0.00433207	0.00359736	0.00450181		AT1G04417	0.00219298	0.00655518	0.00525122		AT1G22870	0.260975	0.133785	0.0111163		AT1G09180	0.0124054	0.00258068	0.00407723		AT1G04417	0.00650527	0.00166667	0.00668005		AT1G22870	0.261819	0.169508	0.0128675		AT1G09180	0.00370779	0.00489383	0.00528585
AT1G04420	0.152866	0.00401368	0.0041564		AT1G22880	0.200399	0.00430748	0.00436912		AT1G09200	0.00303106	0.00473796	0.00292172		AT1G04420	0.133505	0.00882613	0.00433494		AT1G22880	0.21215	0.0105874	0.00444659		AT1G09200	0.00401645	0.00367966	0.0036041		AT1G04420	0.116618	0.00487584	0.00423707		AT1G22880	0.224787	0.148896	0.0088301		AT1G09200	0.00313632	0.00473123	0.00472158
AT1G04423	0.537462	0.0213463	0.00622593		AT1G22930	0.243296	0.00402669	0.0036123		AT1G09210	0.00326258	0.00424855	0.00364456		AT1G04423	0.64362	0.0491854	0.0106694		AT1G22930	0.270919	0.174079	0.0105408		AT1G09210	0.00357111	0.0163577	0.00530314		AT1G04423	0.493977	0.0120411	0.00618427		AT1G22930	0.284367	0.2396	0.0104383		AT1G09210	0.00289493	0.0362754	0.00494527
AT1G04425	0.127927	0.164297	0.125701		AT1G22960	0.307314	0.0034604	0.00358698		AT1G09240	0.00395444	0.00345544	0.00407544		AT1G04425	0.13717	0.187165	0.16919		AT1G22960	0.324726	0.14141	0.00818756		AT1G09240	0.00400139	0.00235233	0.00430374		AT1G04425	0.122576	0.155963	0.124642		AT1G22960	0.328873	0.261222	0.0112298		AT1G09240	0.00316704	0.00314263	0.0048915
AT1G04427	0.00169973	0.00467141	0.00433783		AT1G23030	0.242159	0.00411551	0.00400815		AT1G09245	0.00482806	0.00293018	0.00999585		AT1G04427	0.00233565	0.00115403	0.00374499		AT1G23030	0.238535	0.047725	0.00530503		AT1G09245	0.323333	0.0232597	0.0210859		AT1G04427	0.00480558	0.00030722	0.0054558		AT1G23030	0.212857	0.0874578	0.00579698		AT1G09245	0.00393806	0.00994651	0.0109413
AT1G04430	0.285442	0.00468271	0.00393148		AT1G23180	0.436288	0.0037822	0.0039117		AT1G09250	0.00413693	0.00406007	0.00282806		AT1G04430	0.311906	0.0247431	0.00490505		AT1G23180	0.454658	0.226132	0.0186348		AT1G09250	0.00396661	0.00276342	0.00376089		AT1G04430	0.310308	0.0283078	0.00512537		AT1G23180	0.449645	0.297388	0.0240313		AT1G09250	0.00278209	0.00329256	0.00430171
AT1G04433	0.00325639	0.00168614	0.00346151		AT1G23190	0.300214	0.00421287	0.00390525		AT1G09330	0.0397113	0.00454713	0.0040086		AT1G04433	0.00545859	0.00292281	0.0063496		AT1G23190	0.343625	0.105209	0.00892336		AT1G09330	0.0556579	0.00377882	0.00410191		AT1G04433	0.00424224	0.00337552	0.00503294		AT1G23190	0.36106	0.244938	0.014575		AT1G09330	0.0681246	0.00813884	0.00435532
AT1G04437	0.00133333	0.00122115	0.00514584		AT1G23230	0.528883	0.00457834	0.00406764		AT1G09340	0.00277427	0.00311972	0.00355146		AT1G04437	0.00373457	0.158131	0.00705555		AT1G23230	0.532988	0.250625	0.0232943		AT1G09340	0.00357022	0.00401316	0.00385435		AT1G04437	0	0.138482	0.00634982		AT1G23230	0.531963	0.391832	0.0344997		AT1G09340	0.00469799	0.00380349	0.0049394
AT1G04440	0.239906	0.0032818	0.00399641		AT1G23260	0.224694	0.00456592	0.00395055		AT1G09350	0.00394396	0.00351395	0.00390071		AT1G04440	0.242803	0.0902779	0.00673383		AT1G23260	0.223673	0.048987	0.00483514		AT1G09350	0.00341951	0.00256575	0.00406417		AT1G04440	0.249589	0.214945	0.0111321		AT1G23260	0.234573	0.0966988	0.00652546		AT1G09350	0.00284567	0.00324795	0.0050957
AT1G04443	0.00472763	0.00174279	0.003571		AT1G23330	0.175821	0.00412745	0.00411666		AT1G09360	0.00375192	0.00303245	0.00331006		AT1G04443	0.00166667	0.00311926	0.00488849		AT1G23330	0.168328	0.00665337	0.00434978		AT1G09360	0.00168405	0.00501707	0.00472929		AT1G04443	0.00467532	0.00359859	0.00738588		AT1G23330	0.161783	0.0477397	0.0056389		AT1G09360	0.00489166	0.00578389	0.00406659
AT1G04445	0.00367398	0.00405085	0.00361721		AT1G23440	0.212278	0.00475768	0.00449155		AT1G09370	0.00375564	0.00501356	0.00496043		AT1G04445	0.00372537	0.00437642	0.0049869		AT1G23440	0.232479	0.00843167	0.0051295		AT1G09370	0.00482537	0.00323508	0.00328869		AT1G04445	0.00441221	0.00870252	0.00388038		AT1G23440	0.227381	0.0497264	0.00610074		AT1G09370	0.00285922	0.00338803	0.00366761
AT1G04447	0.00497117	0.00342265	0.00458727		AT1G23780	0.195575	0.00431182	0.0034608		AT1G09380	0.010704	0.00396864	0.00391338		AT1G04447	0.00670029	0.00185147	0.00434042		AT1G23780	0.199319	0.00684431	0.0042057		AT1G09380	0.00376652	0.00392447	0.00464098		AT1G04447	0.00678075	0	0.0038645		AT1G23780	0.20033	0.0206658	0.00403448		AT1G09380	0.00387513	0.00299222	0.00534902
AT1G04450	0.00259161	0.00331152	0.0032586		AT1G23870	0.428311	0.00494391	0.00409866		AT1G09390	0.0031217	0.00388094	0.00403479		AT1G04450	0.00364663	0.00248102	0.00356862		AT1G23870	0.423442	0.28529	0.0150979		AT1G09390	0.00408187	0.00547488	0.00427665		AT1G04450	0.00306386	0.00372188	0.00391822		AT1G23870	0.440282	0.323949	0.0132297		AT1G09390	0.00416155	0.00518189	0.00495534
AT1G04453	0.00347447	0.00224832	0.00485437		AT1G23880	0.261381	0.00464671	0.00381181		AT1G09400	0.00419304	0.00408667	0.00367056		AT1G04453	0.00316819	0.00630118	0.0042505		AT1G23880	0.273672	0.15243	0.0175457		AT1G09400	0.00325899	0.00343817	0.0037677		AT1G04453	0.00446891	0.00270484	0.00403574		AT1G23880	0.278082	0.291949	0.0301855		AT1G09400	0.00519162	0.0044361	0.00519964
AT1G04455	0.000718391	0.00340368	0.00308757		AT1G23900	0.45721	0.00406576	0.00423828		AT1G09415	0.00168424	0.00651425	0.00377974		AT1G04455	0.00327262	0.00330692	0.00373656		AT1G23900	0.463878	0.236411	0.0160968		AT1G09415	0.00622436	0.00213355	0.00321004		AT1G04455	0.00474758	0.00487089	0.00385595		AT1G23900	0.44256	0.388099	0.0211037		AT1G09415	0.00499755	0.00451864	0.00732454
AT1G04463	0.00224833	0.00366701	0.00344308		AT1G24030	0.625772	0.00480025	0.00406095		AT1G09420	0.0149799	0.0036806	0.00403718		AT1G04463	0.00350036	0.0044391	0.00390155		AT1G24030	0.631402	0.439143	0.0265861		AT1G09420	0.0153985	0.00792676	0.00437372		AT1G04463	0.00349678	0.0035114	0.00399788		AT1G24030	0.640378	0.512246	0.0270454		AT1G09420	0.0190136	0.00493239	0.00418603
AT1G04467	0.000744048	0.00595801	0.00316964		AT1G24090	0.171358	0.00319082	0.00370027		AT1G09480	0.00290536	0.00332798	0.00424977		AT1G04467	0.00391322	0.110147	0.00681484		AT1G24090	0.181113	0.128116	0.0136821		AT1G09480	0.00485431	0.00517041	0.00465804		AT1G04467	0.0033613	0.0292266	0.00519724		AT1G24090	0.178919	0.142623	0.0131991		AT1G09480	0.00321747	0.00471138	0.00517504
AT1G04470	0.0818729	0.00406231	0.00378918		AT1G24120	0.280158	0.00374806	0.00325044		AT1G09483	0.00329989	0.00316765	0.00286326		AT1G04470	0.0548056	0.00543911	0.00433579		AT1G24120	0.306097	0.102346	0.00591783		AT1G09483	0.00426136	0.00626402	0.00477693		AT1G04470	0.0441063	0.00397614	0.00428351		AT1G24120	0.304626	0.316861	0.0129542		AT1G09483	0.00461443	0.00256291	0.00274588
AT1G04473	0.0549535	0.00564875	0.00352007		AT1G24160	0.371189	0.0042394	0.00407308		AT1G09490	0.00408518	0.00235232	0.00372778		AT1G04473	0.0445628	0.00536841	0.00349818		AT1G24160	0.345225	0.0198503	0.00437304		AT1G09490	0.0044684	0.00332379	0.00563046		AT1G04473	0.0609129	0.00432123	0.00446234		AT1G24160	0.338536	0.0775169	0.00682185		AT1G09490	0.00301476	0.00245376	0.00553035
AT1G04477	0.0031861	0.004958	0.00322135		AT1G24190	0.523065	0.00442449	0.00415256		AT1G09500	0.00363164	0.00377989	0.00416643		AT1G04477	0.00258619	0.00296833	0.0033905		AT1G24190	0.524685	0.256133	0.0164519		AT1G09500	0.00426253	0.00479012	0.00403306		AT1G04477	0.00409326	0.00308068	0.00613481		AT1G24190	0.511789	0.348587	0.0186932		AT1G09500	0.00383477	0.0048588	0.00425789
AT1G04480	0.00354228	0.00415399	0.00365856		AT1G24200	0.2484	0.00666496	0.00448076		AT1G09510	0.0284593	0.00378024	0.00428862		AT1G04480	0.00360391	0.00318897	0.00513548		AT1G24200	0.25857	0.00881955	0.00445825		AT1G09510	0.00416147	0.00431803	0.00477069		AT1G04480	0.00385517	0.00404109	0.00513987		AT1G24200	0.257483	0.00359357	0.00531536		AT1G09510	0.00309027	0.00381701	0.00440054
AT1G04483	0	0.00300904	0.00445138		AT1G24280	0.323743	0.00417361	0.00401		AT1G09520	0.00460508	0.0032652	0.0036435		AT1G04483	0	0.0112989	0.00823793		AT1G24280	0.336249	0.150952	0.0174422		AT1G09520	0.00360914	0.00318488	0.00457527		AT1G04483	0	0.00213322	0.00650331		AT1G24280	0.337646	0.211154	0.0216164		AT1G09520	0.00238615	0.0042952	0.00323914
AT1G04487	0.00198775	0.00451992	0.00462929		AT1G24300	0.485759	0.00417942	0.00453392		AT1G09540	0.0062995	0.00353301	0.00408958		AT1G04487	0.00360959	0.00335733	0.00337697		AT1G24300	0.475366	0.286683	0.0171153		AT1G09540	0.00318843	0.00386771	0.00408776		AT1G04487	0.00261631	0.003941	0.00466937		AT1G24300	0.480058	0.484564	0.0236266		AT1G09540	0.00287157	0.00242769	0.0035491
AT1G04490	0.00322921	0.00514223	0.0042716		AT1G24320	0.306281	0.00468876	0.00415918		AT1G09550	0.00419056	0.004809	0.00372665		AT1G04490	0.00442894	0.010792	0.0046278		AT1G24320	0.314882	0.141018	0.0179442		AT1G09550	0.00400489	0.00450496	0.00549589		AT1G04490	0.00358079	0.00477944	0.00429578		AT1G24320	0.286153	0.141334	0.021257		AT1G09550	0.00448064	0.00493766	0.00568995
AT1G04493	0.0015625	0.00427288	0.00538851		AT1G24340	0.31838	0.00366708	0.00450455		AT1G09560	0.00489045	0.002972	0.00349338		AT1G04493	0.000617284	0.00325862	0.00364518		AT1G24340	0.340901	0.431615	0.0319488		AT1G09560	0.0020687	0.00718187	0.00341308		AT1G04493	0.00424763	0.00635911	0.00561417		AT1G24340	0.330849	0.433586	0.0334095		AT1G09560	0.00278251	0.00293199	0.00502047
AT1G04497	0.297718	0.00430309	0.00341251		AT1G24440	0.232441	0.00342737	0.00457943		AT1G09575	0.00362587	0.00382379	0.00379473		AT1G04497	0.313605	0.0250125	0.00292614		AT1G24440	0.224038	0.0087289	0.00449957		AT1G09575	0.00304195	0.00322427	0.00414875		AT1G04497	0.295972	0.297614	0.0354158		AT1G24440	0.252765	0.0762295	0.00639691		AT1G09575	0.00263736	0.00383691	0.00434964
AT1G04500	0.029885	0.00387749	0.0039492		AT1G24460	0.467527	0.00427201	0.00379609		AT1G09590	0.00340472	0.00445618	0.0036249		AT1G04500	0.0141047	0.00582214	0.0055626		AT1G24460	0.464434	0.136463	0.0113018		AT1G09590	0.00390115	0.00381609	0.0051168		AT1G04500	0.0113832	0.00565115	0.00449702		AT1G24460	0.459889	0.356614	0.0218534		AT1G09590	0.00279465	0.0032013	0.00557844
AT1G04503	0.00368222	0.00382878	0.0036414		AT1G24610	0.229144	0.00415921	0.0040497		AT1G09625	0.00229012	0.00565444	0.00423732		AT1G04503	0.00442178	0.00491004	0.00594636		AT1G24610	0.213876	0.0659656	0.00652653		AT1G09625	0.00235104	0.00539798	0.00482859		AT1G04503	0.00258257	0.00476623	0.00321749		AT1G24610	0.19806	0.0173764	0.0053014		AT1G09625	0.00368985	0.00838207	0.00716297
AT1G04507	0.00557082	0.00528125	0.00456626		AT1G24706	0.533756	0.0041351	0.00386118		AT1G09630	0.0044317	0.00496324	0.00400375		AT1G04507	0.00645425	0.00571623	0.00550208		AT1G24706	0.531138	0.348561	0.0191746		AT1G09630	0.00311556	0.00368641	0.00483056		AT1G04507	0.00655126	0.00532945	0.00508565		AT1G24706	0.530651	0.514457	0.0285231		AT1G09630	0.00402516	0.00403798	0.00402143
AT1G04510	0.309067	0.00392557	0.00343149		AT1G24764	0.293171	0.00377453	0.00378327		AT1G09645	0.00373411	0.00348482	0.00336493		AT1G04510	0.33661	0.129497	0.00696317		AT1G24764	0.307731	0.222369	0.0140827		AT1G09645	0.00392329	0.0042796	0.00458926		AT1G04510	0.330584	0.307345	0.0120708		AT1G24764	0.316936	0.340841	0.0253472		AT1G09645	0.00302518	0.00237052	0.00444943
AT1G04513	0.00315171	0.00273065	0.00330917		AT1G25280	0.500149	0.00448946	0.00381341		AT1G09650	0.00422187	0.00303231	0.0036527		AT1G04513	0.00311498	0.00425688	0.0038045		AT1G25280	0.505758	0.0586879	0.0050176		AT1G09650	0.00669897	0.00416435	0.00469107		AT1G04513	0.00293973	0.00306857	0.00435966		AT1G25280	0.528971	0.0657147	0.00564192		AT1G09650	0.00413305	0.00272573	0.00471145
AT1G04517	0.00315171	0.00273065	0.00330917		AT1G25320	0.307206	0.00394568	0.00366465		AT1G09665	0.00277206	0.00514101	0.00349904		AT1G04517	0.00311498	0.00425688	0.0038045		AT1G25320	0.281429	0.0139937	0.00445465		AT1G09665	0.00540151	0.00400765	0.00359886		AT1G04517	0.00293973	0.00306857	0.00435966		AT1G25320	0.307704	0.171975	0.0110648		AT1G09665	0.0037123	0.00478161	0.00428793
AT1G04520	0.00330911	0.00349587	0.00362985		AT1G25350	0.388091	0.00439138	0.00377845		AT1G09690	0.00344686	0.0025891	0.00405603		AT1G04520	0.00401389	0.00429271	0.00420808		AT1G25350	0.387855	0.141498	0.00938702		AT1G09690	0.00201719	0.00251592	0.00443953		AT1G04520	0.004517	0.00375805	0.00600632		AT1G25350	0.38207	0.314917	0.0155074		AT1G09690	0.00300714	0.0035782	0.00420472
AT1G04523	0.00227019	0.00457304	0.0028213		AT1G25360	0.295905	0.00431385	0.00504369		AT1G09740	0.00399758	0.00377012	0.00384179		AT1G04523	0.000841751	0.00905696	0.00302934		AT1G25360	0.312868	0.108003	0.0115122		AT1G09740	0.00356804	0.00377014	0.00487237		AT1G04523	0.00314685	0.00549451	0.00399768		AT1G25360	0.304296	0.223333	0.0193911		AT1G09740	0.00426384	0.0158192	0.00462836
AT1G04527	0	0.00233645	0.00310585		AT1G25380	0.180439	0.00471727	0.0036884		AT1G09750	0.0039784	0.0034539	0.00409781		AT1G04527	0	0.0140197	0.00348612		AT1G25380	0.186894	0.0358171	0.0048427		AT1G09750	0.00310843	0.00279301	0.00434426		AT1G04527	0	0.0013587	0.00540588		AT1G25380	0.177855	0.0206563	0.00484605		AT1G09750	0.00463131	0.00303759	0.00441683
AT1G04530	0.00299631	0.00519678	0.00396197		AT1G25390	0.242986	0.00418226	0.00367883		AT1G09780	0.00284985	0.00385328	0.00407907		AT1G04530	0.00302667	0.00387404	0.00416314		AT1G25390	0.224357	0.00849567	0.00468711		AT1G09780	0.00293811	0.00306353	0.00446074		AT1G04530	0.00486732	0.00399234	0.00388208		AT1G25390	0.207709	0.00892841	0.00478185		AT1G09780	0.00308323	0.0042579	0.00411324
AT1G04533	0.0184014	0.00439041	0.00499505		AT1G25420	0.157988	0.0034008	0.00408669		AT1G09794	0.00295973	0.00562236	0.00399457		AT1G04533	0.0440842	0.00889083	0.00315765		AT1G25420	0.175924	0.00976373	0.00531555		AT1G09794	0.00311928	0.00361816	0.00368573		AT1G04533	0.0119262	0.00363467	0.00447185		AT1G25420	0.169805	0.0452269	0.00484883		AT1G09794	0.00448348	0.00376125	0.0043983
AT1G04537	0.00237032	0.00490057	0.00478922		AT1G25490	0.227399	0.00804709	0.00458756		AT1G09812	0.00649587	0.00219141	0.00417238		AT1G04537	0.00411105	0.00544061	0.00213677		AT1G25490	0.238571	0.125101	0.00765175		AT1G09812	0.00224334	0.00413518	0.00399681		AT1G04537	0.00473734	0.0042967	0.00477711		AT1G25490	0.239526	0.232205	0.01044		AT1G09812	0.00382433	0.00299261	0.00470932
AT1G04540	0.00295328	0.00488359	0.0040129		AT1G25500	0.265313	0.00426226	0.00389705		AT1G09815	0.00459655	0.0039325	0.00336822		AT1G04540	0.00365057	0.00401306	0.00425298		AT1G25500	0.266636	0.0739683	0.00787306		AT1G09815	0.00292119	0.00343757	0.00390575		AT1G04540	0.00308756	0.0043203	0.00441331		AT1G25500	0.286027	0.240063	0.0146074		AT1G09815	0.00296549	0.00263607	0.00392609
AT1G04543	0.070878	0.00348808	0.00485383		AT1G25540	0.347375	0.00364005	0.00414896		AT1G09880	0.00416977	0.00337067	0.00397125		AT1G04543	0.187551	0.052417	0.0125829		AT1G25540	0.373664	0.32337	0.0237765		AT1G09880	0.00434735	0.0036529	0.00438733		AT1G04543	0.0118778	0.00631531	0.00546704		AT1G25540	0.368783	0.5079	0.0333803		AT1G09880	0.00370086	0.00400224	0.00488984
AT1G04547	0.0568961	0.00195695	0.00367562		AT1G25580	0.300579	0.00470997	0.0039966		AT1G09890	0.00393216	0.00413415	0.00387181		AT1G04547	0.148862	0.0158959	0.00366574		AT1G25580	0.325818	0.0926717	0.00778073		AT1G09890	0.0145877	0.00710772	0.00421838		AT1G04547	0.0421654	0	0.00551049		AT1G25580	0.32526	0.175804	0.00852531		AT1G09890	0.00237771	0.00683646	0.00523609
AT1G04550	0.0176013	0.00414851	0.00395209		AT1G25682	0.249437	0.00343127	0.00375949		AT1G09930	0.00310084	0.00359303	0.00392491		AT1G04550	0.00301538	0.00366905	0.00393738		AT1G25682	0.243642	0.118825	0.00724155		AT1G09930	0.00347704	0.00379758	0.00462199		AT1G04550	0.00433607	0.00317696	0.00479025		AT1G25682	0.238513	0.269805	0.00848771		AT1G09930	0.00374853	0.00863383	0.00556154
AT1G04555	0.00305939	0.00265298	0.00435307		AT1G26110	0.310612	0.00421678	0.00400231		AT1G09932	0.0040399	0.00344757	0.00394769		AT1G04555	0.00342176	0.00368238	0.00548183		AT1G26110	0.301724	0.141	0.00621476		AT1G09932	0.00541947	0.00288303	0.0045815		AT1G04555	0.00341999	0.00255789	0.00406231		AT1G26110	0.291286	0.287872	0.00821115		AT1G09932	0.00316775	0.00379851	0.00500493
AT1G04557	0.00292074	0.00495059	0.00441486		AT1G26130	0.441145	0.00477545	0.00377874		AT1G09950	0.00284636	0.00323941	0.00367696		AT1G04557	0.00608148	0.00336806	0.0044597		AT1G26130	0.41847	0.213025	0.0206792		AT1G09950	0.00290497	0.00494493	0.00588531		AT1G04557	0.00208952	0.00585776	0.00291485		AT1G26130	0.404577	0.256166	0.0226651		AT1G09950	0.00359674	0.00543075	0.00562277
AT1G04560	0.0026895	0.00422755	0.00374281		AT1G26150	0.326573	0.00502821	0.00439833		AT1G09995	0.00378914	0.00430971	0.00462314		AT1G04560	0.00519954	0.00840025	0.00531375		AT1G26150	0.366682	0.0404534	0.00617618		AT1G09995	0.00250862	0.00691465	0.00459425		AT1G04560	0.00166672	0.00287931	0.00414966		AT1G26150	0.368935	0.131389	0.00944749		AT1G09995	0.00366486	0.00645264	0.00435867
AT1G04563	0.00304233	0.0133428	0.00423043		AT1G26170	0.458478	0.00452894	0.00401861		AT1G10000	0.00356504	0.00302866	0.00369308		AT1G04563	0.00288416	0	0.00448235		AT1G26170	0.471708	0.200579	0.0159365		AT1G10000	0.00329646	0.00436872	0.00403013		AT1G04563	0.00122549	0	0.00402644		AT1G26170	0.457429	0.382328	0.0254528		AT1G10000	0.00367514	0.00405477	0.00381998
AT1G04567	0.0014437	0.00413571	0.00277695		AT1G26260	0.324819	0.0031516	0.0039786		AT1G10020	0.00360163	0.00443402	0.00373923		AT1G04567	0.00424343	0.00467997	0.00283901		AT1G26260	0.314782	0.0405987	0.00728797		AT1G10020	0.00415161	0.0037357	0.00502075		AT1G04567	0.00423274	0.00112442	0.00306321		AT1G26260	0.317825	0.0813738	0.00951534		AT1G10020	0.00489617	0.00334774	0.00415556
AT1G04570	0.0102129	0.00359427	0.0036822		AT1G26270	0.167206	0.00398369	0.003587		AT1G10060	0.0333272	0.00402505	0.00401259		AT1G04570	0.00279016	0.0111952	0.00451556		AT1G26270	0.17465	0.0194931	0.00450511		AT1G10060	0.00598038	0.00433954	0.00465167		AT1G04570	0.00415414	0.00340165	0.00425005		AT1G26270	0.167591	0.0668272	0.00582372		AT1G10060	0.00800743	0.00515815	0.00415023
AT1G04573	0.00265982	0.00835921	0.0028137		AT1G26290	0.326026	0.00350886	0.00337701		AT1G10070	0.00217805	0.00327789	0.00338471		AT1G04573	0.0027611	0	0.00223866		AT1G26290	0.366684	0.00527302	0.00483538		AT1G10070	0.00452056	0.00271879	0.00370524		AT1G04573	0.00105042	0	0.0035294		AT1G26290	0.392633	0.116011	0.00718412		AT1G10070	0.00430291	0.00449839	0.00433528
AT1G04577	0.71751	0.00675676	0.00359239		AT1G26330	0.20574	0.00446068	0.0037992		AT1G10100	0.0028069	0.00578012	0.00363104		AT1G04577	0.56838	0	0.00841357		AT1G26330	0.223453	0.148546	0.0188201		AT1G10100	0.00645397	0.00612587	0.00462028		AT1G04577	0.529674	0.0480361	0.00379972		AT1G26330	0.222049	0.289791	0.0365921		AT1G10100	0.00303854	0.0037298	0.00485394
AT1G04580	0.0228839	0.00421849	0.0040797		AT1G26370	0.309396	0.0044485	0.00427151		AT1G10110	0.00266687	0.00291983	0.00363641		AT1G04580	0.0199353	0.0041717	0.00434017		AT1G26370	0.360284	0.135089	0.00875666		AT1G10110	0.00386502	0.00439933	0.004132		AT1G04580	0.0196117	0.00499173	0.00465202		AT1G26370	0.345325	0.270678	0.0124547		AT1G10110	0.0035248	0.00392509	0.00543982
AT1G04583	0.00242182	0.000400962	0.00315783		AT1G26380	0.252445	0.0297082	0.00778659		AT1G10120	0.00346772	0.00456467	0.00368729		AT1G04583	0.00338299	0.00502586	0.00325626		AT1G26380	0.201198	0.0440762	0.0153083		AT1G10120	0.00280501	0.0034872	0.00403769		AT1G04583	0.00309847	0.0057339	0.00449212		AT1G26380	0.173874	0.0205282	0.0072525		AT1G10120	0.00348568	0.00346485	0.00399184
AT1G04587	0.684135	0.00128205	0.00415533		AT1G26520	0.278398	0.00370386	0.00347818		AT1G10140	0.00237251	0.00283125	0.00260758		AT1G04587	0.691177	0.117001	0.0089302		AT1G26520	0.261504	0.0366044	0.00510902		AT1G10140	0.00355576	0.00172353	0.00309136		AT1G04587	0.668077	0.487801	0.025008		AT1G26520	0.250913	0.0855401	0.00616403		AT1G10140	0.00221839	0.00221249	0.00273893
AT1G04590	0.228249	0.0043704	0.00379738		AT1G26620	0.296	0.00455161	0.0042051		AT1G10155	0.0325757	0.00423362	0.00363244		AT1G04590	0.21139	0.0599068	0.00545381		AT1G26620	0.267778	0.0997419	0.00879543		AT1G10155	0.0500661	0.00484864	0.00439486		AT1G04590	0.190932	0.0171679	0.00505401		AT1G26620	0.28262	0.192682	0.0153023		AT1G10155	0.0612346	0.00317074	0.00400161
AT1G04593	0.00232625	0.00352496	0.00313761		AT1G26640	0.279115	0.00482728	0.00409439		AT1G10200	0.00701781	0.00321244	0.0036501		AT1G04593	0.00214895	0.00496806	0.00322054		AT1G26640	0.248578	0.0476816	0.00548627		AT1G10200	0.00617654	0.0028665	0.00365843		AT1G04593	0.00413811	0.00217711	0.00290198		AT1G26640	0.237017	0.166022	0.00978842		AT1G10200	0.00642721	0.00480052	0.00369148
AT1G04597	0.0075703	0.00535475	0.00304368		AT1G26670	0.194169	0.00304784	0.00411467		AT1G10220	0.00265133	0.00272525	0.00343217		AT1G04597	0.00351799	0	0.00393615		AT1G26670	0.184589	0.0122319	0.00481547		AT1G10220	0.00317087	0.00283485	0.00438918		AT1G04597	0.00486016	0.0057224	0.00392253		AT1G26670	0.18766	0.202229	0.00944389		AT1G10220	0.00298935	0.00354831	0.00539699
AT1G04600	0.0661347	0.00329258	0.00367509		AT1G26850	0.224885	0.0034876	0.00365954		AT1G10225	0.00338883	0.00280609	0.00235248		AT1G04600	0.0672855	0.00476609	0.00441533		AT1G26850	0.220543	0.0552938	0.0054507		AT1G10225	0.00190599	0.0048752	0.00450134		AT1G04600	0.0771813	0.0293921	0.00739706		AT1G26850	0.211884	0.0175599	0.00423297		AT1G10225	0.00354379	0.00538491	0.00281136
AT1G04603	0.0015424	0.00182027	0.00393933		AT1G26940	0.312976	0.00424581	0.00449866		AT1G10230	0.003609	0.00305051	0.00435922		AT1G04603	0.00540839	0.00287408	0.00551262		AT1G26940	0.283546	0.00605695	0.00432553		AT1G10230	0.00439764	0.0073492	0.00332925		AT1G04603	0.00506687	0.00484871	0.00480031		AT1G26940	0.262121	0.00754156	0.00455482		AT1G10230	0.00277744	0.00199413	0.00384333
AT1G04607	0.00217269	0.00266986	0.00225843		AT1G27190	0.234733	0.00498335	0.00356405		AT1G10250	0.00516455	0.0133309	0.00457793		AT1G04607	0.00438833	0.00124925	0.00346786		AT1G27190	0.229414	0.00367023	0.00402902		AT1G10250	0.0894196	0.308734	0.0314297		AT1G04607	0.00271067	0.00659038	0.00347209		AT1G27190	0.227215	0.0174607	0.00428856		AT1G10250	0.122235	0.16619	0.0104191
AT1G04610	0.00317778	0.00332361	0.00378068		AT1G27220	0.387317	0.0818112	0.0104242		AT1G10280	0.00342592	0.00484476	0.00372586		AT1G04610	0.00314409	0.00348987	0.00486522		AT1G27220	0.397867	0.0845634	0.0123735		AT1G10280	0.0027716	0.00306432	0.00423389		AT1G04610	0.00553572	0.00409877	0.00519113		AT1G27220	0.341621	0.0495105	0.00975206		AT1G10280	0.0031078	0.00422066	0.00451666
AT1G04613	0.00310605	0.00313443	0.00421343		AT1G27320	0.43698	0.00428962	0.00370895		AT1G10310	0.0184516	0.00384131	0.00421718		AT1G04613	0.00210511	0.00341012	0.00559682		AT1G27320	0.419998	0.185212	0.00869246		AT1G10310	0.04019	0.00594325	0.00390001		AT1G04613	0.00550756	0.00211656	0.00501061		AT1G27320	0.411209	0.327595	0.0113247		AT1G10310	0.0467511	0.00436592	0.00429457
AT1G04620	0.163562	0.0045688	0.00341827		AT1G27340	0.326322	0.00533494	0.00347509		AT1G10330	0.00290931	0.00369293	0.00388588		AT1G04620	0.17888	0.0204264	0.0047762		AT1G27340	0.311506	0.0382154	0.00439853		AT1G10330	0.00363256	0.00279474	0.0045336		AT1G04620	0.171591	0.0529355	0.00549381		AT1G27340	0.297809	0.124256	0.0063121		AT1G10330	0.00441729	0.00539632	0.00475909
AT1G04623	0.00150602	0.00207293	0.00401004		AT1G27370	0.232346	0.00364992	0.00428152		AT1G10340	0.00289364	0.00353265	0.00372471		AT1G04623	0.000730994	0.00496031	0.00201042		AT1G27370	0.236601	0.0825991	0.0064459		AT1G10340	0.0159046	0.0043819	0.00471181		AT1G04623	0.0218488	0.00255038	0.00816557		AT1G27370	0.256611	0.254663	0.0107727		AT1G10340	0.0279065	0.0041371	0.00399471
AT1G04625	0.196172	0.0333365	0.0308962		AT1G27420	0.235562	0.00422182	0.00364722		AT1G10350	0.00252121	0.00242919	0.00395964		AT1G04625	0.222915	0.0407234	0.0402853		AT1G27420	0.222843	0.00489587	0.00464128		AT1G10350	0.00390036	0.00460956	0.00420484		AT1G04625	0.116849	0.00920512	0.0113438		AT1G27420	0.244045	0.00799091	0.00435479		AT1G10350	0.00379566	0.00376228	0.00455244
AT1G04630	0.0194287	0.00329384	0.00402204		AT1G27430	0.506727	0.00423033	0.0038506		AT1G10360	0.00332046	0.00293722	0.00420444		AT1G04630	0.0105686	0.00707193	0.00440678		AT1G27430	0.532741	0.282339	0.0143537		AT1G10360	0.00354767	0.00166197	0.00396747		AT1G04630	0.00255285	0.00530603	0.0037109		AT1G27430	0.512438	0.443574	0.019211		AT1G10360	0.0032771	0.00349378	0.00328395
AT1G04635	0.00226771	0.00518236	0.00303803		AT1G27440	0.370525	0.00431016	0.00407128		AT1G10370	0.00180442	0.00291911	0.00379234		AT1G04635	0.00358165	0.00447476	0.0050941		AT1G27440	0.345903	0.0261573	0.00607795		AT1G10370	0.00314324	0.00429153	0.00395072		AT1G04635	0.00325657	0.00223423	0.00527336		AT1G27440	0.386529	0.288831	0.0183613		AT1G10370	0.00277007	0.00422083	0.00453425
AT1G04640	0.00332377	0.00342676	0.00413196		AT1G27500	0.384141	0.00402463	0.0041659		AT1G10380	0.00367467	0.00325731	0.00433094		AT1G04640	0.0037017	0.00552787	0.0050292		AT1G27500	0.296025	0.109378	0.00887538		AT1G10380	0.00291106	0.00344682	0.00465208		AT1G04640	0.00303841	0.00366276	0.00445772		AT1G27500	0.371028	0.241286	0.0185068		AT1G10380	0.00520556	0.00309389	0.00445028
AT1G04643	0.00250018	0.00336378	0.00487345		AT1G27520	0.396839	0.00417206	0.00339644		AT1G10385	0.00221567	0.00318877	0.00381491		AT1G04643	0.0033241	0.00182513	0.0047034		AT1G27520	0.388451	0.165343	0.0134524		AT1G10385	0.00909751	0.00361653	0.00386493		AT1G04643	0.0155117	0.00447118	0.00463928		AT1G27520	0.403197	0.312834	0.0211276		AT1G10385	0.0115924	0.00401002	0.00402041
AT1G04645	0.0004995	0.00366068	0.00350861		AT1G27595	0.42122	0.00469944	0.0039094		AT1G10395	0.00272476	0.00322874	0.00458444		AT1G04645	0.00277692	0.0032489	0.0060856		AT1G27595	0.431018	0.258286	0.0168972		AT1G10395	0.00357577	0.00503958	0.00380818		AT1G04645	0.00113554	0.00182206	0.00443834		AT1G27595	0.422041	0.499083	0.0371864		AT1G10395	0.00255739	0.00320487	0.00298409
AT1G04647	0.00432113	0.00287873	0.00309717		AT1G27630	0.233216	0.00380567	0.00396499		AT1G10400	0.0336935	0.0101022	0.00763663		AT1G04647	0.00353066	0.00426942	0.00368568		AT1G27630	0.229666	0.068782	0.00547867		AT1G10400	0.0315357	0.0113404	0.00780853		AT1G04647	0.00469914	0.00398367	0.00348855		AT1G27630	0.248478	0.299091	0.0124616		AT1G10400	0.0376261	0.0128161	0.0104832
AT1G04650	0.117457	0.0034144	0.00375089		AT1G27650	0.19137	0.00361422	0.0039241		AT1G10455	0.00415708	0.00417927	0.00414428		AT1G04650	0.120149	0.0196536	0.0048164		AT1G27650	0.195302	0.0116572	0.00334925		AT1G10455	0.00817313	0.00334782	0.0033466		AT1G04650	0.112917	0.147633	0.0134069		AT1G27650	0.191349	0.0043705	0.00457541		AT1G10455	0.00422207	0.00557119	0.00488538
AT1G04653	0.0019084	0.00175892	0.00366467		AT1G27680	0.26996	0.00334143	0.00426319		AT1G10460	0.00366389	0.00510219	0.00351896		AT1G04653	0	0.00119474	0.00588214		AT1G27680	0.271236	0.0320295	0.0054215		AT1G10460	0.00233215	0.00481759	0.00423836		AT1G04653	0.00471698	0.00583252	0.00591256		AT1G27680	0.264882	0.0362525	0.00582106		AT1G10460	0.00382871	0.00286732	0.00441603
AT1G04657	0	0.00213675	0.00379068		AT1G27690	0.193716	0.00231454	0.00405548		AT1G10470	0.00755415	0.00411774	0.00429776		AT1G04657	0.00641026	0.00287356	0.00350291		AT1G27690	0.155338	0.00398214	0.00431349		AT1G10470	0.00320631	0.00327242	0.00437242		AT1G04657	0	0.0123457	0.00337881		AT1G27690	0.154522	0.00557281	0.00531732		AT1G10470	0.00378449	0.00308867	0.00572024
AT1G04660	0.00317922	0.00504455	0.00524984		AT1G27700	0.228009	0.00740234	0.00416034		AT1G10480	0.00321049	0.00369291	0.00442214		AT1G04660	0.00354128	0.00230934	0.00460725		AT1G27700	0.186748	0.00704419	0.00461505		AT1G10480	0.00341854	0.00289544	0.00553654		AT1G04660	0.00493783	0.00213082	0.00485322		AT1G27700	0.220145	0.105653	0.00770954		AT1G10480	0.00423291	0.00266361	0.00469379
AT1G04667	0.00405804	0.00445649	0.00276938		AT1G27750	0.412268	0.00495516	0.00364288		AT1G10530	0.00323999	0.00284929	0.00363274		AT1G04667	0.000548246	0.00308116	0.00689847		AT1G27750	0.418239	0.411026	0.0289094		AT1G10530	0.0177306	0.00354235	0.00308994		AT1G04667	0.00253715	0.00127877	0.00555735		AT1G27750	0.402255	0.457754	0.0276298		AT1G10530	0.00979321	0.00294022	0.00383768
AT1G04670	0.00351395	0.00262606	0.00378299		AT1G27752	0.311963	0.00426867	0.00355903		AT1G10540	0.0117052	0.0034759	0.00375304		AT1G04670	0.00497405	0.00182116	0.00441584		AT1G27752	0.338184	0.0897428	0.00845694		AT1G10540	0.0292623	0.00802701	0.00448403		AT1G04670	0.00525691	0.00578384	0.00431715		AT1G27752	0.307477	0.270885	0.0141174		AT1G10540	0.0302658	0.0050064	0.00566687
AT1G04673	0.00272932	0	0.00415958		AT1G27840	0.240942	0.00436091	0.0036971		AT1G10550	0.00445155	0.00333848	0.00431329		AT1G04673	0.00159771	0.00438596	0.00360804		AT1G27840	0.235221	0.133227	0.00901792		AT1G10550	0.00257459	0.00401413	0.00467778		AT1G04673	0.00642666	0.00431034	0.00200753		AT1G27840	0.223173	0.310236	0.0156015		AT1G10550	0.00275262	0.00282339	0.00553838
AT1G04677	0.00175825	0.00360098	0.00315777		AT1G27850	0.520724	0.00418603	0.0040654		AT1G10560	0.00445473	0.00395131	0.00375168		AT1G04677	0.00451493	0.00186461	0.00522555		AT1G27850	0.484337	0.313819	0.0200439		AT1G10560	0.00332677	0.00326403	0.00376207		AT1G04677	0.00203832	0.0055963	0.00551004		AT1G27850	0.478098	0.474892	0.0305908		AT1G10560	0.00349265	0.00328431	0.0042741
AT1G04680	0.00312321	0.00390511	0.00397324		AT1G27880	0.32102	0.00388013	0.00397366		AT1G10580	0.00231744	0.00306981	0.00368333		AT1G04680	0.00407462	0.00503355	0.00443247		AT1G27880	0.311906	0.0970622	0.0132577		AT1G10580	0.00436132	0.00358936	0.00463069		AT1G04680	0.00413463	0.00406419	0.00506969		AT1G27880	0.314165	0.191815	0.0267232		AT1G10580	0.00394053	0.00405579	0.00404054
AT1G04683	0.00238073	0.00249612	0.00304338		AT1G27900	0.302493	0.00436116	0.0041869		AT1G10585	0.00381532	0.00354773	0.00349052		AT1G04683	0.00564395	0.00740869	0.00230895		AT1G27900	0.311796	0.170308	0.0155931		AT1G10585	0.00667565	0.00503578	0.00534027		AT1G04683	0.00644679	0.00465857	0.0041274		AT1G27900	0.302146	0.280613	0.0203088		AT1G10585	0.00387578	0.00178515	0.00428709
AT1G04687	0.00223214	0.0031401	0.00366701		AT1G27910	0.294424	0.00376594	0.00380193		AT1G10588	0.00220428	0.00110421	0.00434696		AT1G04687	0.00521055	0.00272514	0.00389838		AT1G27910	0.288901	0.187946	0.0139552		AT1G10588	0.00370227	0.00207387	0.00402299		AT1G04687	0.00195641	0.0036475	0.00400046		AT1G27910	0.295577	0.234209	0.0181354		AT1G10588	0.00490205	0.0107474	0.00590981
AT1G04690	0.00321991	0.00446533	0.00427945		AT1G27920	0.376775	0.00364026	0.00403743		AT1G10590	0.0158591	0.00267822	0.0036298		AT1G04690	0.00364784	0.00455758	0.0042155		AT1G27920	0.360033	0.070952	0.00708103		AT1G10590	0.00312982	0.00582205	0.00569507		AT1G04690	0.00314243	0.00352271	0.00447503		AT1G27920	0.349362	0.213926	0.0124125		AT1G10590	0.00286234	0.00500695	0.00472498
AT1G04693	0.00173611	0.00321672	0.00372557		AT1G27960	0.260762	0.00406258	0.00444039		AT1G10610	0.0565728	0.00291974	0.00346665		AT1G04693	0.00405265	0.00305055	0.00456447		AT1G27960	0.272183	0.10753	0.00897643		AT1G10610	0.0630337	0.00370809	0.00416068		AT1G04693	0.00275622	0.00444918	0.003666		AT1G27960	0.273532	0.292531	0.0183532		AT1G10610	0.0939836	0.0036084	0.00480449
AT1G04697	0.00301829	0.00337996	0.00455469		AT1G28090	0.426015	0.00597651	0.00368277		AT1G10640	0.0047134	0.00494884	0.00408746		AT1G04697	0.00365707	0.00527878	0.0041034		AT1G28090	0.432777	0.301917	0.013014		AT1G10640	0.00545083	0.00387884	0.0049042		AT1G04697	0.00491942	0.00425521	0.00453639		AT1G28090	0.44618	0.400849	0.017958		AT1G10640	0.00466813	0.00455988	0.00558993
AT1G04700	0.376277	0.00596573	0.00434679		AT1G28100	0.44412	0.00418219	0.00412493		AT1G10650	0.00328556	0.00437275	0.00386238		AT1G04700	0.402994	0.143949	0.0242224		AT1G28100	0.45097	0.14627	0.0131964		AT1G10650	0.00324355	0.00431428	0.00469235		AT1G04700	0.4135	0.2243	0.03907		AT1G28100	0.450824	0.276973	0.0206896		AT1G10650	0.00386801	0.0039501	0.00446565
AT1G04703	0.00130208	0.00442311	0.0041117		AT1G28120	0.207925	0.00364014	0.00383615		AT1G10657	0.00347765	0.00326067	0.00353052		AT1G04703	0.00315402	0.00533506	0.00382812		AT1G28120	0.202399	0.0246501	0.00536994		AT1G10657	0.00261472	0.0045659	0.00428848		AT1G04703	0.0120375	0.00440027	0.00610468		AT1G28120	0.21318	0.180773	0.00717479		AT1G10657	0.00336419	0.00577852	0.00418556
AT1G04707	0.403565	0.00380163	0.00395941		AT1G28210	0.316641	0.00420748	0.00412449		AT1G10690	0.00227544	0.00341398	0.00504		AT1G04707	0.295623	0.00462581	0.00422327		AT1G28210	0.322508	0.134632	0.0109176		AT1G10690	0.00329106	0.00202167	0.00347219		AT1G04707	0.357659	0.00592378	0.00378018		AT1G28210	0.300964	0.221764	0.0218206		AT1G10690	0.0035507	0.00354712	0.00427602
AT1G04710	0.282546	0.00400103	0.00387852		AT1G28240	0.252285	0.00331552	0.00375077		AT1G10710	0.00356019	0.00396492	0.00340688		AT1G04710	0.273137	0.0595333	0.00794049		AT1G28240	0.273033	0.067916	0.00685743		AT1G10710	0.0030971	0.00976063	0.0046824		AT1G04710	0.2703	0.139823	0.0114836		AT1G28240	0.276375	0.188101	0.00952264		AT1G10710	0.0311214	0.123835	0.0100407
AT1G04713	0.00784373	0.00125243	0.00206377		AT1G28320	0.43395	0.00409614	0.00411212		AT1G10715	0.0045592	0.00435278	0.0037365		AT1G04713	0.00252709	0.00212972	0.00302657		AT1G28320	0.447455	0.20136	0.0106813		AT1G10715	0.0037519	0.00213174	0.00502103		AT1G04713	0.00636709	0.00262466	0.00583636		AT1G28320	0.453844	0.315006	0.015263		AT1G10715	0.00628689	0.0142857	0.00584034
AT1G04717	0.00496865	0.00784688	0.00376636		AT1G28340	0.317839	0.00343631	0.00402946		AT1G10717	0.00110184	0	0.00388042		AT1G04717	0.0061336	0.00413797	0.00295638		AT1G28340	0.35685	0.155867	0.00903432		AT1G10717	0.00429483	0.00101626	0.00336979		AT1G04717	0.00501032	0.00145349	0.0045374		AT1G28340	0.366232	0.370644	0.0134262		AT1G10717	0.00504359	0.00442128	0.00198318
AT1G04720	0.00205393	0.00374958	0.00179693		AT1G28350	0.405192	0.00370685	0.00396174		AT1G10747	0.00456264	0.0036119	0.00398902		AT1G04720	0.00367504	0.00198413	0.00361971		AT1G28350	0.392762	0.158588	0.0105682		AT1G10747	0.000847458	0.00220469	0.0048666		AT1G04720	0.00750877	0.00292398	0.00630873		AT1G28350	0.383454	0.287874	0.0187731		AT1G10747	0.00103103	0.00172994	0.00845103
AT1G04723	0.00426447	0.0023949	0.00329479		AT1G28410	0.217243	0.00366498	0.00355211		AT1G10750	0.00334237	0.00326594	0.00383654		AT1G04723	0.00356858	0.00673473	0.0040227		AT1G28410	0.259223	0.242825	0.0150516		AT1G10750	0.00237468	0.00449697	0.00490496		AT1G04723	0.00340327	0.0216469	0.00547832		AT1G28410	0.248363	0.232748	0.0142707		AT1G10750	0.00441592	0.00440171	0.00603771
AT1G04730	0.261991	0.00410237	0.00371561		AT1G28420	0.508478	0.00399293	0.00374587		AT1G10770	0.00564445	0.00519121	0.00415858		AT1G04730	0.279414	0.0799981	0.0107254		AT1G28420	0.536541	0.217336	0.0156235		AT1G10770	0.00885123	0.00530026	0.00420954		AT1G04730	0.273301	0.264615	0.023595		AT1G28420	0.537572	0.381079	0.0216648		AT1G10770	0.00316191	0.00511576	0.00490501
AT1G04733	0.00133694	0.00417158	0.00559907		AT1G28520	0.207088	0.00453139	0.00359324		AT1G10790	0.00168869	0.00453272	0.00394715		AT1G04733	0.00164474	0.00213675	0.00281823		AT1G28520	0.205041	0.0161454	0.00441042		AT1G10790	0.0153279	0.0438752	0.00676231		AT1G04733	0.00582317	0.00531687	0.00842543		AT1G28520	0.197956	0.161636	0.0150802		AT1G10790	0.0289569	0.0558004	0.00906799
AT1G04737	0.00170618	0.00640763	0.00367869		AT1G28530	0.195033	0.00354403	0.00409925		AT1G10800	0.0667199	0.00524533	0.00402601		AT1G04737	0.00659757	0.00952659	0.00413525		AT1G28530	0.213321	0.0891461	0.00828695		AT1G10800	0.00530961	0.00744388	0.00497314		AT1G04737	0.00986949	0.155177	0.00699594		AT1G28530	0.212711	0.305093	0.0194562		AT1G10800	0.0049876	0.00774897	0.00492286
AT1G04743	0.00370203	0.00334621	0.00418272		AT1G28690	0.286468	0.00267009	0.00367044		AT1G10830	0.00405455	0.00339572	0.00343147		AT1G04743	0.00502296	0.0036942	0.00386397		AT1G28690	0.277392	0.037074	0.00494877		AT1G10830	0.00526294	0.00303637	0.00455247		AT1G04743	0.00490994	0.00436901	0.00288639		AT1G28690	0.297579	0.182186	0.00889574		AT1G10830	0.00320984	0.00450307	0.00391555
AT1G04747	0.00205011	0.0020202	0.00456733		AT1G28710	0.286921	0.00539169	0.00431751		AT1G10875	0.00381406	0.00354031	0.00495931		AT1G04747	0.00139319	0.00467852	0.00263457		AT1G28710	0.276741	0.00667441	0.00492353		AT1G10875	0.00470532	0.00872375	0.00544588		AT1G04747	0.00144365	0	0.00451045		AT1G28710	0.259038	0.0496701	0.0087322		AT1G10875	0.00275694	0.0051452	0.00612678
AT1G04750	0.0338012	0.00383087	0.00439253		AT1G29010	0.252465	0.00306165	0.00387599		AT1G10880	0.00418277	0.00509691	0.00380368		AT1G04750	0.0279955	0.00349462	0.00481387		AT1G29010	0.222748	0.00589373	0.00515355		AT1G10880	0.00345835	0.0034391	0.00418883		AT1G04750	0.020397	0.00336117	0.00459535		AT1G29010	0.191643	0.00372965	0.00462879		AT1G10880	0.00312637	0.00334935	0.00373357
AT1G04753	0.0044577	0.0030719	0.00286334		AT1G29030	0.292884	0.00347633	0.00379596		AT1G10960	0.00365428	0.00455401	0.00401418		AT1G04753	0.00158228	0.00522801	0.0032625		AT1G29030	0.271886	0.103927	0.0120361		AT1G10960	0.00340963	0.00359028	0.00500761		AT1G04753	0.00837957	0.00860389	0.00367786		AT1G29030	0.264208	0.240923	0.0223886		AT1G10960	0.00304112	0.00288068	0.00541543
AT1G04760	0.00326602	0.00434571	0.00371574		AT1G29120	0.170169	0.00369393	0.00369098		AT1G10980	0.00435518	0.00336414	0.00412598		AT1G04760	0.00324517	0.00485395	0.00520449		AT1G29120	0.164288	0.0106917	0.00408414		AT1G10980	0.00396643	0.00744696	0.00418776		AT1G04760	0.00492204	0.00349331	0.00452862		AT1G29120	0.163454	0.0871482	0.0071315		AT1G10980	0.00319393	0.0292907	0.00582534
AT1G04763	0.00117739	0.00158016	0.00442467		AT1G29150	0.356357	0.00540425	0.00457434		AT1G10990	0.0028383	0.00263682	0.0042578		AT1G04763	0.00190428	0.00496458	0.00363705		AT1G29150	0.348206	0.0692671	0.0056365		AT1G10990	0.00289213	0.00434802	0.00618538		AT1G04763	0.00639604	0.00268288	0.00328986		AT1G29150	0.3129	0.0771056	0.00568824		AT1G10990	0.00323114	0.00504748	0.00360094
AT1G04767	0.00218516	0.00316821	0.00358244		AT1G29170	0.295719	0.00439677	0.00377272		AT1G11080	0.00326136	0.00374839	0.00408508		AT1G04767	0.00347095	0.00337786	0.00402177		AT1G29170	0.274351	0.0113608	0.00515403		AT1G11080	0.00382303	0.00283758	0.00454675		AT1G04767	0.00357855	0.00371614	0.005134		AT1G29170	0.281286	0.193668	0.0172213		AT1G11080	0.00366973	0.00529575	0.00490286
AT1G04770	0.00329677	0.00365311	0.00384259		AT1G29310	0.282116	0.00395145	0.00430409		AT1G11090	0.00534385	0.00313666	0.00351554		AT1G04770	0.00395959	0.00375073	0.00463756		AT1G29310	0.305942	0.103725	0.00740594		AT1G11090	0.00412085	0.00230143	0.00593157		AT1G04770	0.00500434	0.00393226	0.00801484		AT1G29310	0.245472	0.118273	0.00654319		AT1G11090	0.00601615	0.00517897	0.00309536
AT1G04773	0.00441924	0.00276327	0.00307211		AT1G29320	0.221794	0.00589372	0.00379059		AT1G11110	0.00337293	0.00451225	0.00429496		AT1G04773	0	0.0022458	0.00322966		AT1G29320	0.213022	0.011222	0.00398854		AT1G11110	0.0220809	0.00402064	0.00425626		AT1G04773	0.00833333	0.00514978	0.00445774		AT1G29320	0.218683	0.14961	0.00974818		AT1G11110	0.0120881	0.00461969	0.00421159
AT1G04778	0.00294962	0.00189083	0.00409123		AT1G29340	0.373302	0.00421812	0.00378768		AT1G11112	0.00176002	0.00325329	0.00355182		AT1G04778	0.00507159	0.0029439	0.00460585		AT1G29340	0.362662	0.0817484	0.00557003		AT1G11112	0.00429193	0.00535365	0.00303126		AT1G04778	0.00633708	0.00650858	0.00496849		AT1G29340	0.394676	0.17846	0.00778111		AT1G11112	0.00299404	0.00449563	0.00282051
AT1G04780	0.142949	0.00242934	0.00351955		AT1G29350	0.506214	0.00475219	0.00303634		AT1G11120	0.00288326	0.0050143	0.00441347		AT1G04780	0.153435	0.0142951	0.00432507		AT1G29350	0.568517	0.416976	0.0237032		AT1G11120	0.00279362	0.0031371	0.00426741		AT1G04780	0.15076	0.01753	0.0052539		AT1G29350	0.53593	0.532507	0.027499		AT1G11120	0.00208588	0.00740344	0.00459496
AT1G04783	0.0064163	0.00661028	0.0143039		AT1G29370	0.478312	0.00495421	0.00480753		AT1G11125	0.00306039	0.00432328	0.00335967		AT1G04783	0.0113654	0.0146685	0.0351192		AT1G29370	0.472055	0.0757392	0.00566963		AT1G11125	0.00284368	0.00516957	0.00518245		AT1G04783	0.00469314	0.00316511	0.0114071		AT1G29370	0.509724	0.49846	0.0199838		AT1G11125	0.00404967	0.00436381	0.0037232
AT1G04787	0.00175582	0.00481268	0.00390155		AT1G29400	0.333824	0.00399163	0.00390491		AT1G11145	0.0059757	0.00482088	0.00326445		AT1G04787	0.00272895	0.000479616	0.00304411		AT1G29400	0.332573	0.13069	0.00752277		AT1G11145	0.00176979	0.00661418	0.00380636		AT1G04787	0.00257018	0.00228118	0.00197359		AT1G29400	0.319611	0.217179	0.0084768		AT1G11145	0.00428172	0.00281947	0.00445061
AT1G04790	0.420331	0.00478667	0.00367574		AT1G29470	0.33241	0.00442181	0.00381173		AT1G11190	0.0141269	0.00466044	0.00372339		AT1G04790	0.455018	0.269835	0.0155361		AT1G29470	0.325515	0.0703325	0.00650668		AT1G11190	0.00881338	0.00375384	0.00457295		AT1G04790	0.430881	0.277791	0.0138484		AT1G29470	0.328539	0.278507	0.0105548		AT1G11190	0.00387466	0.00485711	0.00485736
AT1G04793	0.0027129	0.00363324	0.00478501		AT1G29630	0.321491	0.00719959	0.00448298		AT1G11210	0.00285679	0.00346839	0.00411663		AT1G04793	0	0.0061289	0.00455743		AT1G29630	0.334021	0.0780511	0.0105657		AT1G11210	0.00314046	0.00421977	0.00403252		AT1G04793	0.00360818	0.000666667	0.00683941		AT1G29630	0.323214	0.294786	0.0372902		AT1G11210	0.00442181	0.00401617	0.00442481
AT1G04797	0.0062318	0.00678312	0.00375648		AT1G29700	0.396131	0.0049023	0.00507843		AT1G11220	0.00418402	0.00306755	0.00464598		AT1G04797	0.00337263	0.00513247	0.002611		AT1G29700	0.43635	0.0805182	0.00739351		AT1G11220	0.00384279	0.0035708	0.00543971		AT1G04797	0	0.00174451	0.00409449		AT1G29700	0.377959	0.13895	0.00764652		AT1G11220	0.00360821	0.00386444	0.00446615
AT1G04800	0.0184943	0.00483257	0.00343879		AT1G29730	0.428284	0.00498415	0.00381413		AT1G11230	0.0041759	0.00220003	0.00299982		AT1G04800	0.026148	0.00260407	0.00306314		AT1G29730	0.462384	0.154051	0.0186929		AT1G11230	0.00415644	0.00489285	0.00409543		AT1G04800	0.0570428	0.00235148	0.0045762		AT1G29730	0.450315	0.229398	0.0278223		AT1G11230	0.00369596	0.00403505	0.00479491
AT1G04803	0.00363047	0.00185019	0.00342686		AT1G29750	0.530657	0.00463413	0.0040404		AT1G11250	0.00317774	0.00482409	0.00347843		AT1G04803	0.00390846	0.00266848	0.00326335		AT1G29750	0.576681	0.238324	0.0265125		AT1G11250	0.00329002	0.00464605	0.00322678		AT1G04803	0.0034556	0.00403566	0.00331028		AT1G29750	0.577767	0.374199	0.0427964		AT1G11250	0.0156659	0.0051617	0.00463358
AT1G04807	0	0.00683011	0.00412643		AT1G29770	0.505269	0.00386734	0.00437481		AT1G11260	0.00361573	0.00400246	0.0095782		AT1G04807	0	0.00234732	0.00563966		AT1G29770	0.446989	0.0226663	0.00640136		AT1G11260	0.00365124	0.00413841	0.0136413		AT1G04807	0.0025	0.0127439	0.00421924		AT1G29770	0.423552	0.0966937	0.0106236		AT1G11260	0.00336994	0.00431202	0.00847642
AT1G04810	0.429882	0.00432901	0.00385039		AT1G29780	0.658025	0.00413721	0.00506231		AT1G11270	0.132889	0.019008	0.15618		AT1G04810	0.424662	0.116399	0.0108061		AT1G29780	0.717379	0.193923	0.0106826		AT1G11270	0.365977	0.0894929	0.190268		AT1G04810	0.429998	0.332403	0.0216406		AT1G29780	0.766722	0.495845	0.0284144		AT1G11270	0.285142	0.0319993	0.109078
AT1G04813	0.00496914	0.00567048	0.00354619		AT1G29800	0.324813	0.00486286	0.00426247		AT1G11280	0.00346241	0.00331877	0.00381805		AT1G04813	0.00116279	0.00144928	0.00383122		AT1G29800	0.352757	0.0843738	0.00778389		AT1G11280	0.00332675	0.00592273	0.00457934		AT1G04813	0.00724223	0.0059605	0.00644703		AT1G29800	0.345129	0.305061	0.0138131		AT1G11280	0.00316674	0.00549615	0.00443411
AT1G04817	0.00625861	0.003017	0.00341124		AT1G29820	0.396894	0.00455808	0.00414091		AT1G11320	0.00375476	0.00413286	0.00377628		AT1G04817	0	0.00372984	0.00341656		AT1G29820	0.436078	0.00740585	0.00433574		AT1G11320	0.00389134	0.00385113	0.00454236		AT1G04817	0.00833333	0.00132275	0.00450871		AT1G29820	0.403657	0.0615236	0.0101936		AT1G11320	0.00363137	0.00489692	0.00441386
AT1G04820	0.016452	0.00445893	0.00379231		AT1G29840	0.225324	0.00375027	0.00402369		AT1G11360	0.00357044	0.00253243	0.00369485		AT1G04820	0.0452961	0.00349992	0.00452453		AT1G29840	0.252214	0.00410255	0.0042166		AT1G11360	0.00330398	0.00931529	0.00458082		AT1G04820	0.0326412	0.00332517	0.00429763		AT1G29840	0.2422	0.00694786	0.00426194		AT1G11360	0.00389297	0.0118327	0.00466632
AT1G04823	0.00200677	0.0041064	0.0037581		AT1G29900	0.454515	0.00470429	0.00387195		AT1G11362	0.00286106	0.00418338	0.00390522		AT1G04823	0.00296674	0.00380638	0.00474564		AT1G29900	0.45422	0.170245	0.0113911		AT1G11362	0.00386313	0.00386649	0.0051523		AT1G04823	0.00270737	0.00398516	0.00358231		AT1G29900	0.448336	0.260376	0.0134475		AT1G11362	0.00338287	0.00746119	0.0067439
AT1G04827	0.0713588	0.00365829	0.00461936		AT1G29910	0.193653	0.0085177	0.00378576		AT1G11370	0.00765081	0.00306697	0.00434007		AT1G04827	0.0698941	0.01679	0.00468656		AT1G29910	0.229116	0.0120365	0.00530039		AT1G11370	0.00511431	0.0216103	0.00644673		AT1G04827	0.0721953	0.0247522	0.00473699		AT1G29910	0.244438	0.0130041	0.00554505		AT1G11370	0.00345653	0.0329651	0.00927438
AT1G04830	0.194342	0.00450546	0.00431586		AT1G29940	0.444882	0.00412835	0.00380992		AT1G11440	0.0043275	0.00362048	0.00417289		AT1G04830	0.186089	0.0879469	0.0066852		AT1G29940	0.485242	0.214129	0.0139023		AT1G11440	0.00460154	0.00420501	0.00430732		AT1G04830	0.174456	0.143301	0.0074461		AT1G29940	0.482303	0.387289	0.0235579		AT1G11440	0.00257076	0.00359482	0.00361435
AT1G04833	0.166247	0.00471595	0.00381103		AT1G29950	0.425396	0.00373251	0.00324259		AT1G11450	0.00221869	0.00388516	0.0041829		AT1G04833	0.129257	0.00497529	0.00422626		AT1G29950	0.380774	0.0626475	0.00619721		AT1G11450	0.00265092	0.0033419	0.00504601		AT1G04833	0.154652	0.00425123	0.00472162		AT1G29950	0.359456	0.179603	0.0104362		AT1G11450	0.00240587	0.00261104	0.00592946
AT1G04837	0.00528532	0.00354018	0.00343862		AT1G29970	0.123405	0.00543722	0.00393755		AT1G11460	0.00434916	0.00310133	0.00403886		AT1G04837	0.00394549	0.00228658	0.00572235		AT1G29970	0.143882	0.0496401	0.00506858		AT1G11460	0.00801034	0.00292773	0.00495241		AT1G04837	0.00588537	0.00555973	0.00305315		AT1G29970	0.145819	0.0483513	0.00497174		AT1G11460	0.000658261	0.00566193	0.00685478
AT1G04840	0.0149343	0.00319276	0.00442371		AT1G30000	0.324255	0.00450343	0.00356653		AT1G11470	0.00315509	0.00416178	0.00352619		AT1G04840	0.00942877	0.00475724	0.00430931		AT1G30000	0.370085	0.220743	0.0123731		AT1G11470	0.00358759	0.00283784	0.00366793		AT1G04840	0.00891397	0.00336305	0.00398525		AT1G30000	0.344345	0.276136	0.0140774		AT1G11470	0.00409653	0.00429503	0.00461582
AT1G04847	0.00480814	0.00509097	0.00448938		AT1G30090	0.52434	0.00501316	0.00411066		AT1G11475	0.00265803	0.00413888	0.00375661		AT1G04847	0.00226716	0.00254268	0.0103107		AT1G30090	0.511071	0.139828	0.00898029		AT1G11475	0.0024112	0.00346946	0.00415731		AT1G04847	0.00233645	0.0130884	0.0118085		AT1G30090	0.525933	0.114788	0.00753471		AT1G11475	0.00422226	0.00345144	0.00448145
AT1G04850	0.282375	0.0033058	0.00431667		AT1G30240	0.415017	0.00425403	0.00438288		AT1G11490	0.00302519	0.00355541	0.0041322		AT1G04850	0.339518	0.154939	0.010965		AT1G30240	0.444395	0.215711	0.0163102		AT1G11490	0.00637271	0.00553462	0.00482556		AT1G04850	0.33436	0.2981	0.014843		AT1G30240	0.441474	0.330517	0.0240554		AT1G11490	0.00385994	0.00460189	0.00515144
AT1G04853	0.00372927	0.00380015	0.0038756		AT1G30290	0.320261	0.00362121	0.00350062		AT1G11500	0.00585236	0.0039573	0.00373313		AT1G04853	0.00546587	0.0025294	0.004138		AT1G30290	0.321959	0.346106	0.0257966		AT1G11500	0.0677099	0.00738122	0.00449721		AT1G04853	0.00178679	0.00387307	0.00798747		AT1G30290	0.31271	0.395203	0.0302345		AT1G11500	0.00461183	0.00310987	0.0050865
AT1G04857	0	0	0.00353194		AT1G30330	0.556518	0.00499766	0.0044249		AT1G11510	0.0031462	0.00329173	0.00397179		AT1G04857	0	0.00269542	0.00171625		AT1G30330	0.556471	0.287126	0.0219883		AT1G11510	0.00395635	0.00264951	0.00477741		AT1G04857	0	0	0.00718484		AT1G30330	0.564305	0.351794	0.0219179		AT1G11510	0.00363107	0.00397069	0.00396253
AT1G04860	0.490422	0.00468485	0.00412927		AT1G30360	0.34927	0.00421178	0.00375189		AT1G11520	0.00325569	0.00269954	0.00363762		AT1G04860	0.492436	0.217569	0.0126127		AT1G30360	0.337948	0.0435464	0.00444659		AT1G11520	0.00136138	0.00616491	0.00376227		AT1G04860	0.480397	0.331512	0.0151245		AT1G30360	0.320788	0.149428	0.0056337		AT1G11520	0.00420338	0.00383601	0.00486205
AT1G04863	0.00213934	0.00168093	0.00410092		AT1G30370	0.106342	0.00398721	0.00422635		AT1G11530	0.00292564	0.00302431	0.00392525		AT1G04863	0.00576869	0.00600772	0.00499414		AT1G30370	0.0838142	0.00570176	0.00406966		AT1G11530	0.00228819	0.00347518	0.00394127		AT1G04863	0.0066596	0.00273696	0.00457618		AT1G30370	0.1013	0.00426709	0.00409548		AT1G11530	0.00189976	0.00361867	0.00667119
AT1G04867	0.00170068	0.00298423	0.00470081		AT1G30400	0.294272	0.00396795	0.00390003		AT1G11540	0.00466575	0.00460187	0.004081		AT1G04867	0.00711719	0.0015625	0.00260884		AT1G30400	0.283955	0.0366976	0.00512326		AT1G11540	0.00242112	0.00378461	0.00514445		AT1G04867	0	0.00333333	0.00508629		AT1G30400	0.279417	0.218841	0.0116149		AT1G11540	0.00351937	0.0052372	0.00485325
AT1G04870	0.0928273	0.00351718	0.0039047		AT1G30410	0.367922	0.00374318	0.00413071		AT1G11545	0.00346706	0.00296601	0.00397699		AT1G04870	0.101483	0.0119236	0.00485584		AT1G30410	0.370818	0.09394	0.0100554		AT1G11545	0.00350223	0.00324236	0.00410228		AT1G04870	0.0845593	0.0283473	0.00553656		AT1G30410	0.400476	0.246212	0.0208979		AT1G11545	0.00378427	0.00342899	0.00366513
AT1G04873	0.00173611	0.00203583	0.00437633		AT1G30420	0.37122	0.00435015	0.00420339		AT1G11560	0.00280692	0.00419189	0.00405532		AT1G04873	0.00671708	0.000938086	0.00730993		AT1G30420	0.364966	0.0674212	0.0131045		AT1G11560	0.00431056	0.00308139	0.00611621		AT1G04873	0.00285422	0.000754148	0.00535735		AT1G30420	0.35604	0.176629	0.032669		AT1G11560	0.00397989	0.00709974	0.00269485
AT1G04877	0.00465492	0.00725068	0.00389338		AT1G30440	0.579005	0.00592644	0.00369804		AT1G11570	0.00308189	0.00235452	0.00376552		AT1G04877	0.000615764	0.00604373	0.00165848		AT1G30440	0.596103	0.213743	0.0126619		AT1G11570	0.00242429	0.00530026	0.00523496		AT1G04877	0	0.00832719	0.00263901		AT1G30440	0.591245	0.339516	0.0162651		AT1G11570	0.00418035	0.00416273	0.00465709
AT1G04880	0.0587174	0.00281156	0.0035985		AT1G30450	0.421033	0.00439435	0.00404042		AT1G11572	0.00486204	0.00375437	0.00368674		AT1G04880	0.0638339	0.00435232	0.00379882		AT1G30450	0.42567	0.245767	0.0207187		AT1G11572	0.00388101	0.00381116	0.00489749		AT1G04880	0.0573911	0.0193423	0.00559725		AT1G30450	0.410792	0.387427	0.0285514		AT1G11572	0.00379782	0.00399897	0.00385117
AT1G04883	0	0.00268836	0.00300396		AT1G30460	0.278462	0.00519102	0.0041277		AT1G11580	0.00312129	0.00298332	0.0044497		AT1G04883	0.00150376	0.0064608	0.00428136		AT1G30460	0.282366	0.117483	0.0102674		AT1G11580	0.00460449	0.00353018	0.00468409		AT1G04883	0.0168998	0.00341386	0.00291841		AT1G30460	0.268381	0.211548	0.0152567		AT1G11580	0.00424811	0.0036584	0.00404993
AT1G04887	0.00854503	0.00422371	0.00388873		AT1G30470	0.380041	0.00559677	0.00416301		AT1G11600	0.00321801	0.00265269	0.00322291		AT1G04887	0.00543633	0.00291544	0.0033252		AT1G30470	0.409454	0.245551	0.0136263		AT1G11600	0.00372423	0.00433366	0.00431226		AT1G04887	0.00788062	0.00331874	0.00379736		AT1G30470	0.403201	0.361811	0.0177374		AT1G11600	0.00441863	0.00427613	0.00403528
AT1G04890	0.0045451	0.00288254	0.00395808		AT1G30490	0.289445	0.00351612	0.00411742		AT1G11608	0.0762505	0.00324768	0.00315992		AT1G04890	0.00827892	0.00414096	0.00419596		AT1G30490	0.321875	0.0629287	0.0059673		AT1G11608	0.0918295	0.00562347	0.00499341		AT1G04890	0.00381821	0.00344402	0.00347796		AT1G30490	0.29823	0.0913981	0.00614954		AT1G11608	0.0831492	0.00288283	0.00458039
AT1G04893	0.182336	0.00195266	0.00363498		AT1G30510	0.276963	0.00437127	0.00348012		AT1G11610	0.00432236	0.00303817	0.00404603		AT1G04893	0.196252	0.00565539	0.00309691		AT1G30510	0.317967	0.00703071	0.00413037		AT1G11610	0.0070994	0.00388059	0.00499336		AT1G04893	0.345313	0.019941	0.00324771		AT1G30510	0.302974	0.00628557	0.00425737		AT1G11610	0.0154194	0.00230313	0.00502989
AT1G04895	0.00274075	0.00554355	0.00378729		AT1G30520	0.249507	0.00435747	0.00413351		AT1G11620	0.00495585	0.00449524	0.00355183		AT1G04895	0.00418064	0.00380019	0.00575032		AT1G30520	0.232935	0.01469	0.00523815		AT1G11620	0.0200906	0.00677926	0.00345505		AT1G04895	0.00197054	0.00234502	0.00591955		AT1G30520	0.231748	0.0154013	0.00578772		AT1G11620	0.004979	0.00537615	0.00396891
AT1G04897	0.00376718	0.00481613	0.00642272		AT1G30560	0.201293	0.00286361	0.00362486		AT1G11630	0.00354836	0.00265217	0.00342585		AT1G04897	0.00275811	0.00123762	0.00252829		AT1G30560	0.203783	0.00417964	0.00407565		AT1G11630	0.00425424	0.00304077	0.0040445		AT1G04897	0.00343681	0.00762911	0.00345719		AT1G30560	0.162617	0.0055088	0.0044284		AT1G11630	0.00362163	0.00537619	0.00545
AT1G04900	0.186019	0.0040714	0.00395647		AT1G30570	0.338375	0.00377188	0.00387559		AT1G11655	0.00286548	0.00499876	0.00511466		AT1G04900	0.192722	0.0459529	0.00686745		AT1G30570	0.342919	0.0278122	0.00465551		AT1G11655	0.00343137	0.00114844	0.00601452		AT1G04900	0.196069	0.149312	0.0123865		AT1G30570	0.339979	0.104105	0.00685866		AT1G11655	0.00270481	0.00483463	0.00780135
AT1G04903	0.00270026	0.00623076	0.00442248		AT1G30590	0.163719	0.0032052	0.00402265		AT1G11670	0.00355532	0.00403287	0.00413242		AT1G04903	0.000878136	0.00526952	0.00409956		AT1G30590	0.158216	0.0232378	0.00575093		AT1G11670	0.00452699	0.00338163	0.00469113		AT1G04903	0.00318771	0.00324663	0.00360432		AT1G30590	0.169775	0.183434	0.0107343		AT1G11670	0.00342175	0.00427801	0.00439748
AT1G04907	0.001875	0.00221465	0.00422499		AT1G30600	0.399637	0.00434887	0.00474394		AT1G11684	0.000839762	0.0119807	0.00222641		AT1G04907	0.000979366	0.00425236	0.00379146		AT1G30600	0.378597	0.0303181	0.0063992		AT1G11684	0.00334996	0.00340806	0.00288413		AT1G04907	0.00401466	0.00198586	0.00307211		AT1G30600	0.391549	0.203045	0.0205166		AT1G11684	0.00476054	0.00565983	0.00387026
AT1G04910	0.31075	0.0035252	0.00406024		AT1G30610	0.217561	0.00436571	0.00471769		AT1G11690	0.00363669	0.002324	0.00417641		AT1G04910	0.31774	0.0860749	0.00785091		AT1G30610	0.219377	0.049306	0.00556564		AT1G11690	0.0281245	0.00184252	0.00397965		AT1G04910	0.284107	0.145903	0.00996207		AT1G30610	0.23126	0.212776	0.0124286		AT1G11690	0.00319292	0.00551489	0.00344643
AT1G04913	0.00178599	0.00297561	0.00361072		AT1G30620	0.225399	0.00458473	0.00341761		AT1G11700	0.00444095	0.00530892	0.00441892		AT1G04913	0.00128977	0.0173504	0.00426774		AT1G30620	0.199344	0.0866345	0.0068006		AT1G11700	0.00409469	0.00392	0.00470749		AT1G04913	0.00101996	0.00410514	0.00567793		AT1G30620	0.182813	0.244535	0.0171256		AT1G11700	0.00294496	0.00452764	0.00444607
AT1G04917	0.00264781	0.00341196	0.00337932		AT1G30640	0.277836	0.003772	0.00421131		AT1G11730	0.00276235	0.00349951	0.00335667		AT1G04917	0.00315762	0.00266744	0.0049621		AT1G30640	0.282414	0.0538696	0.00736246		AT1G11730	0.0031552	0.00319081	0.00440837		AT1G04917	0.00150467	0.00387411	0.00382574		AT1G30640	0.28908	0.187951	0.0163944		AT1G11730	0.00669954	0.00358401	0.00554191
AT1G04920	0.0607531	0.00452362	0.00415709		AT1G30680	0.493462	0.00442139	0.00411184		AT1G11740	0.00369381	0.00398188	0.00441979		AT1G04920	0.0880759	0.00363665	0.00424199		AT1G30680	0.492649	0.116943	0.0110536		AT1G11740	0.00629965	0.00289302	0.00441911		AT1G04920	0.0935241	0.00544903	0.00452567		AT1G30680	0.486576	0.288535	0.0225081		AT1G11740	0.00333434	0.00275159	0.00436078
AT1G04923	0.330973	0.0100991	0.00520543		AT1G30690	0.488147	0.00366874	0.00324468		AT1G11765	0.00317094	0.00190674	0.00328443		AT1G04923	0.331463	0.00669746	0.00558195		AT1G30690	0.475001	0.042504	0.00440589		AT1G11765	0.00330247	0.00485732	0.005409		AT1G04923	0.34577	0.0112585	0.00448211		AT1G30690	0.49258	0.162036	0.0103419		AT1G11765	0.00608076	0.00302903	0.00563838
AT1G04927	0.00710866	0.00340678	0.00314285		AT1G30755	0.174738	0.00487501	0.00384854		AT1G11810	0.0100246	0.00469752	0.00506674		AT1G04927	0.00346939	0.00253995	0.00675652		AT1G30755	0.194404	0.0108128	0.00456995		AT1G11810	0.00373763	0.00417348	0.00285691		AT1G04927	0.00340693	0.00364537	0.009861		AT1G30755	0.192731	0.080942	0.00697149		AT1G11810	0.00336377	0.00508386	0.00424284
AT1G04930	0.0855706	0.0039895	0.00391264		AT1G30810	0.279368	0.00458405	0.0036721		AT1G11840	0.0260226	0.00488212	0.00381822		AT1G04930	0.104167	0.0070056	0.00436621		AT1G30810	0.278104	0.0327674	0.00492124		AT1G11840	0.0196686	0.00457732	0.00427776		AT1G04930	0.12312	0.0811885	0.00780759		AT1G30810	0.284377	0.125132	0.00742032		AT1G11840	0.0226085	0.00449127	0.00460823
AT1G04933	0.250632	0.00382652	0.003278		AT1G30820	0.236264	0.0039621	0.00379081		AT1G11850	0.00629165	0.00344091	0.00444232		AT1G04933	0.204398	0.0035845	0.00413818		AT1G30820	0.281534	0.0640771	0.00793689		AT1G11850	0.0122975	0.00222214	0.0050379		AT1G04933	0.183635	0.00435774	0.00441532		AT1G30820	0.314433	0.127926	0.0109785		AT1G11850	0.00320408	0.00626926	0.0037824
AT1G04937	0.00431238	0.00444444	0.00428913		AT1G30825	0.348919	0.00435455	0.00409541		AT1G11915	0.0247352	0.0041966	0.00409075		AT1G04937	0.00612194	0.00714286	0.0064322		AT1G30825	0.329393	0.0423581	0.00509545		AT1G11915	0.0188107	0.00490277	0.00408738		AT1G04937	0	0.0141908	0.00547422		AT1G30825	0.33283	0.0604308	0.00522193		AT1G11915	0.0101224	0.00494738	0.00448677
AT1G04940	0.0852987	0.00280712	0.004375		AT1G30870	0.241637	0.00400638	0.0037216		AT1G11920	0.00380488	0.00351563	0.00341328		AT1G04940	0.0790758	0.00516472	0.00411904		AT1G30870	0.220892	0.00898526	0.00368285		AT1G11920	0.00399744	0.00352611	0.0037958		AT1G04940	0.0881191	0.00568863	0.00490744		AT1G30870	0.241882	0.0110971	0.00465106		AT1G11920	0.00279035	0.00423054	0.00531075
AT1G04943	0.00399216	0.00738224	0.00341753		AT1G30890	0.192497	0.00653984	0.00405315		AT1G11970	0.00406675	0.00194194	0.00376006		AT1G04943	0.00335843	0.00120192	0.00370113		AT1G30890	0.239915	0.0490779	0.00521911		AT1G11970	0.00376382	0.00280707	0.00415585		AT1G04943	0	0.00355543	0.00371587		AT1G30890	0.226787	0.0239097	0.0047829		AT1G11970	0.00217549	0.0035884	0.00461796
AT1G04945	0.115572	0.00359337	0.00385406		AT1G30970	0.256055	0.00407525	0.0035821		AT1G11980	0.0021845	0.00412047	0.00379275		AT1G04945	0.112151	0.0178567	0.0046969		AT1G30970	0.227496	0.014875	0.00459676		AT1G11980	0.0033524	0.00240566	0.00369859		AT1G04945	0.127434	0.0738098	0.00741786		AT1G30970	0.221254	0.126961	0.00772169		AT1G11980	0.00444674	0.00213539	0.00499304
AT1G04947	0.00449536	0.00435373	0.00396624		AT1G31010	0.297674	0.00526368	0.00356786		AT1G12010	0.0042733	0.00614399	0.00395653		AT1G04947	0.00458707	0.00279288	0.0076525		AT1G31010	0.260625	0.0166671	0.00545901		AT1G12010	0.00428494	0.00281183	0.00422682		AT1G04947	0	0.00404668	0.00618518		AT1G31010	0.251425	0.0872696	0.00687545		AT1G12010	0.00366476	0.00403047	0.00447792
AT1G04950	0.25929	0.00437404	0.00378028		AT1G31120	0.540551	0.00493541	0.00453704		AT1G12020	0.131291	0.0638871	0.0390993		AT1G04950	0.264464	0.212661	0.0124584		AT1G31120	0.504694	0.129527	0.00996165		AT1G12020	0.151471	0.0880848	0.049313		AT1G04950	0.261521	0.31569	0.0162077		AT1G31120	0.481805	0.174963	0.0139196		AT1G12020	0.0659642	0.0207149	0.014712
AT1G04953	0.269891	0.00240763	0.00460747		AT1G31190	0.423762	0.0051899	0.00359749		AT1G12030	0.00366669	0.00500657	0.00362124		AT1G04953	0.263354	0.00932891	0.00363829		AT1G31190	0.403342	0.186724	0.0109513		AT1G12030	0.00430316	0.00431483	0.00372959		AT1G04953	0.29929	0.0220196	0.00571799		AT1G31190	0.411946	0.213495	0.0102011		AT1G12030	0.00314991	0.00634484	0.00316482
AT1G04957	0.00307809	0.00296386	0.00468737		AT1G31220	0.227693	0.00648402	0.00391863		AT1G12060	0.00338198	0.0035992	0.0032202		AT1G04957	0.00142194	0.00461599	0.00410752		AT1G31220	0.270239	0.00868717	0.00392446		AT1G12060	0.00314846	0.00309155	0.00452579		AT1G04957	0.0026099	0.00259413	0.00356872		AT1G31220	0.276585	0.0258463	0.00487698		AT1G12060	0.00360275	0.00378055	0.00490956
AT1G04960	0.105825	0.00434105	0.0039414		AT1G31230	0.338421	0.00395538	0.00433098		AT1G12064	0.00342701	0.00219874	0.00239487		AT1G04960	0.137413	0.00924512	0.00403015		AT1G31230	0.333158	0.0789274	0.00700802		AT1G12064	0.00304667	0.00454179	0.00585049		AT1G04960	0.121672	0.090566	0.00575625		AT1G31230	0.320339	0.182307	0.0131345		AT1G12064	0.00563431	0.00282299	0.00393937
AT1G04963	0.00284235	0.00298195	0.00505737		AT1G31280	0.273768	0.00486543	0.00411686		AT1G12070	0.00406122	0.00329097	0.00356478		AT1G04963	0.00550146	0.00346317	0.00395096		AT1G31280	0.244372	0.00559401	0.00426019		AT1G12070	0.00482441	0.00471255	0.00457942		AT1G04963	0.00159139	0.00407213	0.00480055		AT1G31280	0.243857	0.00604175	0.00468932		AT1G12070	0.0096829	0.00501711	0.00384863
AT1G04967	0.00308349	0.00266566	0.00360031		AT1G31300	0.231969	0.00520436	0.00422164		AT1G12080	0.00599349	0.00397436	0.00435147		AT1G04967	0.00122967	0.0010395	0.00453025		AT1G31300	0.226442	0.0138176	0.00593421		AT1G12080	0.00261626	0.00185606	0.00383201		AT1G04967	0.00239265	0.00102564	0.00395198		AT1G31300	0.211607	0.0208133	0.00529831		AT1G12080	0.00688003	0.00317847	0.00347903
AT1G04970	0.0168269	0.0033248	0.00398184		AT1G31360	0.369211	0.00424065	0.00384328		AT1G12090	0.00248433	0.00538918	0.00391203		AT1G04970	0.0255705	0.00405251	0.00474257		AT1G31360	0.404772	0.252229	0.0188311		AT1G12090	0.00184073	0.00253915	0.00696067		AT1G04970	0.0302376	0.00312381	0.00408433		AT1G31360	0.401537	0.338308	0.026057		AT1G12090	0.00552974	0.00711012	0.00486114
AT1G04973	0.106079	0.00231705	0.00318838		AT1G31420	0.537103	0.00460418	0.0040233		AT1G12100	0.00180949	0.00269925	0.00461116		AT1G04973	0.00422298	0.00346083	0.00518791		AT1G31420	0.51313	0.0560982	0.00578075		AT1G12100	0.00936857	0.00254343	0.00577661		AT1G04973	0.00525529	0.00734213	0.00549768		AT1G31420	0.504729	0.218636	0.00921919		AT1G12100	0.00273998	0.00474386	0.00373512
AT1G04977	0.691705	0.00361211	0.00444133		AT1G31430	0.414342	0.00482305	0.00376304		AT1G12110	0.00339888	0.00392015	0.00414652		AT1G04977	0.658508	0.00738842	0.00490412		AT1G31430	0.400129	0.0256744	0.00370681		AT1G12110	0.00310502	0.00400404	0.00464986		AT1G04977	0.678807	0.0191341	0.00460095		AT1G31430	0.423885	0.0248398	0.00538902		AT1G12110	0.00284979	0.00357731	0.00400013
AT1G04980	0.00347586	0.00373133	0.00365951		AT1G31440	0.297192	0.00474409	0.00416484		AT1G12130	0.00319102	0.00317481	0.00434829		AT1G04980	0.0180353	0.00519585	0.00397654		AT1G31440	0.301535	0.0529153	0.00595563		AT1G12130	0.00471756	0.00400798	0.00479285		AT1G04980	0.0294811	0.0125063	0.00504998		AT1G31440	0.297206	0.126709	0.00676614		AT1G12130	0.00439191	0.005237	0.0050417
AT1G04983	0	0.0023088	0.00506386		AT1G31470	0.338364	0.00374967	0.00408435		AT1G12160	0.0202038	0.00330817	0.00468811		AT1G04983	0	0.00487892	0.00439839		AT1G31470	0.354524	0.0974038	0.00695322		AT1G12160	0.0108901	0.00609332	0.0053619		AT1G04983	0	0	0.00677661		AT1G31470	0.311038	0.106989	0.00595204		AT1G12160	0.00325545	0.00340033	0.00471214
AT1G04985	0.166407	0.00306645	0.00429409		AT1G31480	0.451921	0.00458897	0.00380045		AT1G12170	0.0178827	0.00531687	0.005499		AT1G04985	0.169892	0.0291121	0.00548878		AT1G31480	0.427522	0.113168	0.00955286		AT1G12170	0.00369772	0.00235763	0.00420043		AT1G04985	0.167033	0.0621433	0.00633865		AT1G31480	0.442851	0.391511	0.0245439		AT1G12170	0.00246281	0.00377042	0.00630647
AT1G04987	0.00428664	0.00424808	0.00506291		AT1G31490	0.588838	0.00512075	0.00420842		AT1G12180	0.00405512	0.00459903	0.00359077		AT1G04987	0	0.00574269	0.00302247		AT1G31490	0.537527	0.0662203	0.00769261		AT1G12180	0.00552702	0.00460502	0.00325777		AT1G04987	0	0	0.0103816		AT1G31490	0.533638	0.155199	0.0142614		AT1G12180	0.00175342	0.00417718	0.00422926
AT1G04990	0.0144183	0.00384834	0.00420219		AT1G31500	0.298932	0.00389821	0.00398675		AT1G12190	0.00370904	0.00214433	0.00388471		AT1G04990	0.0218976	0.00441146	0.00456415		AT1G31500	0.301797	0.140645	0.0100914		AT1G12190	0.015064	0.00644344	0.00447634		AT1G04990	0.0337595	0.00637251	0.00445024		AT1G31500	0.29595	0.225072	0.0147226		AT1G12190	0.00136445	0.0022559	0.00558186
AT1G04993	0.0144183	0.00384834	0.00420219		AT1G31600	0.446315	0.00610207	0.00543658		AT1G12200	0.00314495	0.00490965	0.00472936		AT1G04993	0.0218976	0.00441146	0.00456415		AT1G31600	0.4595	0.0809176	0.00965401		AT1G12200	0.00634392	0.00522027	0.00458119		AT1G04993	0.0337595	0.00637251	0.00445024		AT1G31600	0.47433	0.136118	0.0110778		AT1G12200	0.00611486	0.00347858	0.00515549
AT1G04997	0.00433758	0.00550552	0.00468453		AT1G31650	0.414918	0.00435301	0.00394218		AT1G12211	0.131254	0.00343281	0.00343124		AT1G04997	0.00385346	0.00322872	0.00535939		AT1G31650	0.449679	0.246477	0.0103393		AT1G12211	0.138669	0.0372794	0.00613064		AT1G04997	0.00277542	0.00276369	0.00250154		AT1G31650	0.45172	0.318244	0.011861		AT1G12211	0.130356	0.0296556	0.00547438
AT1G05000	0.00286941	0.00389095	0.00353207		AT1G31730	0.310492	0.00390555	0.00426053		AT1G12244	0.00327605	0.00353207	0.00372516		AT1G05000	0.0034379	0.00349631	0.00406766		AT1G31730	0.303886	0.0356668	0.00548024		AT1G12244	0.00311452	0.00267161	0.00424703		AT1G05000	0.00396022	0.00522893	0.00354395		AT1G31730	0.309641	0.255326	0.0113762		AT1G12244	0.00143996	0.00222137	0.00475129
AT1G05003	0.00420897	0.00580444	0.0028484		AT1G31750	0.433984	0.0362831	0.00896174		AT1G12260	0.0187217	0.00302742	0.00370207		AT1G05003	0.00194258	0.00263005	0.0042521		AT1G31750	0.418722	0.0267062	0.00950038		AT1G12260	0.01632	0.00415782	0.00429737		AT1G05003	0.00217091	0.00510204	0.00439736		AT1G31750	0.271665	0.0161282	0.00652901		AT1G12260	0.00442095	0.00468373	0.00518503
AT1G05005	0.00348126	0.00272789	0.00317212		AT1G31780	0.234363	0.00399515	0.00372239		AT1G12310	0.00360025	0.00331237	0.00409705		AT1G05005	0.0384425	0.00857503	0.00501144		AT1G31780	0.263674	0.0816425	0.00690223		AT1G12310	0.00323927	0.00343414	0.00555496		AT1G05005	0.0424389	0.00207576	0.00520712		AT1G31780	0.259256	0.144498	0.00737621		AT1G12310	0.00369048	0.00293332	0.00490314
AT1G05007	0.00204963	0.00140056	0.00346234		AT1G31800	0.220822	0.00365484	0.00375106		AT1G12320	0.00287236	0.00365409	0.00392261		AT1G05007	0.0012247	0.0112795	0.00587353		AT1G31800	0.233256	0.0452526	0.00617014		AT1G12320	0.0035195	0.00378349	0.00509315		AT1G05007	0.00297018	0	0.0120744		AT1G31800	0.228655	0.0906517	0.00677072		AT1G12320	0.00367242	0.00371816	0.00444358
AT1G05010	0.00280811	0.0037754	0.00365939		AT1G31810	0.527626	0.00461898	0.00443023		AT1G12330	0.00457277	0.0036348	0.00398254		AT1G05010	0.0032825	0.00408318	0.00439848		AT1G31810	0.557455	0.246817	0.0195731		AT1G12330	0.00477247	0.00392106	0.00407362		AT1G05010	0.00405496	0.00433551	0.00509329		AT1G31810	0.564934	0.432759	0.0352559		AT1G12330	0.00425969	0.00252541	0.00474155
AT1G05013	0	0	0.0025314		AT1G31817	0.257636	0.00295564	0.0039132		AT1G12340	0.00935032	0.00263251	0.00491754		AT1G05013	0	0	0.00432961		AT1G31817	0.226743	0.0288906	0.00451045		AT1G12340	0.00232826	0.00168425	0.00300699		AT1G05013	0	0	0.00611005		AT1G31817	0.238453	0.101247	0.00538102		AT1G12340	0.00503499	0.00551631	0.00754144
AT1G05017	0.00413097	0.00318368	0.0021254		AT1G31830	0.241971	0.00348668	0.00400196		AT1G12400	0.00421438	0.00357684	0.00376276		AT1G05017	0.00183402	0.0211756	0.0105461		AT1G31830	0.242179	0.0230789	0.00473496		AT1G12400	0.00444281	0.00342506	0.00434908		AT1G05017	0.00483111	0.00295252	0.0102121		AT1G31830	0.250909	0.0166031	0.00422764		AT1G12400	0.00411848	0.00358435	0.00425233
AT1G05020	0.0329442	0.00351647	0.00349376		AT1G31850	0.341415	0.00674639	0.00429098		AT1G12411	0.0044152	0.000550055	0.00294314		AT1G05020	0.0337302	0.00381445	0.0036967		AT1G31850	0.376146	0.0597496	0.0055891		AT1G12411	0.00216711	0.00210006	0.00259847		AT1G05020	0.0303554	0.00428029	0.00373172		AT1G31850	0.372894	0.123686	0.00808838		AT1G12411	0.00252525	0.00388007	0.0034015
AT1G05023	0.00343308	0.00345751	0.0039842		AT1G31860	0.199573	0.00393789	0.00385905		AT1G12420	0.00450689	0.00357194	0.00405627		AT1G05023	0.0123428	0.00254598	0.00167516		AT1G31860	0.231725	0.00495912	0.00444385		AT1G12420	0.00799599	0.00257427	0.00502951		AT1G05023	0.000925926	0.00680807	0.00632095		AT1G31860	0.217292	0.0057212	0.00463746		AT1G12420	0.00441092	0.00399736	0.0063588
AT1G05027	0.00260015	0.0062667	0.00506723		AT1G31870	0.355019	0.00423792	0.00365695		AT1G12440	0.00285575	0.00305718	0.004108		AT1G05027	0.00527023	0.00183891	0.00429932		AT1G31870	0.36992	0.127874	0.00950596		AT1G12440	0.00467294	0.00435177	0.00548224		AT1G05027	0.00880288	0.00159612	0.00364624		AT1G31870	0.38631	0.305582	0.0149321		AT1G12440	0.00363878	0.00265315	0.00413047
AT1G05030	0.207839	0.0328264	0.0639671		AT1G31910	0.238459	0.00461597	0.00366645		AT1G12450	0.00363007	0.00273642	0.00375949		AT1G05030	0.208977	0.092618	0.0738805		AT1G31910	0.235966	0.0410955	0.00521633		AT1G12450	0.00696465	0.00413197	0.00421603		AT1G05030	0.195255	0.150862	0.0652336		AT1G31910	0.224045	0.156026	0.00828832		AT1G12450	0.0196194	0.00496262	0.00485771
AT1G05033	0.000483559	0.00287051	0.00249478		AT1G31930	0.462979	0.00440046	0.00346934		AT1G12500	0.00335547	0.00420494	0.00399069		AT1G05033	0.027658	0.00188466	0.00456435		AT1G31930	0.451497	0.0543174	0.00591435		AT1G12500	0.00348755	0.0023877	0.00670237		AT1G05033	0.0990657	0.0029689	0.00179916		AT1G31930	0.435067	0.121961	0.00870291		AT1G12500	0.00530333	0.00243099	0.00459335
AT1G05035	0.646971	0.344744	0.195605		AT1G32090	0.304323	0.00419971	0.00428626		AT1G12540	0.00391896	0.00485074	0.00374865		AT1G05035	0.675677	0.401527	0.215417		AT1G32090	0.31208	0.0314523	0.00531961		AT1G12540	0.00273306	0.00317296	0.00519324		AT1G05035	0.638377	0.237648	0.117568		AT1G32090	0.317087	0.129596	0.00881817		AT1G12540	0.00205263	0.00448543	0.00501261
AT1G05037	0.00350775	0.000957854	0.00313048		AT1G32120	0.25971	0.00368152	0.00369374		AT1G12550	0.00310354	0.00268731	0.00339794		AT1G05037	0.00119635	0.0018343	0.00438854		AT1G32120	0.239284	0.0191238	0.00455775		AT1G12550	0.00390511	0.00325741	0.0049685		AT1G05037	0.00423874	0.00807469	0.0034366		AT1G32120	0.227169	0.00818978	0.00419766		AT1G12550	0.00261455	0.00394647	0.0041727
AT1G05040	0.0265355	0.00387312	0.00413485		AT1G32130	0.372591	0.00379168	0.00346951		AT1G12560	0.00233867	0.00358661	0.00467262		AT1G05040	0.0162285	0.0063331	0.00548523		AT1G32130	0.372012	0.137597	0.00637819		AT1G12560	0.0161927	0.00427495	0.00453669		AT1G05040	0.00467669	0.00432498	0.00481943		AT1G32130	0.380728	0.307642	0.0109276		AT1G12560	0.00441163	0.0046542	0.00521702
AT1G05043	0.0667203	0.00515994	0.00293016		AT1G32150	0.247421	0.00446923	0.00375662		AT1G12570	0.00239953	0.00368876	0.00368572		AT1G05043	0.168753	0.212016	0.0118583		AT1G32150	0.258848	0.0618015	0.00575161		AT1G12570	0.00430018	0.00369022	0.00519947		AT1G05043	0.00561505	0.019851	0.00488573		AT1G32150	0.278673	0.20403	0.00805867		AT1G12570	0.00442563	0.0032671	0.00497827
AT1G05047	0.407623	0.00296399	0.00243656		AT1G32160	0.440112	0.00533417	0.00438674		AT1G12600	0.00309979	0.0032354	0.0042212		AT1G05047	0.47929	0.0284258	0.00389139		AT1G32160	0.403554	0.0210535	0.00377927		AT1G12600	0.00859657	0.00477448	0.00508049		AT1G05047	0.572266	0.164576	0.00883529		AT1G32160	0.413506	0.0665932	0.00432422		AT1G12600	0.0190061	0.00248411	0.00432136
AT1G05053	0.00245151	0	0.00508878		AT1G32230	0.295798	0.00396997	0.00408108		AT1G12610	0.00405412	0.00432325	0.00314493		AT1G05053	0.00918283	0.0055374	0.00533134		AT1G32230	0.304003	0.117414	0.00792698		AT1G12610	0.00401812	0.0029038	0.00396039		AT1G05053	0.00233443	0.00204918	0.00250139		AT1G32230	0.288774	0.234175	0.00929518		AT1G12610	0.00568882	0.00240715	0.00402042
AT1G05055	0.21415	0.00355892	0.00334618		AT1G32260	0.346186	0.00402614	0.00391809		AT1G12615	0.00582463	0.00591861	0.00409664		AT1G05055	0.19202	0.0604472	0.00470329		AT1G32260	0.370996	0.15153	0.00868344		AT1G12615	0.124579	0.0233705	0.00817415		AT1G05055	0.188727	0.0518853	0.00470214		AT1G32260	0.355174	0.18649	0.00960645		AT1G12615	0.208063	0.0269103	0.00861936
AT1G05057	0.00517361	0.00496501	0.00485741		AT1G32330	0.326465	0.00470294	0.00376358		AT1G12630	0.00387361	0.00253105	0.00363644		AT1G05057	0.00494921	0.00423906	0.0073289		AT1G32330	0.302507	0.0569721	0.00584908		AT1G12630	0.00636347	0.00638271	0.00633516		AT1G05057	0.00602734	0.0148502	0.00819936		AT1G32330	0.301744	0.143234	0.00861767		AT1G12630	0.0038049	0.00315426	0.00472659
AT1G05060	0.0940965	0.00392117	0.00397962		AT1G32361	0.284592	0.00330492	0.00397603		AT1G12660	0.0034151	0.0059057	0.00415131		AT1G05060	0.0866175	0.00609008	0.00420462		AT1G32361	0.227062	0.0101571	0.00328115		AT1G12660	0.002261	0.00280773	0.00256854		AT1G05060	0.0928003	0.00636469	0.0044086		AT1G32361	0.208257	0.00849105	0.00337457		AT1G12660	0.00694716	0.00194537	0.00490758
AT1G05063	0.0054806	0.00496501	0.00477907		AT1G32410	0.155125	0.00401946	0.00405337		AT1G12663	0.00569259	0.00249638	0.0047034		AT1G05063	0.00488663	0.00423906	0.00721069		AT1G32410	0.15661	0.00533658	0.00483518		AT1G12663	0.000881834	0.002739	0.0046528		AT1G05063	0.00535763	0.0148502	0.00823169		AT1G32410	0.166265	0.00449802	0.00447154		AT1G12663	0.000544662	0.00293946	0.00300156
AT1G05065	0.00359172	0.00496293	0.0030302		AT1G32415	0.495434	0.00263739	0.00398108		AT1G12665	0.00386041	0.00263158	0.00361754		AT1G05065	0.00296793	0.00196724	0.0048663		AT1G32415	0.513854	0.203271	0.01463		AT1G12665	0.00260135	0.00398671	0.004154		AT1G05065	0.00706416	0.00831896	0.00617235		AT1G32415	0.509413	0.325999	0.0265681		AT1G12665	0.0116113	0	0.00686896
AT1G05067	0.00292381	0.00600738	0.00444697		AT1G32440	0.451233	0.00501805	0.00372293		AT1G12672	0.00463087	0.00430255	0.00352185		AT1G05067	0.00440392	0.00293359	0.00591628		AT1G32440	0.449665	0.123227	0.0111055		AT1G12672	0.00443228	0.00473914	0.0072471		AT1G05067	0.0072871	0.00175439	0.00346387		AT1G32440	0.451255	0.271087	0.0182834		AT1G12672	0.00343823	0.00344967	0.00281073
AT1G05070	0.155471	0.00515075	0.00409801		AT1G32450	0.202144	0.00456474	0.00404243		AT1G12710	0.00316267	0.00363691	0.00419287		AT1G05070	0.157473	0.00518747	0.00357689		AT1G32450	0.241754	0.130758	0.00977519		AT1G12710	0.00388055	0.00464665	0.0050782		AT1G05070	0.153952	0.00943288	0.00535041		AT1G32450	0.231919	0.141014	0.0119542		AT1G12710	0.00361425	0.00359091	0.00382186
AT1G05073	0.00364673	0.00613031	0.00360572		AT1G32490	0.483185	0.00377718	0.00414817		AT1G12750	0.0559404	0.00415708	0.0037359		AT1G05073	0.00466531	0.00338491	0.00500431		AT1G32490	0.491157	0.136402	0.0120004		AT1G12750	0.0741152	0.00437587	0.00475694		AT1G05073	0.00420635	0.00202429	0.0055422		AT1G32490	0.495729	0.411193	0.0282135		AT1G12750	0.0825986	0.0107469	0.00422423
AT1G05077	0.00342466	0.00290087	0.00303394		AT1G32520	0.227674	0.00350527	0.0044015		AT1G12780	0.0207489	0.0038863	0.00383318		AT1G05077	0	0.00410148	0.00605102		AT1G32520	0.355639	0.00312367	0.00482014		AT1G12780	0.00230157	0.00376539	0.00501		AT1G05077	0.00563231	0.00339782	0.00470208		AT1G32520	0.254958	0.0050968	0.0051006		AT1G12780	0.00262236	0.0101873	0.00599304
AT1G05080	0.00267373	0.00326441	0.00384946		AT1G32530	0.291574	0.00466503	0.00398422		AT1G12805	0.0048814	0.00262442	0.0049365		AT1G05080	0.0100132	0.00584472	0.00435105		AT1G32530	0.308831	0.0509883	0.00630539		AT1G12805	0.00336165	0.00397959	0.00256628		AT1G05080	0.0214815	0.00926842	0.00464238		AT1G32530	0.321047	0.308935	0.0130447		AT1G12805	0.0144646	0.00322394	0.00529836
AT1G05083	0.00409209	0.0037891	0.00399293		AT1G32610	0.404316	0.00497868	0.00483945		AT1G12810	0.0270649	0.00320992	0.0032782		AT1G05083	0.00216534	0.00444703	0.0043667		AT1G32610	0.353376	0.0195965	0.00554692		AT1G12810	0.00519465	0.00416609	0.00523428		AT1G05083	0.00281731	0.00270227	0.00448116		AT1G32610	0.324225	0.0198381	0.00569089		AT1G12810	0.00419891	0.0049023	0.00551452
AT1G05085	0.00460739	0.00297981	0.00476694		AT1G32730	0.16434	0.0030991	0.00379918		AT1G12830	0.0047049	0.00303147	0.00322709		AT1G05085	0.00485495	0.0030223	0.0047836		AT1G32730	0.170882	0.0437595	0.00506591		AT1G12830	0.00312025	0.00404241	0.00430494		AT1G05085	0.00288441	0.00228434	0.00379829		AT1G32730	0.168524	0.0976294	0.00539477		AT1G12830	0.00551771	0.00299175	0.00479617
AT1G05087	0.198862	0.0017528	0.00221868		AT1G32750	0.451578	0.00449137	0.00390631		AT1G12845	0.00330897	0.00319055	0.00404438		AT1G05087	0.215455	0.0324174	0.00495103		AT1G32750	0.4673	0.167106	0.0112388		AT1G12845	0.00916552	0.00401644	0.00468412		AT1G05087	0.229279	0.135925	0.00570022		AT1G32750	0.470666	0.419251	0.0232865		AT1G12845	0.00177268	0.00350487	0.00459595
AT1G05090	0.928752	0	0.00256952		AT1G32810	0.545147	0.00451397	0.00415389		AT1G12855	0.00277304	0.00475397	0.00326952		AT1G05090	0.958333	0.266694	0.010119		AT1G32810	0.570231	0.398032	0.0328967		AT1G12855	0.00367568	0.00388953	0.00397727		AT1G05090	0.463964	0.481979	0.0183386		AT1G32810	0.540851	0.479317	0.0374852		AT1G12855	0.00422028	0.00424415	0.00457095
AT1G05093	0.00168677	0.00272027	0.00399558		AT1G32880	0.387858	0.00398142	0.00329159		AT1G12860	0.0038095	0.00444276	0.00312368		AT1G05093	0.00106631	0.00166667	0.00320325		AT1G32880	0.346704	0.0491841	0.00754063		AT1G12860	0.00337482	0.00328128	0.00351971		AT1G05093	0.000622665	0.00104167	0.00480999		AT1G32880	0.400841	0.0973008	0.012089		AT1G12860	0.00529946	0.00380272	0.00437749
AT1G05097	0.00352941	0.00192472	0.00402178		AT1G32900	0.252214	0.00386869	0.00420856		AT1G12870	0.0209311	0.00384057	0.00416639		AT1G05097	0.00402891	0.00209565	0.00189145		AT1G32900	0.245856	0.0216886	0.00623216		AT1G12870	0.00309442	0.00272603	0.00438159		AT1G05097	0.0014174	0.00313457	0.00568297		AT1G32900	0.304224	0.1709	0.014258		AT1G12870	0.00584053	0.00485041	0.00551956
AT1G05100	0.00427565	0.00240812	0.00482954		AT1G32940	0.48209	0.00590268	0.00385546		AT1G12880	0.0455767	0.00404688	0.0037541		AT1G05100	0.00427565	0.00259758	0.00422283		AT1G32940	0.490013	0.217546	0.0150255		AT1G12880	0.0249856	0.00707416	0.00499323		AT1G05100	0.00367901	0.00326267	0.00391637		AT1G32940	0.47382	0.393033	0.022941		AT1G12880	0.0192729	0.0053109	0.00434311
AT1G05103	0.00340528	0.0036116	0.00524844		AT1G33050	0.309127	0.00511793	0.00393215		AT1G12890	0.00174363	0.00456327	0.00382713		AT1G05103	0.00498739	0.00378438	0.00316362		AT1G33050	0.338102	0.12108	0.00658779		AT1G12890	0.00342544	0.00351628	0.00402066		AT1G05103	0.00531977	0.00387457	0.00400023		AT1G33050	0.307853	0.0938727	0.00581428		AT1G12890	0.00350818	0.00216675	0.00366351
AT1G05107	0.00508812	0.00337117	0.00553829		AT1G33340	0.541161	0.00689271	0.00543402		AT1G12900	0.00390945	0.00415861	0.00373062		AT1G05107	0.00440683	0.00344086	0.00377381		AT1G33340	0.593921	0.132065	0.018424		AT1G12900	0.00353035	0.00305789	0.0047487		AT1G05107	0.0044834	0.00456524	0.00457174		AT1G33340	0.517003	0.348388	0.0381867		AT1G12900	0.00294199	0.00621236	0.00378911
AT1G05113	0.00224719	0.00425207	0.00319044		AT1G33390	0.613208	0.00452429	0.00413255		AT1G12910	0.00237532	0.00488698	0.00415652		AT1G05113	0.00584882	0.0107127	0.00245266		AT1G33390	0.619897	0.225522	0.0164604		AT1G12910	0.00335034	0.00432663	0.00447819		AT1G05113	0.00396098	0.00444385	0.00618886		AT1G33390	0.605155	0.289119	0.0212583		AT1G12910	0.00306775	0.00394763	0.00444079
AT1G05117	0.00324994	0.00487875	0.00363585		AT1G33400	0.218223	0.00447381	0.00363064		AT1G12940	0.00389675	0.00278732	0.0038171		AT1G05117	0.00336584	0.012773	0.00354736		AT1G33400	0.229472	0.197803	0.0121899		AT1G12940	0.00400315	0.00306914	0.00410897		AT1G05117	0.00265221	0.00359587	0.00438493		AT1G33400	0.246411	0.381357	0.0237445		AT1G12940	0.0033385	0.00269705	0.00468229
AT1G05120	0.267813	0.00384159	0.00384434		AT1G33410	0.357681	0.00378414	0.00385542		AT1G12950	0.0494407	0.00361781	0.00452847		AT1G05120	0.257019	0.0679034	0.00734672		AT1G33410	0.390464	0.190364	0.0167815		AT1G12950	0.0496114	0.00540361	0.00377929		AT1G05120	0.25735	0.256697	0.016228		AT1G33410	0.350124	0.352601	0.0274994		AT1G12950	0.0455533	0.00625181	0.00424874
AT1G05123	0	0.00191085	0.00492044		AT1G33480	0.325266	0.00478162	0.00382936		AT1G12960	0.00498061	0.00582503	0.00485994		AT1G05123	0.260313	0.0277467	0.00510265		AT1G33480	0.309799	0.0302615	0.00602423		AT1G12960	0.00439637	0.00534983	0.00234604		AT1G05123	0	0.291187	0.0133731		AT1G33480	0.266855	0.132525	0.00614806		AT1G12960	0.00253473	0.00271688	0.00429977
AT1G05127	0.00574415	0.00422267	0.00461546		AT1G33680	0.396024	0.00526663	0.00412493		AT1G12980	0.00313287	0.00333471	0.00389188		AT1G05127	0.0031485	0.00183824	0.00493633		AT1G33680	0.451447	0.214431	0.0181892		AT1G12980	0.00317437	0.00336778	0.00442669		AT1G05127	0.00602768	0.00409304	0.0109761		AT1G33680	0.429153	0.34379	0.0247362		AT1G12980	0.00452354	0.00385736	0.00515199
AT1G05133	0.00262229	0.00683076	0.00448134		AT1G33700	0.366827	0.00478107	0.00394555		AT1G13080	0.00403753	0.00438626	0.00412018		AT1G05133	0.00373631	0.00404069	0.00435085		AT1G33700	0.389959	0.0317073	0.0078228		AT1G13080	0.0119296	0.003052	0.00424308		AT1G05133	0.00253871	0.00636598	0.00541266		AT1G33700	0.368666	0.058517	0.0138769		AT1G13080	0.0130064	0.00535128	0.00459937
AT1G05136	0.00427559	0	0.0040033		AT1G33770	0.343227	0.00524399	0.00362266		AT1G13090	0.00517823	0.00280296	0.00370714		AT1G05136	0.00715726	0.00295858	0.00441453		AT1G33770	0.287791	0.0344687	0.00705105		AT1G13090	0.00442122	0.00313244	0.00436506		AT1G05136	0.00224446	0.0134234	0.00347583		AT1G33770	0.298301	0.039075	0.00663471		AT1G13090	0.00328028	0.00302007	0.00361437
AT1G05137	0.00874213	0	0.00327967		AT1G33980	0.39851	0.00478127	0.00393324		AT1G13100	0.0237098	0.00492631	0.00358834		AT1G05137	0	0	0.00808709		AT1G33980	0.435467	0.243516	0.0103128		AT1G13100	0.0150844	0.00398692	0.00437426		AT1G05137	0.015489	0	0.0100481		AT1G33980	0.419149	0.385435	0.0124079		AT1G13100	0.00328633	0.00487841	0.00461282
AT1G05140	0.00347431	0.00366999	0.00351644		AT1G33990	0.202848	0.00311732	0.00353491		AT1G13110	0.00358768	0.00427044	0.00357935		AT1G05140	0.00282496	0.00432138	0.0039231		AT1G33990	0.219656	0.0188281	0.00517405		AT1G13110	0.0233941	0.00395526	0.00388614		AT1G05140	0.00972009	0.00360622	0.00352337		AT1G33990	0.219719	0.138259	0.00853788		AT1G13110	0.020901	0.00408176	0.00457335
AT1G05143	0.00236128	0.00457934	0.00442439		AT1G34020	0.251552	0.00631268	0.0037659		AT1G13200	0.00702721	0.00251495	0.00407198		AT1G05143	0.00596372	0.0113462	0.00506741		AT1G34020	0.276872	0.16536	0.009386		AT1G13200	0.0023686	0.00341443	0.00417086		AT1G05143	0.0125855	0.0180788	0.00523346		AT1G34020	0.247167	0.156904	0.0101267		AT1G13200	0.00365659	0.0058019	0.00400035
AT1G05147	0.019502	0.00595708	0.00356997		AT1G34065	0.418318	0.00523596	0.0038194		AT1G13230	0.00381188	0.00311834	0.00359077		AT1G05147	0.00270227	0.00315734	0.00371935		AT1G34065	0.447709	0.276404	0.0279521		AT1G13230	0.00350185	0.00536125	0.00406087		AT1G05147	0.00268813	0.00395763	0.00500037		AT1G34065	0.447269	0.352198	0.0368624		AT1G13230	0.00344884	0.00390579	0.00387176
AT1G05150	0.257784	0.00514065	0.00411903		AT1G34110	0.175334	0.00407531	0.00331666		AT1G13245	0.0032513	0.0021322	0.00683752		AT1G05150	0.261236	0.00841042	0.00398191		AT1G34110	0.166477	0.110766	0.0113159		AT1G13245	0.00217601	0.00287891	0.00657753		AT1G05150	0.275491	0.0296147	0.0049354		AT1G34110	0.168954	0.171362	0.0133739		AT1G13245	0.000780796	0.00641111	0.00882372
AT1G05153	0.00294769	0.0046375	0.00337631		AT1G34120	0.329302	0.00393859	0.00403131		AT1G13250	0.00472256	0.00399103	0.00400258		AT1G05153	0.00203862	0.00613799	0.00432717		AT1G34120	0.321117	0.196784	0.0134632		AT1G13250	0.00267081	0.00313958	0.00467582		AT1G05153	0.00268047	0.00174953	0.00360316		AT1G34120	0.308076	0.236485	0.0151638		AT1G13250	0.00361808	0.00408877	0.0037063
AT1G05157	0.00353133	0.00242432	0.00298117		AT1G34210	0.51638	0.00385444	0.00322516		AT1G13260	0.00241045	0.00298452	0.00371342		AT1G05157	0.00318932	0.00765829	0.00375182		AT1G34210	0.50599	0.14626	0.0108239		AT1G13260	0.00325728	0.0037063	0.00447524		AT1G05157	0.00238548	0.00719166	0.00580475		AT1G34210	0.495441	0.345368	0.0199632		AT1G13260	0.00264605	0.00410549	0.00394238
AT1G05160	0.279551	0.00462641	0.003966		AT1G34220	0.359133	0.00429403	0.00417451		AT1G13280	0.00413197	0.00383995	0.00365673		AT1G05160	0.276598	0.0215633	0.00454275		AT1G34220	0.355936	0.288423	0.013921		AT1G13280	0.0034882	0.00638998	0.0037134		AT1G05160	0.268283	0.146499	0.00779734		AT1G34220	0.337868	0.456957	0.0188493		AT1G13280	0.00374817	0.00505786	0.00462335
AT1G05163	0.00196377	0.00425388	0.0030503		AT1G34260	0.464089	0.00442769	0.0042183		AT1G13290	0.00303994	0.00579932	0.00352155		AT1G05163	0.00637193	0.00428032	0.00534864		AT1G34260	0.495947	0.225613	0.017368		AT1G13290	0.0032263	0.00326566	0.0040059		AT1G05163	0.00211852	0.00528846	0.00489317		AT1G34260	0.455026	0.315763	0.0220586		AT1G13290	0.00655642	0.00371174	0.00659837
AT1G05167	0.00293054	0.00658595	0.00806667		AT1G34300	0.393468	0.00454957	0.00412715		AT1G13300	0.00347796	0.00522354	0.00402333		AT1G05167	0.0240079	0.00855738	0.0111866		AT1G34300	0.385157	0.316707	0.0253901		AT1G13300	0.00249089	0.00431715	0.00533104		AT1G05167	0.00645166	0.00436656	0.00850354		AT1G34300	0.366986	0.328104	0.0208339		AT1G13300	0.0048704	0.0029157	0.00556292
AT1G05170	0.00196464	0.00401003	0.00405883		AT1G34320	0.417205	0.00354197	0.0039641		AT1G13330	0.0509687	0.00311591	0.0035916		AT1G05170	0.00812747	0.0127868	0.00494736		AT1G34320	0.367914	0.0415684	0.0064042		AT1G13330	0.053843	0.0497068	0.00718037		AT1G05170	0.00417714	0.0235333	0.00493855		AT1G34320	0.417095	0.312988	0.0159356		AT1G13330	0.0306316	0.0623118	0.00581878
AT1G05173	0.00448811	0.00792541	0.00552212		AT1G34340	0.240705	0.00422846	0.00426357		AT1G13360	0.0026777	0.00359304	0.0040227		AT1G05173	0.00429661	0.00170362	0.00613218		AT1G34340	0.258899	0.0713442	0.00720753		AT1G13360	0.00355498	0.00449772	0.00434002		AT1G05173	0.00382105	0.00833849	0.00519728		AT1G34340	0.272297	0.167909	0.0133406		AT1G13360	0.00382978	0.00223066	0.00509657
AT1G05177	0.00123034	0.00298998	0.00317117		AT1G34360	0.295435	0.00778741	0.00379295		AT1G13370	0.00447211	0.00382629	0.00433397		AT1G05177	0.00182141	0.00644323	0.00430884		AT1G34360	0.270309	0.0399959	0.00529663		AT1G13370	0.00279875	0.0028846	0.0037634		AT1G05177	0.00340493	0.0051055	0.0049403		AT1G34360	0.254526	0.118368	0.00793934		AT1G13370	0.0037662	0.00428124	0.00545792
AT1G05180	0.167797	0.00414857	0.00390635		AT1G34370	0.187068	0.0043181	0.00396233		AT1G13380	0.00292519	0.00292215	0.00388782		AT1G05180	0.196356	0.0719543	0.00680018		AT1G34370	0.21885	0.0032381	0.00422769		AT1G13380	0.00352925	0.00409238	0.00522667		AT1G05180	0.210885	0.257292	0.0106748		AT1G34370	0.212509	0.00631429	0.00390716		AT1G13380	0.00377374	0.00416197	0.0033681
AT1G05183	0.00452706	0.00416368	0.00386871		AT1G34420	0.300973	0.00396191	0.00354537		AT1G13390	0.00252805	0.00401801	0.00396194		AT1G05183	0.00252437	0.00472386	0.0034598		AT1G34420	0.314493	0.112016	0.0104547		AT1G13390	0.00300951	0.00435992	0.00441306		AT1G05183	0.00393894	0.00235043	0.00370222		AT1G34420	0.310901	0.227995	0.0159117		AT1G13390	0.00274551	0.00886078	0.00358401
AT1G05187	0.0325045	0.00308653	0.00457359		AT1G34470	0.328808	0.00462718	0.00448993		AT1G13400	0.00400616	0.00354366	0.00422787		AT1G05187	0.00871119	0.00421018	0.00435374		AT1G34470	0.393002	0.0720926	0.00722288		AT1G13400	0.0025824	0.00334465	0.00485749		AT1G05187	0.00272319	0.00386372	0.00387076		AT1G34470	0.371915	0.195689	0.0138019		AT1G13400	0.00483207	0.00467831	0.00680659
AT1G05190	0.00428045	0.00402478	0.00364077		AT1G34760	0.265173	0.00571326	0.00381019		AT1G13420	0.00335849	0.00290561	0.00279852		AT1G05190	0.00392838	0.00437982	0.00442635		AT1G34760	0.280291	0.014098	0.00524151		AT1G13420	0.020148	0.0022387	0.00426068		AT1G05190	0.0065534	0.0016962	0.00489306		AT1G34760	0.284782	0.0168151	0.0050424		AT1G13420	0.00425911	0.00271164	0.00379578
AT1G05193	0.00378192	0	0.00416497		AT1G34780	0.348937	0.00461191	0.00389599		AT1G13430	0.00294861	0.00379994	0.00404922		AT1G05193	0.00136496	0	0.00704354		AT1G34780	0.321705	0.0958481	0.00774333		AT1G13430	0.0127712	0.00505576	0.00436561		AT1G05193	0.00929487	0.00469484	0.00175504		AT1G34780	0.336279	0.112387	0.00740638		AT1G13430	0.0111138	0.00650823	0.00383843
AT1G05197	0.00515348	0.00321213	0.00505614		AT1G35190	0.247193	0.00766884	0.00478816		AT1G13440	0.00417286	0.00404634	0.00358935		AT1G05197	0.00347287	0.00233772	0.0035765		AT1G35190	0.22223	0.0228375	0.00418039		AT1G13440	0.00554469	0.00618548	0.00496336		AT1G05197	0.00416358	0.00326245	0.00426687		AT1G35190	0.255679	0.0684023	0.00742664		AT1G13440	0.002676	0.00231933	0.00473694
AT1G05200	0.404894	0.003958	0.00437058		AT1G35220	0.549385	0.00449481	0.00419491		AT1G13485	0.00280899	0.00603998	0.00319046		AT1G05200	0.391122	0.180553	0.011152		AT1G35220	0.579191	0.328481	0.0244361		AT1G13485	0.00540683	0.00498734	0.00335356		AT1G05200	0.377989	0.187803	0.00967244		AT1G35220	0.526575	0.423848	0.0300719		AT1G13485	0	0.00421941	0.0045875
AT1G05203	0.00329223	0.00449881	0.00316728		AT1G35340	0.304113	0.00439358	0.00407873		AT1G13490	0.0833622	0.00277753	0.00372008		AT1G05203	0.0044765	0.00372537	0.00300818		AT1G35340	0.277124	0.0183624	0.00449636		AT1G13490	0.0755769	0.0066282	0.00465254		AT1G05203	0.00264368	0.0161988	0.00498249		AT1G35340	0.287336	0.0264299	0.00433037		AT1G13490	0.0725099	0.015695	0.00553834
AT1G05205	0.00408732	0.00457288	0.00378603		AT1G35350	0.211016	0.00450991	0.00491084		AT1G13510	0.00372548	0.00281547	0.00417077		AT1G05205	0.00901045	0.0199643	0.0041877		AT1G35350	0.247099	0.00752045	0.00686661		AT1G13510	0.00762299	0.0160604	0.00389642		AT1G05205	0.00751593	0.0181061	0.00469236		AT1G35350	0.169352	0.00976265	0.00631047		AT1G13510	0.0119311	0.00411991	0.00406841
AT1G05207	0.00213675	0.00139573	0.00223459		AT1G35353	0.285636	0.00321137	0.00357612		AT1G13520	0.00881592	0.00192153	0.00353287		AT1G05207	0.00303527	0.00269458	0.00364708		AT1G35353	0.415132	0.010072	0.00522818		AT1G13520	0.00359695	0.00398788	0.00464721		AT1G05207	0.00282544	0.00225099	0.00479408		AT1G35353	0.400427	0.0195012	0.00433552		AT1G13520	0.00270368	0.0041375	0.00516598
AT1G05210	0.00550051	0.00526326	0.00376926		AT1G35470	0.293781	0.0036844	0.00375919		AT1G13590	0.00278249	0.00261436	0.00422153		AT1G05210	0.00331836	0.00321096	0.00409936		AT1G35470	0.319475	0.337584	0.0230017		AT1G13590	0.00254069	0.00380271	0.00483372		AT1G05210	0.00420284	0.00299945	0.0045505		AT1G35470	0.267804	0.363198	0.021501		AT1G13590	0.00369712	0.0064814	0.00543576
AT1G05213	0.00553881	0.0032396	0.00414227		AT1G35530	0.418844	0.00424642	0.00418655		AT1G13600	0.00282489	0.0051673	0.00378495		AT1G05213	0.00464284	0.0033232	0.00532991		AT1G35530	0.443221	0.178631	0.0262175		AT1G13600	0.003077	0.00325347	0.00487153		AT1G05213	0.00493248	0.00512614	0.00529803		AT1G35530	0.411449	0.299981	0.0472593		AT1G13600	0.00389169	0.00467013	0.00398613
AT1G05217	0.00429103	0.00129612	0.00451116		AT1G35580	0.390566	0.00452659	0.00454232		AT1G13605	0.0034136	0.00280733	0.00923524		AT1G05217	0.00496192	0.00118926	0.00746616		AT1G35580	0.383135	0.0431253	0.00695797		AT1G13605	0.00378332	0.00592341	0.00835085		AT1G05217	0.00188012	0	0.00517784		AT1G35580	0.347002	0.168903	0.0109475		AT1G13605	0.00358305	0.00539841	0.00773758
AT1G05220	0.00318209	0.00386148	0.00364709		AT1G35620	0.322766	0.00470911	0.00339099		AT1G13607	0.00476764	0.00279166	0.00388137		AT1G05220	0.00292261	0.00609863	0.0036535		AT1G35620	0.375014	0.0805874	0.00619259		AT1G13607	0.00436316	0.0039298	0.00309756		AT1G05220	0.00675891	0.00359861	0.00407535		AT1G35620	0.310425	0.0508993	0.00601206		AT1G13607	0.00676918	0.00549141	0.00514738
AT1G05223	0.000905797	0.00444678	0.00361883		AT1G35660	0.423919	0.00470232	0.00388798		AT1G13608	0.00301014	0.00376971	0.00401858		AT1G05223	0.00234674	0.00226249	0.00600572		AT1G35660	0.412296	0.163127	0.0146972		AT1G13608	0.00827426	0.00531988	0.0051923		AT1G05223	0.00644403	0.00997139	0.00619819		AT1G35660	0.446204	0.327231	0.035815		AT1G13608	0.00658464	0.00430019	0.00562989
AT1G05227	0.00507972	0.00315255	0.00241655		AT1G35710	0.144117	0.00755263	0.0077646		AT1G13609	0.00279993	0.00229803	0.00387503		AT1G05227	0.00369994	0.00377001	0.00274059		AT1G35710	0.198366	0.0312906	0.00943907		AT1G13609	0.00486431	0.00284945	0.00452038		AT1G05227	0.00361466	0.00309462	0.00296214		AT1G35710	0.150347	0.0622859	0.0124163		AT1G13609	0.0058375	0.00407125	0.00388397
AT1G05230	0.0417624	0.00411875	0.00382095		AT1G35890	0.495794	0.021394	0.00392055		AT1G13610	0.00320519	0.00395204	0.00416754		AT1G05230	0.0587156	0.0207957	0.00490239		AT1G35890	0.381316	0.0140453	0.00575987		AT1G13610	0.00752183	0.00274207	0.00496062		AT1G05230	0.0655241	0.0612403	0.00889544		AT1G35890	0.445631	0.00862778	0.00450209		AT1G13610	0.00478502	0.00520464	0.00450807
AT1G05233	0.00181352	0.00220805	0.00435837		AT1G36070	0.43503	0.00445504	0.00392466		AT1G13620	0.00247508	0.00340909	0.00427409		AT1G05233	0.00518519	0	0.00454767		AT1G36070	0.387841	0.0991495	0.00702799		AT1G13620	0.00235059	0.00673436	0.00386515		AT1G05233	0.00163267	0.00262711	0.00487039		AT1G36070	0.400771	0.157708	0.0177794		AT1G13620	0.00533084	0.00546753	0.00629201
AT1G05237	0.00434806	0.00545098	0.00446396		AT1G36160	0.655333	0.00407765	0.00403611		AT1G13635	0.00262754	0.00397653	0.00383349		AT1G05237	0.00352579	0.00252853	0.00552166		AT1G36160	0.676829	0.371471	0.0260617		AT1G13635	0.00453202	0.00220568	0.00407185		AT1G05237	0.0062771	0.0024503	0.0054169		AT1G36160	0.656773	0.512063	0.0401933		AT1G13635	0.00186536	0.00481159	0.00529493
AT1G05240	0.306797	0.131687	0.050178		AT1G36180	0.44499	0.00723677	0.00849651		AT1G13650	0.012582	0.00599229	0.00455674		AT1G05240	0.37329	0.147138	0.0693969		AT1G36180	0.432154	0.111186	0.0194088		AT1G13650	0.00695011	0.0284679	0.00657783		AT1G05240	0.358434	0.133571	0.0476899		AT1G36180	0.405618	0.249667	0.0360881		AT1G13650	0.0213423	0.0377124	0.00966971
AT1G05243	0.00210615	0.00312301	0.0029599		AT1G36280	0.37872	0.00413481	0.0038336		AT1G13670	0.0037654	0.00305465	0.00317399		AT1G05243	0.00518976	0.00240755	0.00484549		AT1G36280	0.404013	0.283501	0.0156902		AT1G13670	0.00475574	0.00186411	0.00500137		AT1G05243	0.00467025	0.00390604	0.00366909		AT1G36280	0.389095	0.336221	0.0199487		AT1G13670	0.00519807	0.00270734	0.00331355
AT1G05247	0.00210615	0.00312301	0.0029599		AT1G36320	0.429023	0.0052691	0.00394809		AT1G13680	0.00348762	0.00346996	0.00431941		AT1G05247	0.00518976	0.00240755	0.00484549		AT1G36320	0.469434	0.306886	0.0185386		AT1G13680	0.00248234	0.00491114	0.00548423		AT1G05247	0.00467025	0.00390604	0.00366909		AT1G36320	0.4041	0.268161	0.015026		AT1G13680	0.00343524	0.00419845	0.00554638
AT1G05250	0.0217945	0.00429165	0.00512977		AT1G36730	0.269578	0.00368776	0.00373603		AT1G13710	0.00328936	0.00304216	0.00431704		AT1G05250	0.00173611	0	0.00212569		AT1G36730	0.319861	0.0417393	0.00488404		AT1G13710	0.00379458	0.00320584	0.00695884		AT1G05250	0.0140383	0.0025641	0.00762369		AT1G36730	0.271901	0.0282496	0.00461803		AT1G13710	0.0027804	0.00456502	0.0050236
AT1G05253	0.0032409	0.000522466	0.00451297		AT1G36990	0.378096	0.00416825	0.00377097		AT1G13740	0.00260379	0.0034829	0.00316995		AT1G05253	0.00383734	0.00494874	0.00340806		AT1G36990	0.377706	0.235889	0.0117174		AT1G13740	0.00676727	0.00356435	0.00417808		AT1G05253	0.00393758	0.00285	0.00525909		AT1G36990	0.373357	0.445734	0.0179564		AT1G13740	0.0136762	0.0036469	0.0034948
AT1G05257	0.00353038	0.0052426	0.0021577		AT1G42440	0.418686	0.00427602	0.00393716		AT1G13750	0.0140205	0.00331918	0.00377743		AT1G05257	0.00284995	0.00299405	0.00369788		AT1G42440	0.468947	0.32664	0.0171151		AT1G13750	0.0122932	0.0046062	0.004625		AT1G05257	0.00316337	0.00379572	0.00347947		AT1G42440	0.436858	0.46167	0.0229861		AT1G13750	0.00296362	0.00393982	0.00419284
AT1G05260	0.00376921	0.00318161	0.00494612		AT1G42470	0.429503	0.00672804	0.00669509		AT1G13755	0.00219737	0.00601562	0.00409561		AT1G05260	0.00378854	0.00532071	0.00408339		AT1G42470	0.454747	0.237366	0.0180027		AT1G13755	0.00638138	0.00736864	0.00574824		AT1G05260	0.00458762	0.00243577	0.00499377		AT1G42470	0.439941	0.324637	0.0250455		AT1G13755	0.00171026	0.00164527	0.0061549
AT1G05263	0.00376921	0.00318161	0.00494612		AT1G42540	0.40422	0.00441331	0.00446883		AT1G13760	0.00345399	0.0036935	0.0032501		AT1G05263	0.00378854	0.00532071	0.00408339		AT1G42540	0.379883	0.0539471	0.00558499		AT1G13760	0.00950058	0.00425556	0.00474155		AT1G05263	0.00458762	0.00243577	0.00499377		AT1G42540	0.391184	0.0420601	0.00566613		AT1G13760	0.0100809	0.00362375	0.00505812
AT1G05267	0.00406031	0.00364506	0.0037838		AT1G42980	0.370207	0.0305436	0.00620039		AT1G13830	0.0027068	0.0028844	0.00378537		AT1G05267	0.00321763	0.00374706	0.00445299		AT1G42980	0.397766	0.0583854	0.0109154		AT1G13830	0.00542139	0.00604477	0.00540845		AT1G05267	0.00579098	0.0026376	0.00690099		AT1G42980	0.33889	0.0474219	0.0112871		AT1G13830	0.00357416	0.00371331	0.00544771
AT1G05270	0.103287	0.00280235	0.00401308		AT1G43130	0.254872	0.00324784	0.00381611		AT1G13870	0.00351971	0.00295238	0.00441645		AT1G05270	0.103667	0.00991313	0.00403863		AT1G43130	0.280698	0.0284506	0.00516655		AT1G13870	0.00332152	0.00528373	0.00393488		AT1G05270	0.085547	0.0287787	0.00507995		AT1G43130	0.319105	0.214857	0.012491		AT1G13870	0.00583337	0.00602655	0.00562862
AT1G05273	0.00395698	0.00286522	0.00431767		AT1G43160	0.0843475	0.00521799	0.018143		AT1G13890	0.0029472	0.00463209	0.0040078		AT1G05273	0.00439621	0.00654457	0.00506585		AT1G43160	0.120276	0.00425016	0.0211894		AT1G13890	0.00600371	0.00457214	0.00449744		AT1G05273	0.00449171	0.0049116	0.00245612		AT1G43160	0.0825929	0.00317525	0.0133646		AT1G13890	0.00347876	0.00392567	0.00559187
AT1G05277	0.00286268	0.0052239	0.00459502		AT1G43190	0.244722	0.00318347	0.00397169		AT1G13920	0.00378799	0.00456218	0.00370328		AT1G05277	0.0025013	0.00431096	0.00416972		AT1G43190	0.249211	0.0501436	0.00530551		AT1G13920	0.0045546	0.00649603	0.00382843		AT1G05277	0.00231376	0.00335368	0.00448433		AT1G43190	0.252723	0.153636	0.00712122		AT1G13920	0.00373501	0.00562224	0.00516161
AT1G05280	0.00411655	0.00418889	0.0041045		AT1G43580	0.262396	0.00434943	0.00435947		AT1G13930	0.00327948	0.00380104	0.0046685		AT1G05280	0.00291186	0.00400604	0.00439221		AT1G43580	0.275148	0.0685501	0.00620434		AT1G13930	0.00378672	0.00394876	0.00525778		AT1G05280	0.00299733	0.00402618	0.00526713		AT1G43580	0.26656	0.149788	0.0109525		AT1G13930	0.00468968	0.00372753	0.00484221
AT1G05283	0.000957854	0.00343244	0.0020358		AT1G43620	0.636264	0.0045502	0.00421829		AT1G13950	0.00248622	0.00225983	0.0036348		AT1G05283	0.00169421	0.00263983	0.00498737		AT1G43620	0.640702	0.239307	0.0210457		AT1G13950	0.0027425	0.00352862	0.003792		AT1G05283	0.00758301	0.00377812	0.00112003		AT1G43620	0.621394	0.383042	0.0429362		AT1G13950	0.00236317	0.00500609	0.00446241
AT1G05287	0.0125141	0.0136689	0.0189441		AT1G43630	0.370385	0.00889314	0.00419639		AT1G14020	0.0272065	0.00430999	0.00393963		AT1G05287	0.00450912	0.0052937	0.00542032		AT1G43630	0.445326	0.00845988	0.00540105		AT1G14020	0.0276996	0.00463254	0.00420076		AT1G05287	0.00423981	0.0040567	0.00378624		AT1G43630	0.332655	0.0049087	0.00571314		AT1G14020	0.0292276	0.012624	0.00455523
AT1G05290	0.00302453	0.00482451	0.00345185		AT1G43690	0.51902	0.0042313	0.00392367		AT1G14048	0.00129685	0.00583582	0.00418327		AT1G05290	0.0490094	0.00756532	0.00447088		AT1G43690	0.524755	0.218764	0.0130621		AT1G14048	0.00598633	0.00316711	0.00430537		AT1G05290	0.00178143	0.00313606	0.00460698		AT1G43690	0.52983	0.367498	0.0204479		AT1G14048	0.0527068	0.00454822	0.00432036
AT1G05291	0.00313193	0.00302004	0.00436967		AT1G43710	0.300798	0.00402696	0.00381695		AT1G14060	0.00206876	0.00518048	0.00282947		AT1G05291	0.00312087	0.00785969	0.00546184		AT1G43710	0.311674	0.0345959	0.0054814		AT1G14060	0.00692188	0.00330034	0.00423634		AT1G05291	0.00229051	0.00345019	0.00580722		AT1G43710	0.277018	0.00717222	0.00397954		AT1G14060	0.00447362	0.00472182	0.00365734
AT1G05293	0.145989	0.00113315	0.00441118		AT1G43770	0.625912	0.0644268	0.0251006		AT1G14120	0.0257809	0.00439576	0.00397062		AT1G05293	0.144021	0.0116147	0.00307536		AT1G43770	0.644641	0.267001	0.0561573		AT1G14120	0.0184596	0.00253038	0.00403188		AT1G05293	0.140151	0.00982756	0.00220432		AT1G43770	0.600359	0.266623	0.0569959		AT1G14120	0.0150794	0.00440646	0.00512485
AT1G05297	0.00312961	0.00527135	0.00222079		AT1G43850	0.454554	0.00496444	0.00421182		AT1G14150	0.0032513	0.00351494	0.00385199		AT1G05297	0.00350542	0.00609762	0.00318801		AT1G43850	0.451217	0.176431	0.00919253		AT1G14150	0.00259819	0.00382703	0.00562775		AT1G05297	0.000980392	0.00446849	0.0026037		AT1G43850	0.434095	0.46009	0.017904		AT1G14150	0.00419681	0.00920397	0.00497824
AT1G05300	0.00254122	0.00355128	0.00426795		AT1G43860	0.290826	0.00398719	0.00436327		AT1G14185	0.00407514	0.00321566	0.00398385		AT1G05300	0.00334734	0.00392316	0.00475044		AT1G43860	0.276695	0.0171031	0.00554923		AT1G14185	0.0035948	0.0037963	0.00526901		AT1G05300	0.004368	0.00348034	0.00604384		AT1G43860	0.255549	0.246003	0.0092518		AT1G14185	0.00734482	0.00437906	0.00480986
AT1G05303	0.000669344	0.00150021	0.00266853		AT1G43890	0.366654	0.00356629	0.00323236		AT1G14200	0.00409579	0.00173974	0.00367493		AT1G05303	0.00476316	0.00367441	0.00422986		AT1G43890	0.310292	0.0139202	0.00396116		AT1G14200	0.00341748	0.00371023	0.00620389		AT1G05303	0.00265152	0.00330987	0.00473191		AT1G43890	0.306654	0.0299	0.00442306		AT1G14200	0.00424914	0.00299267	0.00709252
AT1G05307	0.00265039	0.00256988	0.00500116		AT1G43900	0.265939	0.00511652	0.00354714		AT1G14220	0.00285387	0.00472911	0.00451032		AT1G05307	0.00415146	0.00291755	0.00378543		AT1G43900	0.286447	0.180661	0.0153294		AT1G14220	0.00254113	0.00394607	0.00456417		AT1G05307	0.00949955	0.00471609	0.00765214		AT1G43900	0.254983	0.172365	0.0131266		AT1G14220	0.0051592	0.00292372	0.00444611
AT1G05310	0.00343874	0.0040175	0.00395611		AT1G44100	0.163805	0.0139948	0.0112163		AT1G14315	0.00205039	0.00399054	0.00505744		AT1G05310	0.0021541	0.00456829	0.0056555		AT1G44100	0.194788	0.0191543	0.0135294		AT1G14315	0.0034439	0.00340144	0.00489599		AT1G05310	0.00554494	0.00570603	0.00426246		AT1G44100	0.143756	0.00795247	0.0102859		AT1G14315	0.00392997	0.00301763	0.00394484
AT1G05313	0.923373	0.523778	0.119844		AT1G44120	0.472021	0.0052616	0.00455998		AT1G14320	0.00525139	0.00383442	0.00412012		AT1G05313	0.926304	0.543624	0.126556		AT1G44120	0.458673	0.257897	0.051921		AT1G14320	0.00226972	0.00354775	0.00526659		AT1G05313	0.915202	0.466059	0.115642		AT1G44120	0.433795	0.271463	0.046234		AT1G14320	0.00363927	0.00443721	0.00450704
AT1G05317	0.00257312	0.00317059	0.00399211		AT1G44160	0.227755	0.00897559	0.00406117		AT1G14345	0.00349643	0.00263193	0.00370005		AT1G05317	0.00559414	0	0.00590387		AT1G44160	0.214784	0.0196368	0.00507629		AT1G14345	0.00318913	0.00252358	0.00694282		AT1G05317	0.00106838	0.00377769	0.00518031		AT1G44160	0.258427	0.0441987	0.00599054		AT1G14345	0.00304157	0.00352919	0.00446313
AT1G05320	0.0639498	0.0034309	0.00377192		AT1G44170	0.283917	0.00515725	0.00429233		AT1G14350	0.00354263	0.00428494	0.00392777		AT1G05320	0.0542357	0.031667	0.005764		AT1G44170	0.286075	0.0121218	0.00556429		AT1G14350	0.00379378	0.00387992	0.00467388		AT1G05320	0.0576778	0.00464696	0.00401867		AT1G44170	0.335156	0.0227488	0.00590515		AT1G14350	0.00203858	0.00280487	0.00388565
AT1G05323	0.00379725	0.00082713	0.00331644		AT1G44446	0.338369	0.00425373	0.00380849		AT1G14360	0.0190434	0.00387139	0.00327353		AT1G05323	0.00416167	0.00609203	0.00463913		AT1G44446	0.358664	0.0766794	0.00539447		AT1G14360	0.0228812	0.00393965	0.00410228		AT1G05323	0.00268704	0.00202293	0.00288578		AT1G44446	0.350109	0.153981	0.00702468		AT1G14360	0.0209486	0.0031181	0.00463075
AT1G05327	0.0030841	0.00212868	0.00433542		AT1G44750	0.196756	0.00482032	0.00444488		AT1G14410	0.0039236	0.0028839	0.00370491		AT1G05327	0.00337336	0.00649737	0.00426094		AT1G44750	0.202457	0.011264	0.00499909		AT1G14410	0.00368448	0.00432789	0.00458538		AT1G05327	0.00223854	0.00784599	0.00462667		AT1G44750	0.225331	0.0301148	0.00408699		AT1G14410	0.00370645	0.00404066	0.00389817
AT1G05330	0.00360004	0.00599302	0.00337879		AT1G44780	0.29785	0.00354996	0.00375375		AT1G14420	0.00284743	0.00365265	0.00424492		AT1G05330	0.00302742	0.00273054	0.0059233		AT1G44780	0.363582	0.171614	0.0111919		AT1G14420	0.0133506	0.00421504	0.00454826		AT1G05330	0.00223254	0.00500924	0.0050801		AT1G44780	0.38065	0.331476	0.021575		AT1G14420	0.0146377	0.0038483	0.00468221
AT1G05333	0.158125	0.00395325	0.00356748		AT1G44835	0.368749	0.00409071	0.00388327		AT1G14430	0.00386737	0.00398985	0.00399776		AT1G05333	0.143508	0.00970109	0.00402266		AT1G44835	0.355862	0.194011	0.0133771		AT1G14430	0.00403025	0.00384596	0.00388904		AT1G05333	0.138734	0.0476677	0.00561926		AT1G44835	0.345268	0.28713	0.0163688		AT1G14430	0.00332368	0.00344279	0.00402108
AT1G05337	0.00405071	0.00211767	0.00348945		AT1G44900	0.238529	0.00522152	0.00398565		AT1G14440	0.00370623	0.0028723	0.00367718		AT1G05337	0	0.00111991	0.0069968		AT1G44900	0.242668	0.105881	0.0121825		AT1G14440	0.00378413	0.00458057	0.00444649		AT1G05337	0.00441292	0.00138301	0.00247631		AT1G44900	0.222544	0.158392	0.0175842		AT1G14440	0.00371736	0.00374649	0.00490307
AT1G05340	0.00368695	0.00543008	0.00440661		AT1G44910	0.452763	0.00392287	0.00373528		AT1G14455	0.00572792	0.00406465	0.00368509		AT1G05340	0.00490554	0.00325449	0.00508018		AT1G44910	0.488272	0.292999	0.0202482		AT1G14455	0.00299248	0.00673436	0.00553652		AT1G05340	0.00595864	0.00421832	0.00690948		AT1G44910	0.472736	0.482246	0.0320371		AT1G14455	0.000453533	0.00813763	0.00741261
AT1G05343	0.599522	0.00250915	0.0051386		AT1G44960	0.357524	0.00419597	0.00392569		AT1G14490	0.00395305	0.00248164	0.00251422		AT1G05343	0.618936	0.11706	0.0136619		AT1G44960	0.395828	0.211269	0.0133166		AT1G14490	0.00305235	0.00180999	0.00322819		AT1G05343	0.631911	0.435236	0.0406261		AT1G44960	0.358311	0.314065	0.0220952		AT1G14490	0.00411505	0.00363506	0.00365101
AT1G05347	0.10275	0.00436858	0.00350484		AT1G45000	0.211443	0.00351172	0.00461454		AT1G14520	0.00829459	0.0035978	0.00453479		AT1G05347	0.0866913	0.00438649	0.00472414		AT1G45000	0.179955	0.00748856	0.00391985		AT1G14520	0.00293676	0.00283054	0.00583855		AT1G05347	0.0844691	0.00349425	0.00408552		AT1G45000	0.212929	0.0566953	0.00653216		AT1G14520	0.003691	0.003464	0.00561772
AT1G05350	0.00409147	0.00346156	0.00411397		AT1G45050	0.201259	0.00589211	0.00440219		AT1G14540	0.00350383	0.00391406	0.00383345		AT1G05350	0.00270677	0.00440409	0.00422224		AT1G45050	0.203769	0.0109879	0.00523489		AT1G14540	0.00281702	0.00297824	0.00472446		AT1G05350	0.00326404	0.00425692	0.00403155		AT1G45050	0.1666	0.0619269	0.00590942		AT1G14540	0.00290197	0.0020821	0.00504573
AT1G05353	0.00462221	0.00510729	0.00619933		AT1G45130	0.465595	0.00337839	0.00425177		AT1G14580	0.0275242	0.0251459	0.00859178		AT1G05353	0.00707933	0.00401024	0.00295923		AT1G45130	0.432623	0.0938836	0.0116613		AT1G14580	0.0271435	0.0241775	0.0113734		AT1G05353	0.00311272	0.0026046	0.00273099		AT1G45130	0.464391	0.209251	0.0340103		AT1G14580	0.0289102	0.0256339	0.0079962
AT1G05357	0.00356159	0.00347692	0.00280022		AT1G45150	0.359556	0.00400963	0.00433555		AT1G14600	0.00466554	0.00324756	0.00408357		AT1G05357	0.00287356	0.00648514	0.00249295		AT1G45150	0.34324	0.136019	0.010644		AT1G14600	0.00511963	0.00314222	0.00505384		AT1G05357	0.00732704	0.00325424	0.0084891		AT1G45150	0.369592	0.264113	0.0158196		AT1G14600	0.000797064	0.00246661	0.00480538
AT1G05360	0.199657	0.00448134	0.00384917		AT1G45160	0.462263	0.00794056	0.0055121		AT1G14630	0.00453575	0.00360314	0.0045811		AT1G05360	0.188577	0.0577235	0.00527165		AT1G45160	0.449084	0.304859	0.0243563		AT1G14630	0.00281019	0.00324236	0.00602604		AT1G05360	0.179213	0.064047	0.00702427		AT1G45160	0.450419	0.475185	0.0334344		AT1G14630	0.002149	0.00323913	0.00334259
AT1G05363	0.528075	0.00581434	0.00461595		AT1G45180	0.496423	0.00492711	0.00369776		AT1G14642	0.00454719	0.0032467	0.00311737		AT1G05363	0.599356	0.264101	0.00857468		AT1G45180	0.494303	0.105579	0.0100831		AT1G14642	0.0012362	0.000941121	0.00380161		AT1G05363	0.520923	0.280804	0.00597777		AT1G45180	0.475521	0.253416	0.0185057		AT1G14642	0.000786164	0.00978216	0.00274884
AT1G05367	0.003125	0.00128676	0.00314113		AT1G45190	0.856697	0.0830156	0.0162662		AT1G14680	0.00305576	0.00323008	0.00349039		AT1G05367	0	0.0538442	0.00614515		AT1G45190	0.861963	0.0892449	0.0307442		AT1G14680	0.00361185	0.0035612	0.00243829		AT1G05367	0.00396825	0.155667	0.0111939		AT1G45190	0.79734	0.0438903	0.0154886		AT1G14680	0.00421478	0.00413265	0.00369987
AT1G05370	0.00387599	0.00423564	0.00399642		AT1G45207	0.237919	0.00422099	0.00391512		AT1G14685	0.0737097	0.0050206	0.00591476		AT1G05370	0.00337415	0.00411985	0.00501434		AT1G45207	0.228209	0.00513273	0.00453632		AT1G14685	0.0409649	0.00543032	0.0054539		AT1G05370	0.00357023	0.00407452	0.00482503		AT1G45207	0.199166	0.067479	0.00603399		AT1G14685	0.0410705	0.00363673	0.00517666
AT1G05373	0.00343407	0.00332078	0.00346256		AT1G45332	0.300344	0.0044892	0.00453865		AT1G14686	0.00386207	0.0034835	0.00351842		AT1G05373	0.0108301	0.00208333	0.00403392		AT1G45332	0.296094	0.148372	0.0143846		AT1G14686	0.00337489	0.00513322	0.00311816		AT1G05373	0.00826521	0.00234742	0.00492209		AT1G45332	0.268342	0.232976	0.0165519		AT1G14686	0.00414235	0.00259882	0.00650669
AT1G05377	0.00390625	0.00423039	0.00400998		AT1G45545	0.542669	0.0050055	0.00398969		AT1G14687	0.00593025	0.00319319	0.00307692		AT1G05377	0.00961538	0	0.00481141		AT1G45545	0.438112	0.0179768	0.00468785		AT1G14687	0.00400567	0.00344091	0.00424737		AT1G05377	0	0.00352113	0.00668758		AT1G45545	0.544337	0.0372983	0.00780496		AT1G14687	0.00358244	0.00200433	0.00424443
AT1G05380	0.323619	0.00404766	0.0039368		AT1G45976	0.262068	0.00343121	0.0037672		AT1G14700	0.00286683	0.00449311	0.00451041		AT1G05380	0.333394	0.168185	0.0133126		AT1G45976	0.243859	0.00479557	0.00499566		AT1G14700	0.00364337	0.00623073	0.00418539		AT1G05380	0.334111	0.395042	0.0222389		AT1G45976	0.258218	0.00643969	0.00420921		AT1G14700	0.00498651	0.00337308	0.00459042
AT1G05383	0.00238077	0.00532371	0.00396143		AT1G47056	0.220541	0.00421518	0.00384828		AT1G14720	0.0040468	0.00427436	0.00350679		AT1G05383	0.00094697	0.0062603	0.00709762		AT1G47056	0.248258	0.0868209	0.00728879		AT1G14720	0.0038663	0.00256162	0.00453411		AT1G05383	0.00774829	0.00293095	0.00617387		AT1G47056	0.202138	0.0404897	0.005287		AT1G14720	0.00370963	0.00530478	0.00416112
AT1G05385	0.00534585	0.00313041	0.00453722		AT1G47240	0.293022	0.00370941	0.00427655		AT1G14730	0.00419636	0.00244895	0.00416852		AT1G05385	0.00660213	0.00418332	0.00348569		AT1G47240	0.288329	0.0235448	0.00538056		AT1G14730	0.00438524	0.003272	0.00518544		AT1G05385	0.00538943	0.00417108	0.00425579		AT1G47240	0.294567	0.145923	0.0120743		AT1G14730	0.00380669	0.0037738	0.00488601
AT1G05387	0.00364655	0.00182944	0.0038958		AT1G47260	0.311679	0.00370955	0.00383085		AT1G14755	0.00294216	0.00243751	0.00488757		AT1G05387	0.00710835	0.00357354	0.00431747		AT1G47260	0.335077	0.0668035	0.00542478		AT1G14755	0.00608806	0.00332021	0.00375637		AT1G05387	0.0051977	0.0046076	0.00244735		AT1G47260	0.293744	0.0770023	0.0063931		AT1G14755	0.00439321	0.00196161	0.00458801
AT1G05390	0	0.00432746	0.00498498		AT1G47330	0.383097	0.0041736	0.00387002		AT1G14760	0.00581994	0.00304942	0.00391191		AT1G05390	0.00107759	0.00529282	0.00670813		AT1G47330	0.377416	0.142569	0.011007		AT1G14760	0.00322849	0.00355284	0.00441885		AT1G05390	0.0145088	0.00107875	0.00757536		AT1G47330	0.372691	0.22931	0.0201053		AT1G14760	0.00271315	0.0049359	0.00519454
AT1G05397	0.00386497	0.00317185	0.00500657		AT1G47340	0.35379	0.00403069	0.00360905		AT1G14780	0.0063725	0.00432543	0.00545273		AT1G05397	0.00438748	0.00374574	0.00453809		AT1G47340	0.318274	0.0822159	0.00539911		AT1G14780	0.00523124	0.00346049	0.00437108		AT1G05397	0.00304966	0.0020348	0.00337574		AT1G47340	0.338156	0.254991	0.0254633		AT1G14780	0.00651303	0.00374266	0.00543144
AT1G05400	0.0313354	0.00366104	0.00410705		AT1G47380	0.233967	0.00348319	0.00401766		AT1G14820	0.0041457	0.00376533	0.00386941		AT1G05400	0.0238255	0.00477861	0.00455544		AT1G47380	0.252587	0.042813	0.00623951		AT1G14820	0.0161795	0.00386558	0.00444799		AT1G05400	0.0284034	0.00408124	0.00400664		AT1G47380	0.209395	0.209648	0.0117614		AT1G14820	0.0263494	0.00351883	0.00368431
AT1G05407	0.00451091	0.00270912	0.00584664		AT1G47480	0.177974	0.0373107	0.0277097		AT1G14860	0.00452727	0.00443099	0.00372702		AT1G05407	0.00132275	0.00427411	0.00535711		AT1G47480	0.145113	0.0426063	0.034204		AT1G14860	0.00515779	0.00594041	0.00419335		AT1G05407	0.00543831	0.00343053	0.00371071		AT1G47480	0.158495	0.0282023	0.0268702		AT1G14860	0.00221108	0.0015668	0.00534952
AT1G05410	0.342172	0.00389378	0.00326457		AT1G47550	0.328773	0.00614527	0.00404508		AT1G14870	0.00315368	0.00435627	0.00419229		AT1G05410	0.319535	0.212984	0.00791633		AT1G47550	0.349763	0.270468	0.0180023		AT1G14870	0.00342351	0.00460904	0.00498252		AT1G05410	0.329315	0.304009	0.00934055		AT1G47550	0.326176	0.341929	0.0191656		AT1G14870	0.00295997	0.00489154	0.00444714
AT1G05413	0.00732338	0.00349068	0.00508571		AT1G47560	0.351144	0.00502282	0.00400079		AT1G14880	0.0294129	0.00340474	0.00458726		AT1G05413	0	0.00833333	0.00648033		AT1G47560	0.32604	0.0709941	0.0110873		AT1G14880	0.00539274	0.00296766	0.00525888		AT1G05413	0.0030303	0	0.0044929		AT1G47560	0.306516	0.209282	0.0288887		AT1G14880	0.00280497	0.00468682	0.00591369
AT1G05417	0.00543478	0.00347373	0.0045759		AT1G47570	0.227161	0.00411413	0.00361983		AT1G14890	0.00352108	0.00343917	0.00393616		AT1G05417	0	0.00114943	0.00496328		AT1G47570	0.209226	0.196982	0.0115036		AT1G14890	0.00321512	0.00435012	0.00403095		AT1G05417	0	0.00381724	0.00547228		AT1G47570	0.228597	0.322591	0.0176567		AT1G14890	0.00396839	0.00317784	0.00399153
AT1G05420	0.00167475	0.00295775	0.00525654		AT1G47578	0.119206	0.00416082	0.00401268		AT1G14900	0.00435377	0.00454437	0.00506245		AT1G05420	0.00546931	0.00311789	0.00473215		AT1G47578	0.0994202	0.00917036	0.00588401		AT1G14900	0.00320496	0.00420845	0.00527039		AT1G05420	0.00399057	0.00263104	0.00310742		AT1G47578	0.130416	0.0221675	0.00538718		AT1G14900	0.00316537	0.00351683	0.00414061
AT1G05423	0	0.0021097	0.00471901		AT1G47640	0.205315	0.00384387	0.0043837		AT1G14920	0.0032577	0.00366215	0.00394023		AT1G05423	0.0119048	0.00395696	0.00481876		AT1G47640	0.274861	0.0912805	0.00648636		AT1G14920	0.00370344	0.00333302	0.00549599		AT1G05423	0.00367647	0.00707071	0.00231822		AT1G47640	0.232968	0.177965	0.0101469		AT1G14920	0.00311077	0.00364344	0.00433226
AT1G05427	0	0.0021097	0.00471901		AT1G47740	0.416325	0.00442001	0.00393126		AT1G14930	0.00454747	0.00376246	0.00438741		AT1G05427	0.0119048	0.00395696	0.00481876		AT1G47740	0.410629	0.065755	0.00539283		AT1G14930	0.00263036	0.00419237	0.00390837		AT1G05427	0.00367647	0.00707071	0.00231822		AT1G47740	0.321049	0.0209047	0.00423319		AT1G14930	0.0062239	0.00454619	0.00520167
AT1G05430	0.0232214	0.00268032	0.00341455		AT1G47900	0.43183	0.00362444	0.00373292		AT1G14940	0.00318057	0.00452575	0.00465838		AT1G05430	0.0295344	0.00381611	0.00419104		AT1G47900	0.43192	0.258283	0.0232345		AT1G14940	0.00249681	0.00324473	0.00450764		AT1G05430	0.0403669	0.00388969	0.00445687		AT1G47900	0.423748	0.406178	0.043306		AT1G14940	0.00592003	0.00457102	0.00502086
AT1G05433	0	0	0.000561167		AT1G48040	0.277965	0.00412754	0.00377061		AT1G14950	0.0814546	0.00604676	0.0038202		AT1G05433	0.00240385	0.0198733	0.00401451		AT1G48040	0.285917	0.0606741	0.00519309		AT1G14950	0.0203115	0.0027346	0.0039129		AT1G05433	0	0.0357344	0.00164453		AT1G48040	0.325079	0.21349	0.00905841		AT1G14950	0.0398551	0.0049806	0.00436213
AT1G05440	0.00801571	0.0026142	0.00410413		AT1G48050	0.370612	0.0303105	0.0268143		AT1G14960	0.00388841	0.00396988	0.00375034		AT1G05440	0.0184594	0.00563816	0.00436398		AT1G48050	0.356945	0.255255	0.0428586		AT1G14960	0.00422402	0.00313478	0.00418706		AT1G05440	0.0302893	0.0058478	0.00473731		AT1G48050	0.367581	0.381933	0.0502		AT1G14960	0.00292598	0.00278712	0.00516546
AT1G05443	0	0.00409745	0.0035049		AT1G48090	0.579223	0.00437631	0.00385451		AT1G14980	0.00241905	0.0036142	0.00350949		AT1G05443	0	0.00490196	0.00665412		AT1G48090	0.589621	0.319058	0.021174		AT1G14980	0.00267484	0.0034926	0.00342045		AT1G05443	0	0.01	0.00654422		AT1G48090	0.571193	0.485067	0.0344231		AT1G14980	0.00416031	0.00443808	0.00431758
AT1G05447	0.00191571	0.0125	0.00426837		AT1G48110	0.308179	0.0030653	0.00372074		AT1G14990	0.00370952	0.00382464	0.00348426		AT1G05447	0	0.00609756	0.00437404		AT1G48110	0.309697	0.0309299	0.00446425		AT1G14990	0.00182097	0.0049887	0.0036285		AT1G05447	0	0.00675676	0.00600275		AT1G48110	0.381434	0.310607	0.0118623		AT1G14990	0.00260945	0.00448448	0.00542779
AT1G05450	0.00262249	0.0029566	0.00331723		AT1G48120	0.451842	0.00427653	0.00423482		AT1G15000	0.00382087	0.00518036	0.00370163		AT1G05450	0.00419126	0.0033507	0.00435807		AT1G48120	0.473141	0.300482	0.0315251		AT1G15000	0.00389458	0.00255933	0.00477968		AT1G05450	0.00249876	0.00464829	0.0044117		AT1G48120	0.465838	0.434924	0.0412685		AT1G15000	0.00327661	0.00399936	0.00373201
AT1G05453	0.0027277	0.00204387	0.0033401		AT1G48175	0.208329	0.00409856	0.00415723		AT1G15010	0.100957	0.176387	0.066622		AT1G05453	0.00299515	0.00310283	0.00344371		AT1G48175	0.203826	0.00766405	0.00428095		AT1G15010	0.107508	0.199901	0.0797527		AT1G05453	0.0029	0.00839047	0.0033867		AT1G48175	0.224662	0.0615136	0.00733653		AT1G15010	0.095689	0.158283	0.0553013
AT1G05460	0.351473	0.00346367	0.00379466		AT1G48210	0.231161	0.00453054	0.00418373		AT1G15015	0.0197511	0.00452446	0.00571541		AT1G05460	0.352214	0.0656363	0.00738553		AT1G48210	0.234555	0.0454963	0.00680815		AT1G15015	0.0459101	0.0160435	0.00872765		AT1G05460	0.351566	0.156745	0.0150478		AT1G48210	0.211991	0.176777	0.00800855		AT1G15015	0.00985645	0.00631464	0.00561047
AT1G05463	0.00469484	0	0.00110105		AT1G48310	0.265897	0.00397279	0.00392623		AT1G15080	0.0030765	0.00416828	0.00444382		AT1G05463	0.00399527	0.00423953	0.00380457		AT1G48310	0.281191	0.126905	0.0141588		AT1G15080	0.00372014	0.091959	0.00631904		AT1G05463	0.00537774	0.00652334	0.00711972		AT1G48310	0.270799	0.261003	0.0234047		AT1G15080	0.0105516	0.0843561	0.00594724
AT1G05467	0.00248031	0.00528555	0.0035337		AT1G48370	0.308507	0.00331957	0.00398777		AT1G15085	0.0023733	0.00582677	0.00317561		AT1G05467	0.00293902	0.0033964	0.00363299		AT1G48370	0.308682	0.0412055	0.00576196		AT1G15085	0.00376414	0.0102438	0.00457162		AT1G05467	0.00271059	0.00337403	0.00482253		AT1G48370	0.304427	0.168985	0.0123491		AT1G15085	0.00256658	0.00193054	0.00368754
AT1G05470	0.182216	0.00368786	0.00395622		AT1G48410	0.371934	0.00432627	0.00393687		AT1G15100	0.00313135	0.00282108	0.00369464		AT1G05470	0.170381	0.0213102	0.00490122		AT1G48410	0.385589	0.134382	0.00819607		AT1G15100	0.00393995	0.00393052	0.00358176		AT1G05470	0.215176	0.0785834	0.00944965		AT1G48410	0.365834	0.279161	0.0115778		AT1G15100	0.00389599	0.00323674	0.00438898
AT1G05473	0.000954263	0.00373837	0.00283768		AT1G48430	0.332104	0.00401892	0.0041817		AT1G15120	0.00408381	0.00527905	0.00355407		AT1G05473	0.00281569	0.00992962	0.00351152		AT1G48430	0.39491	0.137779	0.0140239		AT1G15120	0.00488854	0.00385613	0.00466569		AT1G05473	0.00382245	0.00113636	0.00741507		AT1G48430	0.387897	0.33203	0.0204736		AT1G15120	0.00328434	0.00461674	0.00516697
AT1G05477	0.00375034	0.00378024	0.00419459		AT1G48490	0.434247	0.00454527	0.00400733		AT1G15140	0.022464	0.00306169	0.00359352		AT1G05477	0.00285714	0	0.0018032		AT1G48490	0.430336	0.25198	0.018536		AT1G15140	0.0338496	0.00417557	0.00346167		AT1G05477	0.00132275	0.0024815	0.00412786		AT1G48490	0.452663	0.383978	0.0289631		AT1G15140	0.0479112	0.00377224	0.00357562
AT1G05483	0.00324339	0.00414587	0.00279496		AT1G48520	0.470102	0.00547449	0.00410898		AT1G15190	0.005671	0.00299509	0.00353176		AT1G05483	0.00828508	0.00443986	0.0036175		AT1G48520	0.451283	0.128885	0.0114985		AT1G15190	0.00320508	0.0045329	0.00294169		AT1G05483	0.00126124	0.00140994	0.00207182		AT1G48520	0.45645	0.326548	0.0225461		AT1G15190	0.0112029	0.00571606	0.00384614
AT1G05487	0.00241648	0.00413849	0.00213786		AT1G48540	0.213335	0.00386663	0.00409834		AT1G15200	0.00394139	0.00378448	0.00334725		AT1G05487	0.0102494	0.00470214	0.0042569		AT1G48540	0.203629	0.0791565	0.0075246		AT1G15200	0.00318183	0.00453976	0.00456437		AT1G05487	0.0017242	0.00601563	0.0020634		AT1G48540	0.209893	0.207934	0.0146355		AT1G15200	0.0072275	0.0103303	0.00396824
AT1G05490	0.0677423	0.00383731	0.00389687		AT1G48560	0.235552	0.00841789	0.0034764		AT1G15220	0.0046377	0.00586574	0.00356058		AT1G05490	0.0988238	0.00722983	0.00442253		AT1G48560	0.235566	0.0723671	0.00810664		AT1G15220	0.00426912	0.00329263	0.00391386		AT1G05490	0.103934	0.0907177	0.0150691		AT1G48560	0.229571	0.270159	0.0202381		AT1G15220	0.00339231	0.00534402	0.00501934
AT1G05493	0.00248225	0.00423585	0.00233965		AT1G48580	0.198432	0.00345756	0.00373026		AT1G15230	0.00342402	0.00437055	0.0031109		AT1G05493	0.00256072	0.00341229	0.00359476		AT1G48580	0.2083	0.130744	0.0114151		AT1G15230	0.00362056	0.00367051	0.00349832		AT1G05493	0.00359637	0.00639928	0.00477878		AT1G48580	0.200373	0.267332	0.0279627		AT1G15230	0.00450688	0.00450416	0.00387683
AT1G05497	0.00133907	0.00545373	0.00425069		AT1G48600	0.342849	0.00375213	0.00402734		AT1G15250	0.00278878	0.00285641	0.00375927		AT1G05497	0.00269085	0.00248503	0.00749714		AT1G48600	0.360572	0.0624616	0.00591618		AT1G15250	0.00413829	0.00329961	0.00418004		AT1G05497	0.000454545	0.00388342	0.00307846		AT1G48600	0.311578	0.224762	0.0127788		AT1G15250	0.00248547	0.00369213	0.00372492
AT1G05500	0.0987206	0.00382914	0.00401918		AT1G48650	0.404875	0.00374844	0.00381987		AT1G15260	0.00324104	0.00230798	0.00384729		AT1G05500	0.103118	0.0116968	0.0045784		AT1G48650	0.433677	0.324742	0.0209845		AT1G15260	0.00476278	0.00584295	0.00397213		AT1G05500	0.116153	0.106794	0.00660571		AT1G48650	0.382898	0.405182	0.0219768		AT1G15260	0.00360749	0.00520478	0.00458427
AT1G05503	0.0721917	0.00164683	0.00458982		AT1G48740	0.11352	0.00389748	0.00394881		AT1G15270	0.00373976	0.00184498	0.00385204		AT1G05503	0.139119	0.0104434	0.0066021		AT1G48740	0.0998702	0.0368535	0.00566446		AT1G15270	0.00346623	0.00364196	0.00523186		AT1G05503	0.0360447	0	0.00461349		AT1G48740	0.123177	0.0220104	0.00524879		AT1G15270	0.00396958	0.00380444	0.00368254
AT1G05507	0.00362994	0.00350278	0.00445057		AT1G48760	0.232369	0.00480793	0.00445279		AT1G15310	0.00340869	0.00366433	0.00376416		AT1G05507	0.00724638	0	0.00673392		AT1G48760	0.22676	0.0733401	0.00711766		AT1G15310	0.00360455	0.0036603	0.00390367		AT1G05507	0.00193798	0.00162338	0.00705538		AT1G48760	0.235622	0.255645	0.0142668		AT1G15310	0.00308466	0.00368463	0.00387043
AT1G05510	0.00256294	0.00187541	0.00373386		AT1G48780	0.40796	0.00365916	0.00395608		AT1G15320	0.03569	0.00334724	0.00386846		AT1G05510	0.00430752	0.00414312	0.00415006		AT1G48780	0.367226	0.0209077	0.00524324		AT1G15320	0.0226258	0.00593928	0.00472663		AT1G05510	0.00446602	0.00373431	0.00478234		AT1G48780	0.369131	0.0277483	0.00522653		AT1G15320	0.0149045	0.00409561	0.00416803
AT1G05517	0.00612891	0.00442598	0.00328641		AT1G48790	0.335631	0.00388974	0.00437786		AT1G15330	0.00217803	0.00426252	0.0041554		AT1G05517	0.00310921	0.00419755	0.00286607		AT1G48790	0.325061	0.177987	0.00926514		AT1G15330	0.00379883	0.00380231	0.00382237		AT1G05517	0.000988142	0.00159218	0.0036748		AT1G48790	0.330099	0.248432	0.010583		AT1G15330	0.00274034	0.00425207	0.00454777
AT1G05520	0.22149	0.00400086	0.00409353		AT1G48840	0.321411	0.00254738	0.00401403		AT1G15340	0.074344	0.00426468	0.00321872		AT1G05520	0.2281	0.0356435	0.00514571		AT1G48840	0.338997	0.152023	0.0115647		AT1G15340	0.105756	0.0898895	0.00570519		AT1G05520	0.219888	0.158673	0.00936414		AT1G48840	0.33552	0.187576	0.0126021		AT1G15340	0.122667	0.00462931	0.00394381
AT1G05523	0.00380628	0.00330257	0.00320981		AT1G48850	0.282722	0.00342766	0.00431389		AT1G15350	0.0046155	0.00318061	0.00369136		AT1G05523	0.00399097	0.00297786	0.00406446		AT1G48850	0.312883	0.0430938	0.00574801		AT1G15350	0.0199039	0.0035569	0.00374055		AT1G05523	0.00434007	0.00340197	0.00446399		AT1G48850	0.304491	0.20856	0.00999145		AT1G15350	0.00397869	0.0593234	0.00537106
AT1G05527	0.00311411	0.00463942	0.00529015		AT1G48880	0.171775	0.00405708	0.00385842		AT1G15360	0.00387275	0.00391128	0.0036069		AT1G05527	0.00293405	0.00384259	0.00417086		AT1G48880	0.204692	0.0327983	0.00548062		AT1G15360	0.00438111	0.00685286	0.00447431		AT1G05527	0.00290879	0.00420477	0.00456588		AT1G48880	0.202728	0.0607332	0.00567137		AT1G15360	0.00253974	0.00511166	0.0034847
AT1G05530	0.00389919	0.00383878	0.00369383		AT1G48950	0.322959	0.0039453	0.00409777		AT1G15370	0.00443014	0.00408705	0.00373863		AT1G05530	0.00403575	0.00570023	0.00382085		AT1G48950	0.373669	0.195466	0.0136604		AT1G15370	0.0119949	0.00350073	0.00401567		AT1G05530	0.00562162	0.00306493	0.00427326		AT1G48950	0.386645	0.388841	0.0225134		AT1G15370	0.00375126	0.00386199	0.00417415
AT1G05533	0.0015015	0.00119048	0.00497429		AT1G48970	0.275029	0.0042146	0.00382446		AT1G15380	0.0535599	0.00322514	0.00428433		AT1G05533	0.00462963	0.00277778	0.0031981		AT1G48970	0.311161	0.286386	0.0178165		AT1G15380	0.0473476	0.00683805	0.00532223		AT1G05533	0	0.0224838	0.00426295		AT1G48970	0.32797	0.319118	0.0185168		AT1G15380	0.0645064	0.00572852	0.00498102
AT1G05537	0.00332348	0.0028633	0.0057243		AT1G49040	0.500534	0.00472601	0.00420537		AT1G15385	0.00134658	0.00374611	0.0046734		AT1G05537	0.000809061	0.00164248	0.00343931		AT1G49040	0.523396	0.381152	0.0304378		AT1G15385	0.00880209	0.00190476	0.00428665		AT1G05537	0.00208333	0.000968992	0.00424917		AT1G49040	0.483157	0.467591	0.0314326		AT1G15385	0.00827722	0	0.00454333
AT1G05540	0.0130059	0.00326172	0.00350139		AT1G49230	0.401483	0.00313044	0.00421372		AT1G15390	0.00314657	0.00273532	0.00413928		AT1G05540	0.0151138	0.0034533	0.00407575		AT1G49230	0.464271	0.116412	0.0172261		AT1G15390	0.00402552	0.00435238	0.00417861		AT1G05540	0.015781	0.00372031	0.00385924		AT1G49230	0.379645	0.100833	0.0141567		AT1G15390	0.00493742	0.00316028	0.00482736
AT1G05543	0.00464905	0.00388776	0.00313759		AT1G49240	0.308484	0.00393967	0.00406512		AT1G15400	0.00362635	0.00255347	0.00339382		AT1G05543	0.00461998	0.00470219	0.00562552		AT1G49240	0.334992	0.201796	0.0108799		AT1G15400	0.00483916	0.00332481	0.00428337		AT1G05543	0.00231017	0.00374753	0.00304298		AT1G49240	0.312749	0.248296	0.0109759		AT1G15400	0.00502132	0.00295643	0.00406327
AT1G05547	0.00520012	0.0039994	0.00465216		AT1G49300	0.414648	0.00432662	0.00379929		AT1G15415	0	0.00382481	0.00301368		AT1G05547	0.00227299	0.00821278	0.00298304		AT1G49300	0.428401	0.245225	0.0130265		AT1G15415	0.00110395	0.0076485	0.00442919		AT1G05547	0.00243902	0.00105615	0.00486913		AT1G49300	0.382254	0.322669	0.0175199		AT1G15415	0.00279833	0.0042741	0.00439721
AT1G05550	0.00350419	0.00356277	0.00337146		AT1G49340	0.427798	0.00460439	0.00403404		AT1G15520	0.0113698	0.00372071	0.00378862		AT1G05550	0.00357906	0.00274472	0.00496412		AT1G49340	0.434886	0.2622	0.019509		AT1G15520	0.0112196	0.0039414	0.00430215		AT1G05550	0.00392239	0.00358187	0.00430229		AT1G49340	0.415887	0.440946	0.031317		AT1G15520	0.0184255	0.00431977	0.00388143
AT1G05553	0.099822	0.00461725	0.00487899		AT1G49540	0.506979	0.00407555	0.00435264		AT1G15530	0.00874567	0.00337555	0.00427891		AT1G05553	0.112216	0.00644359	0.00617751		AT1G49540	0.513117	0.113716	0.0117188		AT1G15530	0.00374904	0.00485528	0.00437916		AT1G05553	0.111062	0.0102116	0.00522494		AT1G49540	0.516405	0.309213	0.0234274		AT1G15530	0.0027459	0.00354193	0.00450344
AT1G05557	0.119751	0.00391055	0.00446976		AT1G49600	0.163565	0.00405496	0.0037512		AT1G15550	0.00405082	0.00284403	0.00385068		AT1G05557	0.189856	0.00779187	0.00594314		AT1G49600	0.171588	0.0115247	0.0040095		AT1G15550	0.00511672	0.00328206	0.00347538		AT1G05557	0.156809	0.0162124	0.00510699		AT1G49600	0.177509	0.0310942	0.00432235		AT1G15550	0.00422131	0.00427094	0.00525964
AT1G05560	0.00435735	0.00301929	0.00388344		AT1G49630	0.395672	0.00419871	0.00423575		AT1G15580	0.00403677	0.00271656	0.00325572		AT1G05560	0.0133604	0.0042341	0.00497295		AT1G49630	0.434704	0.30719	0.0282476		AT1G15580	0.00621394	0.00395645	0.00502435		AT1G05560	0.00826032	0.0025315	0.00445062		AT1G49630	0.407368	0.411122	0.037077		AT1G15580	0.00456742	0.00427	0.00387329
AT1G05562	0.00435735	0.00301929	0.00388344		AT1G49670	0.427177	0.0345451	0.021865		AT1G15590	0.0035832	0.00368911	0.00440099		AT1G05562	0.0133604	0.0042341	0.00497295		AT1G49670	0.468253	0.25944	0.0394596		AT1G15590	0.0127579	0.0054533	0.00487016		AT1G05562	0.00826032	0.0025315	0.00445062		AT1G49670	0.426078	0.328126	0.0351024		AT1G15590	0.00439438	0.00486118	0.00651402
AT1G05563	0	0.00838664	0.00278368		AT1G49730	0.407969	0.00426726	0.00363239		AT1G15600	0.00272117	0.00312726	0.00380847		AT1G05563	0	0.000452489	0.00213019		AT1G49730	0.362435	0.0497765	0.00599828		AT1G15600	0.00442621	0.00313155	0.00528306		AT1G05563	0	0.00105907	0.00122921		AT1G49730	0.429519	0.234953	0.0129635		AT1G15600	0.00437232	0.00559893	0.00501831
AT1G05567	0.00282369	0.00229771	0.00489819		AT1G49740	0.151305	0.00411937	0.0038578		AT1G15610	0.00478557	0.00352736	0.00367418		AT1G05567	0.00750858	0.00328731	0.0068276		AT1G49740	0.146884	0.0056531	0.00518418		AT1G15610	0.00382254	0.00395271	0.00428647		AT1G05567	0.00381708	0.00189135	0.00433616		AT1G49740	0.0867959	0.00444223	0.0037626		AT1G15610	0.00353644	0.00270446	0.00403382
AT1G05570	0.328496	0.00395325	0.00416137		AT1G49760	0.302983	0.00416384	0.0042265		AT1G15620	0.00239307	0.00353919	0.00440201		AT1G05570	0.33013	0.165641	0.0172747		AT1G49760	0.322341	0.104297	0.00662991		AT1G15620	0.00229417	0.0059353	0.00506782		AT1G05570	0.315658	0.302649	0.0242243		AT1G49760	0.310846	0.221827	0.011735		AT1G15620	0.00281697	0.00369634	0.0051286
AT1G05575	0.0016104	0.00315305	0.00355319		AT1G49820	0.251105	0.00443584	0.00394598		AT1G15625	0.00314223	0.00363139	0.00363363		AT1G05575	0.00359367	0.00292904	0.00375629		AT1G49820	0.303345	0.0257874	0.0042895		AT1G15625	0.00341006	0.00464214	0.00413932		AT1G05575	0.00546573	0.00417039	0.00577662		AT1G49820	0.218602	0.00639092	0.00471258		AT1G15625	0.00366524	0.00158276	0.00399722
AT1G05577	0.00313738	0.00427745	0.00463713		AT1G49890	0.340086	0.00576085	0.00368248		AT1G15630	0.00212096	0.00512336	0.00430544		AT1G05577	0.00317534	0.00319979	0.00456725		AT1G49890	0.332426	0.034548	0.00523621		AT1G15630	0.00562065	0.00450332	0.00437004		AT1G05577	0.00299678	0.00253188	0.00573963		AT1G49890	0.308679	0.135423	0.00719965		AT1G15630	0.00148775	0.00492081	0.00566235
AT1G05580	0.00537543	0.00370381	0.00384899		AT1G49920	0.183266	0.00301257	0.00444024		AT1G15640	0.00464155	0.00312639	0.00382693		AT1G05580	0.00296996	0.0029072	0.00399592		AT1G49920	0.20321	0.0251724	0.00542722		AT1G15640	0.00572864	0.00482948	0.00495125		AT1G05580	0.00357317	0.00444975	0.00468323		AT1G49920	0.185695	0.013568	0.00544872		AT1G15640	0.00254271	0.00251252	0.004958
AT1G05583	0	0	0.00576408		AT1G49960	0.28868	0.00403548	0.00408711		AT1G15670	0.0774009	0.0650895	0.0843465		AT1G05583	0.00320513	0	0.0044079		AT1G49960	0.269303	0.0220808	0.00520288		AT1G15670	0.0821161	0.0626071	0.0942093		AT1G05583	0.00204918	0.00320513	0.0042985		AT1G49960	0.279741	0.0657487	0.0079029		AT1G15670	0.0754351	0.0582096	0.0827034
AT1G05587	0.00359087	0.00367308	0.00380064		AT1G49970	0.352527	0.00349745	0.0037197		AT1G15680	0.0279119	0.00263663	0.00362473		AT1G05587	0.00933707	0.00335346	0.00319232		AT1G49970	0.373047	0.208112	0.0131328		AT1G15680	0.0302515	0.00723349	0.00463882		AT1G05587	0.00308642	0.00732859	0.00902667		AT1G49970	0.362504	0.359357	0.0169345		AT1G15680	0.0294977	0.00525114	0.00652577
AT1G05590	0.0426593	0.00405551	0.00409832		AT1G49990	0.387779	0.00642391	0.00431031		AT1G15690	0.0131401	0.00364205	0.00405839		AT1G05590	0.0577236	0.00698951	0.0045257		AT1G49990	0.474957	0.284662	0.0218825		AT1G15690	0.00348541	0.00448136	0.00404917		AT1G05590	0.0480305	0.0059066	0.00479233		AT1G49990	0.457733	0.253017	0.0170371		AT1G15690	0.00427781	0.00363386	0.00438223
AT1G05593	0.00568167	0.00624043	0.00285259		AT1G50000	0.331469	0.00451322	0.00416238		AT1G15700	0.00439372	0.00415818	0.00392737		AT1G05593	0.00358465	0.00170109	0.00240565		AT1G50000	0.409921	0.406942	0.0327304		AT1G15700	0.0024269	0.00469179	0.00352371		AT1G05593	0.00801478	0.00330519	0.00285083		AT1G50000	0.390324	0.400301	0.0276938		AT1G15700	0.00403162	0.0023268	0.0038281
AT1G05597	0.00316642	0.00447207	0.00432651		AT1G50030	0.574802	0.00434848	0.00405157		AT1G15710	0.00276733	0.00355041	0.00424598		AT1G05597	0.00468557	0.00564147	0.00339193		AT1G50030	0.596009	0.294793	0.0165592		AT1G15710	0.00402914	0.00335804	0.00373961		AT1G05597	0.0192083	0.00496906	0.00533891		AT1G50030	0.58608	0.456716	0.0245554		AT1G15710	0.00354841	0.00518257	0.00338263
AT1G05600	0.279318	0.00407083	0.00338673		AT1G50120	0.249453	0.00418045	0.00389871		AT1G15720	0.0253724	0.00320925	0.00454537		AT1G05600	0.264731	0.0148173	0.00511907		AT1G50120	0.23837	0.0653689	0.00599774		AT1G15720	0.0077434	0.0041198	0.00414177		AT1G05600	0.256448	0.12707	0.00929883		AT1G50120	0.211782	0.214621	0.0114869		AT1G15720	0.00341223	0.0038242	0.00403147
AT1G05603	0.00352408	0.00375431	0.00434074		AT1G50140	0.51807	0.00423059	0.0040331		AT1G15757	0.000856164	0.00380198	0.00327251		AT1G05603	0.00391319	0.00280325	0.00323358		AT1G50140	0.538011	0.210614	0.0145677		AT1G15757	0	0.000670691	0.00340958		AT1G05603	0.0170437	0.00521681	0.00410919		AT1G50140	0.526351	0.371376	0.026164		AT1G15757	0.00121065	0.0187746	0.00469173
AT1G05607	0.00435227	0.00282005	0.0036383		AT1G50180	0.231192	0.00514809	0.00400268		AT1G15760	0.00337012	0.00478877	0.00436678		AT1G05607	0.00340355	0.00550459	0.0052013		AT1G50180	0.264114	0.0352434	0.0050091		AT1G15760	0.00336955	0.00382408	0.00458032		AT1G05607	0.00336851	0.00130711	0.0067148		AT1G50180	0.334479	0.181423	0.0166642		AT1G15760	0.00385464	0.00526484	0.0051296
AT1G05610	0.00333023	0.00330921	0.00419666		AT1G50200	0.505984	0.0046525	0.00431482		AT1G15770	0.00334843	0.00355035	0.00403497		AT1G05610	0.00312734	0.00702364	0.00472542		AT1G50200	0.551222	0.292642	0.0152194		AT1G15770	0.00233022	0.0052897	0.00465764		AT1G05610	0.00717077	0.00401439	0.00417037		AT1G50200	0.542718	0.41191	0.0191254		AT1G15770	0.00262547	0.00399443	0.00463117
AT1G05613	0.00394322	0	0.00321202		AT1G50240	0.360504	0.00468125	0.0041313		AT1G15772	0.00379106	0.00262205	0.0031921		AT1G05613	0.00646724	0.00460444	0.00408922		AT1G50240	0.325163	0.0784698	0.0110728		AT1G15772	0.00259318	0.00650588	0.00335703		AT1G05613	0.00539788	0.00367269	0.00397068		AT1G50240	0.333626	0.241445	0.0299921		AT1G15772	0.00311498	0.00326561	0.00531724
AT1G05615	0.00160885	0.00489889	0.00377882		AT1G50260	0.36988	0.00554687	0.0044616		AT1G15790	0.00302631	0.00365131	0.00387153		AT1G05615	0.00399233	0.0046814	0.00380908		AT1G50260	0.403854	0.256664	0.0227525		AT1G15790	0.00373496	0.00441844	0.0046649		AT1G05615	0.00430691	0.00364302	0.00305856		AT1G50260	0.394947	0.370937	0.0304484		AT1G15790	0.00596556	0.00447397	0.0047221
AT1G05617	0.00329772	0.00687173	0.00405475		AT1G50360	0.312571	0.00427208	0.00369624		AT1G15800	0.00319573	0.00337722	0.00373705		AT1G05617	0.00382404	0.003367	0.00519893		AT1G50360	0.30046	0.0861544	0.0115491		AT1G15800	0.00454358	0.00222825	0.00467924		AT1G05617	0.00192308	0	0.00957077		AT1G50360	0.34106	0.20718	0.0250782		AT1G15800	0.00354225	0.0036629	0.00458788
AT1G05620	0.0542825	0.00272756	0.00368522		AT1G50370	0.240059	0.00394185	0.00406745		AT1G15820	0.00311044	0.00317133	0.00411906		AT1G05620	0.037607	0.00388804	0.0043982		AT1G50370	0.248855	0.11789	0.00756363		AT1G15820	0.00373552	0.00318286	0.00465484		AT1G05620	0.0471185	0.00405587	0.00478261		AT1G50370	0.187568	0.194535	0.00727748		AT1G15820	0.00342828	0.00280531	0.00440929
AT1G05623	0.00349159	0.00564226	0.00390603		AT1G50410	0.494485	0.00441225	0.00408181		AT1G15825	0.00349721	0.00404356	0.00479151		AT1G05623	0.0014881	0	0.00486547		AT1G50410	0.524733	0.308089	0.0253346		AT1G15825	0.00560021	0.0033677	0.00226954		AT1G05623	0.00258593	0.00162338	0.0038566		AT1G50410	0.486077	0.378076	0.0269187		AT1G15825	0.00246313	0.00615673	0.00598065
AT1G05627	0.00635267	0.00217391	0.00306137		AT1G50430	0.265394	0.00445483	0.00382422		AT1G15830	0.00384376	0.00322196	0.0041511		AT1G05627	0.0045045	0	0.00796967		AT1G50430	0.28127	0.0890246	0.00613631		AT1G15830	0.00634423	0.00387859	0.00501247		AT1G05627	0	0	0.00564649		AT1G50430	0.291774	0.255842	0.00925484		AT1G15830	0.00415446	0.00502437	0.00504491
AT1G05630	0.365963	0.00481117	0.00412617		AT1G50440	0.238498	0.00492372	0.00417556		AT1G15840	0.00604483	0.00230505	0.003154		AT1G05630	0.370841	0.135703	0.0122226		AT1G50440	0.210334	0.0147427	0.0041495		AT1G15840	0.0051142	0.00877329	0.00343524		AT1G05630	0.37536	0.265648	0.0192789		AT1G50440	0.245174	0.0126718	0.0052128		AT1G15840	0.00677358	0.00354808	0.00443481
AT1G05633	0.00160256	0.00468978	0.00501793		AT1G50460	0.230381	0.00348677	0.00391117		AT1G15850	0.00308623	0.00395774	0.00325691		AT1G05633	0.000383436	0.0049962	0.00539317		AT1G50460	0.284034	0.129507	0.0137186		AT1G15850	0.0263512	0.0313832	0.00685644		AT1G05633	0.0148459	0.00107585	0.00919289		AT1G50460	0.304156	0.334593	0.0235659		AT1G15850	0.0376541	0.00701299	0.00474667
AT1G05637	0	0.009253	0.00315972		AT1G50480	0.391083	0.00525198	0.00393448		AT1G15860	0.00410493	0.00357149	0.00407531		AT1G05637	0.00609756	0.00617421	0		AT1G50480	0.399668	0.112713	0.00658505		AT1G15860	0.00298031	0.011141	0.00388057		AT1G05637	0	0.0116114	0.00255464		AT1G50480	0.393372	0.253884	0.0109443		AT1G15860	0.0027323	0.00445835	0.00447219
AT1G05640	0.384696	0.00385146	0.00343894		AT1G50500	0.478843	0.0046567	0.00402213		AT1G15870	0.00509735	0.00396279	0.00392773		AT1G05640	0.346772	0.0164137	0.00571966		AT1G50500	0.470652	0.196511	0.01689		AT1G15870	0.00177326	0.00418661	0.00435312		AT1G05640	0.376422	0.0433111	0.00828631		AT1G50500	0.475483	0.443073	0.0349842		AT1G15870	0.00333035	0.00342329	0.0053004
AT1G05643	0.00598866	0.00180242	0.00374036		AT1G50510	0.310792	0.00425112	0.00442226		AT1G15885	0.00376288	0.00242667	0.00361833		AT1G05643	0.00345288	0.00175708	0.00459923		AT1G50510	0.31489	0.0888287	0.00791348		AT1G15885	0.00413063	0.00360327	0.00343876		AT1G05643	0.00894734	0.0119048	0.00471595		AT1G50510	0.298407	0.241565	0.0174551		AT1G15885	0.00264936	0.00360582	0.00355567
AT1G05647	0.00200303	0.00298237	0.00467706		AT1G50520	0.430777	0.00645351	0.00417678		AT1G15900	0.00554714	0.00329287	0.00326352		AT1G05647	0.00135404	0.00488862	0.00454639		AT1G50520	0.396847	0.00685207	0.00489443		AT1G15900	0.00361721	0.00381554	0.00387378		AT1G05647	0.00318938	0.00490912	0.00555492		AT1G50520	0.447903	0.0614887	0.00953158		AT1G15900	0.00271167	0.00508316	0.00334594
AT1G05650	0.00695313	0.00321283	0.00432788		AT1G50570	0.173964	0.00370555	0.0038535		AT1G15920	0.00517572	0.00388668	0.00379418		AT1G05650	0.00323744	0.00346327	0.00437808		AT1G50570	0.193573	0.0139964	0.00451599		AT1G15920	0.00415403	0.00382715	0.00422569		AT1G05650	0.00419223	0.00283558	0.00473707		AT1G50570	0.170948	0.0147702	0.00469431		AT1G15920	0.00382637	0.0028777	0.00390624
AT1G05653	0.0075622	0.00379155	0.00350082		AT1G50600	0.308711	0.00317423	0.00415166		AT1G15930	0.00180496	0.00356369	0.00441297		AT1G05653	0.00400144	0	0.00521188		AT1G50600	0.329987	0.0138783	0.00459886		AT1G15930	0.00358018	0.00303119	0.00411201		AT1G05653	0.004	0	0.00495305		AT1G50600	0.301502	0.00524965	0.00538613		AT1G15930	0.0048711	0.0042192	0.00484523
AT1G05657	0.00307638	0.00223165	0.00465654		AT1G50660	0.285419	0.00420548	0.0038842		AT1G15950	0.00524678	0.00417547	0.00395521		AT1G05657	0.00277544	0.00319219	0.00414825		AT1G50660	0.269561	0.0647421	0.00511369		AT1G15950	0.00426992	0.00464163	0.0046659		AT1G05657	0.00546108	0.0026282	0.00393089		AT1G50660	0.310705	0.248762	0.014136		AT1G15950	0.0040977	0.00543099	0.00506234
AT1G05660	0.00273121	0.00419132	0.00422827		AT1G50670	0.409028	0.00436176	0.00426001		AT1G15960	0.0387814	0.00413477	0.00375445		AT1G05660	0.00852487	0.00354879	0.00515857		AT1G50670	0.395955	0.136087	0.00757568		AT1G15960	0.0275927	0.00672227	0.00437838		AT1G05660	0.00394919	0.00377681	0.00503428		AT1G50670	0.409992	0.158607	0.00934563		AT1G15960	0.0240633	0.00456358	0.00388399
AT1G05663	0.0030893	0.00449428	0.00396153		AT1G50710	0.357011	0.00450691	0.00390519		AT1G16000	0.00305798	0.00349118	0.00377916		AT1G05663	0.00269295	0.00706427	0.00281009		AT1G50710	0.351981	0.0326039	0.00530062		AT1G16000	0.00186573	0.00514716	0.0036013		AT1G05663	0.0032604	0.000700809	0.00390643		AT1G50710	0.327883	0.261466	0.015001		AT1G16000	0.00270354	0.00236329	0.00439488
AT1G05667	0.000784929	0.0030883	0.00412846		AT1G50730	0.445882	0.0044553	0.00394732		AT1G16025	0.000784929	0.00340249	0.00403435		AT1G05667	0.00204123	0.00871291	0.00253773		AT1G50730	0.445784	0.165877	0.0123846		AT1G16025	0.00253604	0.00407613	0.00369297		AT1G05667	0.00247286	0	0.00730362		AT1G50730	0.419432	0.413247	0.0265724		AT1G16025	0.00308118	0.00492376	0.00291306
AT1G05670	0.233739	0.00356318	0.00390452		AT1G50745	0.509299	0.00474038	0.00350745		AT1G16030	0.0147852	0.00428543	0.00404894		AT1G05670	0.25648	0.0900371	0.00730626		AT1G50745	0.51151	0.182752	0.022276		AT1G16030	0.00295971	0.00428186	0.00399694		AT1G05670	0.263032	0.210838	0.013245		AT1G50745	0.458133	0.468618	0.0408787		AT1G16030	0.00300667	0.00495691	0.00480146
AT1G05673	0	0.0043383	0.00321639		AT1G50750	0.393374	0.00449178	0.00440883		AT1G16040	0.00652709	0.00516303	0.0038484		AT1G05673	0.00476288	0.00803356	0.00165657		AT1G50750	0.396382	0.0530408	0.00883736		AT1G16040	0.00499669	0.0166245	0.00570616		AT1G05673	0	0	0.00592278		AT1G50750	0.362059	0.115308	0.0129658		AT1G16040	0.00294847	0.0284061	0.00596888
AT1G05675	0.00344277	0.00320327	0.00471898		AT1G50840	0.48609	0.00468449	0.00389507		AT1G16060	0.00397437	0.0027571	0.00418014		AT1G05675	0.00574999	0.00502936	0.00442242		AT1G50840	0.491526	0.265946	0.0182427		AT1G16060	0.00281776	0.00362892	0.00461804		AT1G05675	0.00541938	0.00464203	0.00457349		AT1G50840	0.490626	0.401091	0.0269195		AT1G16060	0.00335189	0.0032714	0.00525019
AT1G05680	0.0110239	0.00391182	0.00421309		AT1G50910	0.37037	0.00367834	0.0037155		AT1G16120	0.00276843	0.00352196	0.00348674		AT1G05680	0.0117451	0.00752445	0.00414737		AT1G50910	0.374771	0.0741794	0.00683088		AT1G16120	0.00856431	0.00508374	0.00385575		AT1G05680	0.00335725	0.00420541	0.00428781		AT1G50910	0.336859	0.200644	0.0124409		AT1G16120	0.0154577	0.00320091	0.00437506
AT1G05683	0.0040092	0.00715395	0.00378706		AT1G50920	0.220338	0.00418222	0.00414289		AT1G16170	0.00314778	0.00415072	0.00329742		AT1G05683	0.0042232	0.0042735	0.00326832		AT1G50920	0.176631	0.00652746	0.0043168		AT1G16170	0.00515419	0.00514038	0.00448848		AT1G05683	0.00705373	0	0.00330069		AT1G50920	0.17822	0.0270002	0.00509703		AT1G16170	0.0032341	0.00264247	0.00554663
AT1G05687	0.00277331	0.00367231	0.00387874		AT1G50940	0.231888	0.00434241	0.00395248		AT1G16210	0.00379129	0.00588644	0.00414649		AT1G05687	0.00418273	0.00417853	0.00394652		AT1G50940	0.239257	0.00738297	0.00400806		AT1G16210	0.00348114	0.00374679	0.00450011		AT1G05687	0.0058224	0.00209201	0.00474505		AT1G50940	0.244587	0.153772	0.00960044		AT1G16210	0.0047593	0.0054823	0.00372389
AT1G05690	0.0269325	0.00340926	0.00378553		AT1G50950	0.296411	0.00450456	0.00402361		AT1G16225	0.040666	0.00410887	0.00339781		AT1G05690	0.0134215	0.00416953	0.00391795		AT1G50950	0.276324	0.00793281	0.00491194		AT1G16225	0.0542746	0.00425198	0.0043975		AT1G05690	0.0144782	0.00394321	0.00415736		AT1G50950	0.26676	0.0281338	0.00637364		AT1G16225	0.00421149	0.0179565	0.00583305
AT1G05693	0.00166667	0.00208333	0.00516734		AT1G51110	0.375048	0.00356905	0.00388529		AT1G16230	0.114484	0.00400535	0.00405321		AT1G05693	0.00203252	0.00094697	0.00478332		AT1G51110	0.383347	0.0498891	0.00791145		AT1G16230	0.00121589	0.0132105	0.00606381		AT1G05693	0	0.00101626	0.00267839		AT1G51110	0.384029	0.0629928	0.00660915		AT1G16230	0.0543631	0.0112422	0.00458151
AT1G05697	0	0	0.00560638		AT1G51200	0.380979	0.00443125	0.00411233		AT1G16240	0.00237958	0.00382079	0.00431891		AT1G05697	0.00609756	0	0.00374523		AT1G51200	0.350561	0.0596952	0.00591096		AT1G16240	0.00219611	0.00666783	0.00424208		AT1G05697	0	0.00162602	0.00289865		AT1G51200	0.363595	0.361515	0.0119821		AT1G16240	0.00425604	0.0500198	0.00472703
AT1G05700	0.0943719	0.00359704	0.00430635		AT1G51310	0.306609	0.00458687	0.00428185		AT1G16310	0.0136667	0.00494965	0.00384387		AT1G05700	0.0959089	0.00526833	0.00430663		AT1G51310	0.315105	0.0535967	0.00850876		AT1G16310	0.0128195	0.00485463	0.00489573		AT1G05700	0.0957368	0.00585177	0.00446117		AT1G51310	0.291127	0.102153	0.00937701		AT1G16310	0.00324068	0.00398315	0.00466011
AT1G05703	0.00862069	0.00526164	0.00379762		AT1G51350	0.291336	0.00513551	0.00410319		AT1G16320	0.00340907	0.003013	0.0043102		AT1G05703	0.00409836	0.00423464	0.00452474		AT1G51350	0.303224	0.0433351	0.00561593		AT1G16320	0.00221059	0.00455377	0.0048632		AT1G05703	0.00431034	0.00398433	0.00457228		AT1G51350	0.318923	0.29952	0.0121696		AT1G16320	0.00293273	0.00465504	0.00451217
AT1G05707	0.00196991	0.00309188	0.00420324		AT1G51405	0.195765	0.00295623	0.00288443		AT1G16360	0.00495384	0.00333444	0.00380871		AT1G05707	0.00425508	0.010469	0.00261558		AT1G51405	0.136998	0.00665935	0.00641144		AT1G16360	0.015187	0.00427668	0.00499161		AT1G05707	0.00347222	0.00153251	0.00332411		AT1G51405	0.177107	0.00723385	0.0050181		AT1G16360	0.0144236	0.00416148	0.0056996
AT1G05710	0.0029669	0.0031667	0.00380593		AT1G51460	0.228994	0.00414907	0.00424947		AT1G16390	0.00417193	0.00264435	0.00402397		AT1G05710	0.0102497	0.00670928	0.00382456		AT1G51460	0.212039	0.0282365	0.00563284		AT1G16390	0.00760745	0.00459304	0.00410362		AT1G05710	0.00393498	0.00437269	0.0049448		AT1G51460	0.235734	0.0829019	0.00921029		AT1G16390	0.00388561	0.00286613	0.0049357
AT1G05713	0.00555556	0.0028231	0.00424355		AT1G51520	0.279542	0.00397765	0.00416911		AT1G16400	0.00299529	0.00412739	0.00397193		AT1G05713	0	0.00187207	0.00266506		AT1G51520	0.29255	0.0785592	0.00880186		AT1G16400	0.00285137	0.00462385	0.00390815		AT1G05713	0	0.00182073	0.00492793		AT1G51520	0.287358	0.137051	0.0120045		AT1G16400	0.00334091	0.00314913	0.00498777
AT1G05717	0.00266592	0.0015361	0.00425303		AT1G51550	0.26232	0.00299438	0.00402087		AT1G16410	0.0141924	0.00445639	0.00425015		AT1G05717	0.00267788	0.00323689	0.00315786		AT1G51550	0.288334	0.0327299	0.00427706		AT1G16410	0.0104027	0.00364653	0.00418548		AT1G05717	0.00290752	0.00168067	0.00508876		AT1G51550	0.234169	0.0716076	0.00608165		AT1G16410	0.0150451	0.00259644	0.00451115
AT1G05720	0.210505	0.00396905	0.00405698		AT1G51570	0.311775	0.00428474	0.00369537		AT1G16420	0.0043647	0.00338465	0.00357884		AT1G05720	0.199738	0.0711333	0.00694005		AT1G51570	0.305591	0.0109171	0.00376962		AT1G16420	0.00632729	0.00301527	0.00398894		AT1G05720	0.211179	0.0639678	0.00604639		AT1G51570	0.314041	0.0134609	0.00419811		AT1G16420	0.00895255	0.00441913	0.00435941
AT1G05723	0.00334393	0.00390389	0.00382846		AT1G51580	0.19419	0.00359654	0.00434031		AT1G16430	0.0103857	0.00360249	0.00368005		AT1G05723	0.00496032	0.00414008	0.00509291		AT1G51580	0.195866	0.0131204	0.00509817		AT1G16430	0.00159998	0.0036787	0.00418814		AT1G05723	0.00302409	0.00751128	0.00400077		AT1G51580	0.222493	0.0356622	0.00641557		AT1G16430	0.00170446	0.00305832	0.00472464
AT1G05727	0.00430346	0.00320916	0.00351313		AT1G51590	0.488401	0.00473206	0.0040135		AT1G16440	0.0080746	0.0032809	0.00459838		AT1G05727	0.0037067	0.00206824	0.00314485		AT1G51590	0.460583	0.328502	0.020672		AT1G16440	0.00393787	0.00408736	0.00419523		AT1G05727	0.000833333	0.00407584	0.00592169		AT1G51590	0.511639	0.424803	0.0248709		AT1G16440	0.00359359	0.00352234	0.00440163
AT1G05730	0.0039384	0.00361209	0.00405283		AT1G51600	0.293292	0.00549225	0.00418414		AT1G16445	0.0239592	0.00520514	0.0041946		AT1G05730	0.00347458	0.0155472	0.00513949		AT1G51600	0.355643	0.121352	0.00842257		AT1G16445	0.00426843	0.00439175	0.00446953		AT1G05730	0.00341143	0.00266747	0.00468337		AT1G51600	0.379195	0.440808	0.0200398		AT1G16445	0.0071847	0.0058056	0.00488004
AT1G05733	0.154699	0.00192015	0.00377672		AT1G51610	0.342715	0.00513635	0.00436223		AT1G16470	0.0969682	0.00464541	0.00358829		AT1G05733	0.0645723	0.00336278	0.00396581		AT1G51610	0.361996	0.126866	0.00849555		AT1G16470	0.0931598	0.00363208	0.00439249		AT1G05733	0.00462823	0.0030601	0.00432525		AT1G51610	0.328764	0.22579	0.0104091		AT1G16470	0.0987133	0.00982282	0.00499409
AT1G05737	0.00538997	0.00513482	0.00372528		AT1G51620	0.32752	0.00517433	0.00354255		AT1G16490	0.00412847	0.0054899	0.00428108		AT1G05737	0.00197421	0.00434262	0.00378694		AT1G51620	0.312131	0.0321076	0.0056545		AT1G16490	0.00393508	0.0037593	0.00450454		AT1G05737	0.00216156	0	0.0040392		AT1G51620	0.346565	0.105132	0.00818306		AT1G16490	0.00933686	0.00410432	0.00489629
AT1G05740	0.00449039	0.00218166	0.0029658		AT1G51630	0.167837	0.00584945	0.00384028		AT1G16500	0.00247504	0.0052777	0.00380723		AT1G05740	0.0526909	0.00436134	0.0042192		AT1G51630	0.140803	0.00507886	0.00486749		AT1G16500	0.00464395	0.00463463	0.0041428		AT1G05740	0.0876238	0.00335575	0.00376315		AT1G51630	0.183428	0.0345407	0.00544842		AT1G16500	0.00311434	0.00318196	0.0055578
AT1G05747	0.00285909	0.00171328	0.00454709		AT1G51640	0.381463	0.00325147	0.00334374		AT1G16510	0.00253102	0.00684685	0.00294562		AT1G05747	0.00585736	0.00343275	0.00478488		AT1G51640	0.376745	0.0860934	0.00735793		AT1G16510	0.0034912	0.0038562	0.00305892		AT1G05747	0.00582035	0.00887065	0.00405105		AT1G51640	0.385955	0.181013	0.00946387		AT1G16510	0.00359583	0.00505795	0.00284244
AT1G05750	0.232468	0.00411811	0.00462094		AT1G51690	0.309158	0.00453381	0.00381586		AT1G16515	0.00359267	0.00427472	0.00307644		AT1G05750	0.216053	0.00996532	0.00426986		AT1G51690	0.296322	0.0906284	0.00620265		AT1G16515	0.00424999	0.00508764	0.00386831		AT1G05750	0.213316	0.0565094	0.00602006		AT1G51690	0.296162	0.245518	0.00902173		AT1G16515	0.00402916	0.00667762	0.00454337
AT1G05753	0.00156222	0.00347363	0.0031088		AT1G51720	0.535204	0.00493412	0.00386963		AT1G16530	0.00418566	0.0035925	0.00394456		AT1G05753	0.00232435	0.00461092	0.0043283		AT1G51720	0.529746	0.343613	0.0236344		AT1G16530	0.00230489	0.00315951	0.00607188		AT1G05753	0.00323016	0.0057604	0.00487154		AT1G51720	0.536391	0.498429	0.0317522		AT1G16530	0.00316527	0.00506953	0.00362568
AT1G05757	0.00250619	0.0058071	0.00376826		AT1G51730	0.307902	0.0053642	0.00443056		AT1G16590	0.00502719	0.00202699	0.00448947		AT1G05757	0.0024932	0.00403857	0.00416799		AT1G51730	0.320303	0.0705936	0.00638179		AT1G16590	0.00469322	0.00392877	0.00402353		AT1G05757	0.00354957	0.00356246	0.00513477		AT1G51730	0.328314	0.283408	0.0107715		AT1G16590	0.00335125	0.00240555	0.00374734
AT1G05760	0.260886	0.00272124	0.0041331		AT1G51745	0.305404	0.00453988	0.00372912		AT1G16630	0.00489461	0.00342537	0.00487534		AT1G05760	0.23947	0.00441836	0.00368921		AT1G51745	0.322837	0.0155182	0.00460787		AT1G16630	0.00923223	0.0214043	0.0109686		AT1G05760	0.21612	0.00741199	0.00534779		AT1G51745	0.297815	0.0276781	0.00452474		AT1G16630	0.0204514	0.079272	0.0161533
AT1G05763	0.00152905	0.0034182	0.00347276		AT1G51790	0.19829	0.00412656	0.00401815		AT1G16640	0.00201822	0.00480697	0.00346473		AT1G05763	0.00508062	0.00275121	0.00400551		AT1G51790	0.197501	0.0395541	0.00794361		AT1G16640	0.00403485	0.00186071	0.00467156		AT1G05763	0.00699328	0.00331495	0.00675651		AT1G51790	0.218091	0.0668922	0.0109305		AT1G16640	0.00170335	0.00283401	0.00423907
AT1G05767	0.0967083	0.00367444	0.0041259		AT1G51965	0.385701	0.00574803	0.00402816		AT1G16705	0.00440576	0.00469183	0.00399645		AT1G05767	0.0924659	0.00502276	0.00446177		AT1G51965	0.392256	0.150696	0.0110661		AT1G16705	0.00261404	0.00515168	0.00424978		AT1G05767	0.108659	0.00493889	0.00503224		AT1G51965	0.360366	0.192073	0.0132768		AT1G16705	0.00521057	0.0151679	0.00465243
AT1G05770	0.00338904	0.00381368	0.00413358		AT1G51980	0.398105	0.00434197	0.00404757		AT1G16730	0.00449883	0.00501139	0.00411782		AT1G05770	0.0125129	0.00339645	0.00575414		AT1G51980	0.384486	0.0559477	0.00541695		AT1G16730	0.00319143	0.00232263	0.00414931		AT1G05770	0.0144553	0.00377567	0.00545687		AT1G51980	0.396575	0.32088	0.0138509		AT1G16730	0.00337744	0.00308227	0.00429064
AT1G05773	0.00401273	0.00293062	0.00377498		AT1G52080	0.272446	0.00484733	0.00397612		AT1G16740	0.0077579	0.00507168	0.00401801		AT1G05773	0.00324721	0.00411459	0.00360025		AT1G52080	0.298647	0.107189	0.0131345		AT1G16740	0.00350136	0.00243686	0.00433989		AT1G05773	0.00342458	0.00598284	0.00414088		AT1G52080	0.299099	0.132227	0.0200653		AT1G16740	0.0112164	0.00399849	0.00414618
AT1G05777	0.00428812	0.00386537	0.00445042		AT1G52150	0.439919	0.00382149	0.00378929		AT1G16770	0.00206245	0.00318727	0.00331923		AT1G05777	0.0114445	0.00377436	0.00560108		AT1G52150	0.431235	0.0974317	0.00996923		AT1G16770	0.00329085	0.00266958	0.00387152		AT1G05777	0.00574713	0.00693714	0.00420149		AT1G52150	0.409252	0.262455	0.0184714		AT1G16770	0.00495776	0.003996	0.00413811
AT1G05780	0.112461	0.00520222	0.00448253		AT1G52310	0.2795	0.00367334	0.00341523		AT1G16790	0.00285385	0.00305762	0.00347874		AT1G05780	0.162315	0.0181468	0.0058238		AT1G52310	0.289956	0.00540278	0.00428623		AT1G16790	0.00316885	0.00298333	0.0046032		AT1G05780	0.131993	0.00625767	0.0054745		AT1G52310	0.278277	0.00466979	0.00466039		AT1G16790	0.00222876	0.00251258	0.00506627
AT1G05783	0.436368	0.161131	0.0844413		AT1G52320	0.265378	0.00347718	0.00397757		AT1G16820	0.00329106	0.00341082	0.00404512		AT1G05783	0.43304	0.167195	0.0936185		AT1G52320	0.26343	0.0911872	0.00869887		AT1G16820	0.00270951	0.00426996	0.00428118		AT1G05783	0.4188	0.0681947	0.0411914		AT1G52320	0.251046	0.0810386	0.00731444		AT1G16820	0.00464947	0.00350312	0.00540382
AT1G05785	0.00361801	0.0036365	0.0041535		AT1G52340	0.0820541	0.0029452	0.00372307		AT1G16825	0.0481995	0.00406439	0.00353334		AT1G05785	0.0037846	0.00433568	0.00458518		AT1G52340	0.0979386	0.0037473	0.00437953		AT1G16825	0.0624184	0.00416538	0.0035816		AT1G05785	0.00414776	0.0105906	0.0045095		AT1G52340	0.0950735	0.00379194	0.00386366		AT1G16825	0.062367	0.00358377	0.00462968
AT1G05787	0.00278517	0.00422379	0.0039268		AT1G52360	0.394421	0.00428578	0.00417945		AT1G16840	0.00305026	0.00413608	0.00363111		AT1G05787	0.00227109	0.00642368	0.0046895		AT1G52360	0.444195	0.269263	0.0135335		AT1G16840	0.00410637	0.00457413	0.00444564		AT1G05787	0.00895316	0.00800522	0.00620995		AT1G52360	0.416155	0.379836	0.0162663		AT1G16840	0.00225609	0.00428183	0.00406077
AT1G05790	0.321965	0.00469346	0.0040351		AT1G52370	0.162446	0.00383842	0.00383697		AT1G16850	0.00399152	0.00272257	0.00407021		AT1G05790	0.31128	0.0658862	0.00790623		AT1G52370	0.174585	0.00969249	0.00386545		AT1G16850	0.00430347	0.00458478	0.00441323		AT1G05790	0.325954	0.247683	0.0165332		AT1G52370	0.147932	0.0311349	0.00512145		AT1G16850	0.0042718	0.00406985	0.00458438
AT1G05793	0.912988	0.576287	0.266298		AT1G52380	0.174837	0.00415206	0.00362321		AT1G16880	0.00456827	0.0037247	0.00366146		AT1G05793	0.896575	0.592467	0.301673		AT1G52380	0.212045	0.0563518	0.0060133		AT1G16880	0.00279681	0.00301527	0.00414802		AT1G05793	0.890777	0.648574	0.272912		AT1G52380	0.20657	0.198174	0.00897963		AT1G16880	0.00503287	0.00363052	0.00449497
AT1G05797	0.00119904	0.00102775	0.00426055		AT1G52410	0.16258	0.00386641	0.0032914		AT1G16890	0.00393534	0.00412352	0.00373474		AT1G05797	0	0.00190476	0.00648148		AT1G52410	0.214012	0.0673826	0.0116265		AT1G16890	0.006835	0.00410385	0.00404598		AT1G05797	0	0	0.00138547		AT1G52410	0.198271	0.112095	0.0211185		AT1G16890	0.00332617	0.00278075	0.00413746
AT1G05800	0.00420139	0.00337723	0.00422612		AT1G52420	0.386082	0.00417534	0.00377255		AT1G16905	0.00273856	0.00392732	0.00392867		AT1G05800	0.00277385	0.00367179	0.00419312		AT1G52420	0.375932	0.0757154	0.00761205		AT1G16905	0.00323621	0.00380488	0.00411243		AT1G05800	0.00266314	0.00303484	0.0041818		AT1G52420	0.376523	0.228245	0.0156725		AT1G16905	0.00345864	0.00607359	0.00554433
AT1G05803	0.00230453	0.00690389	0.00266823		AT1G52430	0.22199	0.00472827	0.00364953		AT1G16910	0.0041192	0.00309997	0.00348922		AT1G05803	0.00267949	0.0120968	0.00351411		AT1G52430	0.228556	0.0517381	0.00820732		AT1G16910	0.00397618	0.00275969	0.00440629		AT1G05803	0.0066454	0.00218477	0.00301134		AT1G52430	0.217952	0.151577	0.0222057		AT1G16910	0.00322801	0.0042194	0.00386019
AT1G05805	0.00315824	0.00338197	0.00351607		AT1G52450	0.29739	0.00410576	0.00369627		AT1G16916	0.00524553	0.00340003	0.00346361		AT1G05805	0.00452881	0.00270066	0.00493259		AT1G52450	0.348605	0.0817454	0.0120155		AT1G16916	0.00403947	0.00201774	0.00434605		AT1G05805	0.00332202	0.00421272	0.00420457		AT1G52450	0.330539	0.194181	0.0293896		AT1G16916	0.00455418	0.00507205	0.00351633
AT1G05807	0.00501919	0.0047381	0.00427054		AT1G52520	0.315302	0.00345872	0.00332272		AT1G16920	0.0124764	0.00390237	0.00400458		AT1G05807	0.00171233	0.0026334	0.00454413		AT1G52520	0.3458	0.06492	0.00639304		AT1G16920	0.00275238	0.00366456	0.00397133		AT1G05807	0.0030676	0.00700742	0.00365466		AT1G52520	0.319339	0.130646	0.00770021		AT1G16920	0.00341213	0.00399649	0.00521364
AT1G05810	0.00363396	0.00251208	0.0030839		AT1G52530	0.320834	0.00380143	0.00361005		AT1G16940	0.00400975	0.00301284	0.00438683		AT1G05810	0.00295174	0.00436546	0.0047866		AT1G52530	0.356551	0.0160671	0.00426876		AT1G16940	0.00136262	0.00400174	0.00523526		AT1G05810	0.00504862	0.00553606	0.00339144		AT1G52530	0.319066	0.0129487	0.00464863		AT1G16940	0.0061892	0.00226653	0.0037603
AT1G05813	0.00287356	0.00387512	0.0031397		AT1G52570	0.494162	0.00528991	0.00393354		AT1G16945	0.00492953	0.00504773	0.00428852		AT1G05813	0.00308642	0.00160256	0.00753534		AT1G52570	0.502239	0.0608006	0.0108968		AT1G16945	0.00304116	0.00443553	0.00579301		AT1G05813	0	0.00227273	0.00603064		AT1G52570	0.477509	0.0971046	0.0162078		AT1G16945	0.00559914	0.00386401	0.00486364
AT1G05817	0.89426	0.530291	0.217416		AT1G52580	0.556074	0.00570725	0.00418964		AT1G16950	0.00495537	0.00418578	0.004293		AT1G05817	0.916438	0.624659	0.263947		AT1G52580	0.58287	0.0863312	0.00888602		AT1G16950	0.00258739	0.00525384	0.00363565		AT1G05817	0.854523	0.480345	0.205698		AT1G52580	0.527164	0.120142	0.0115406		AT1G16950	0.00225288	0.00368778	0.00408074
AT1G05820	0.0604948	0.00343002	0.00375696		AT1G52600	0.15718	0.00415689	0.00439704		AT1G17010	0.00323098	0.00299056	0.00408923		AT1G05820	0.0534959	0.00589222	0.00459925		AT1G52600	0.172861	0.0133587	0.00386226		AT1G17010	0.00432947	0.00431011	0.00401701		AT1G05820	0.0487531	0.00512731	0.00481478		AT1G52600	0.16907	0.00529134	0.00582798		AT1G17010	0.00547894	0.00452108	0.00451573
AT1G05823	0.00663209	0.00186421	0.00487184		AT1G52660	0.306256	0.00473668	0.00390031		AT1G17030	0.00345579	0.00428427	0.0038474		AT1G05823	0.000974659	0.00264568	0.00516222		AT1G52660	0.323051	0.00824355	0.0049149		AT1G17030	0.00345283	0.00368556	0.00521015		AT1G05823	0.00186261	0.00233181	0.00396195		AT1G52660	0.239004	0.0139222	0.00506868		AT1G17030	0.00338313	0.00390667	0.00446793
AT1G05827	0.00287545	0.00485767	0.00396145		AT1G52730	0.242715	0.00439638	0.0038406		AT1G17050	0.0352867	0.00353111	0.0041003		AT1G05827	0.00595824	0.00361487	0.0044767		AT1G52730	0.272635	0.0166037	0.00457916		AT1G17050	0.0316735	0.00432036	0.00447964		AT1G05827	0.005029	0.00265153	0.00375864		AT1G52730	0.279081	0.127531	0.00783396		AT1G17050	0.0448417	0.00392474	0.00345683
AT1G05830	0.45298	0.00420429	0.00396403		AT1G52780	0.502182	0.00624326	0.00412694		AT1G17060	0.0043117	0.00407377	0.00350614		AT1G05830	0.467137	0.282899	0.0171006		AT1G52780	0.516527	0.260601	0.0182225		AT1G17060	0.00339988	0.00515812	0.00435057		AT1G05830	0.448504	0.371587	0.0188884		AT1G52780	0.475117	0.242829	0.0141784		AT1G17060	0.00443647	0.00337369	0.00409022
AT1G05833	0	0.00437703	0.00398158		AT1G52820	0.502891	0.0035656	0.00401051		AT1G17080	0.00448654	0.00497891	0.00337707		AT1G05833	0	0.0497439	0.00677147		AT1G52820	0.508049	0.020893	0.00546528		AT1G17080	0.0055593	0.00371825	0.00449666		AT1G05833	0.0121528	0.0718694	0.00931251		AT1G52820	0.50534	0.127108	0.011354		AT1G17080	0.00410673	0.00394799	0.00407859
AT1G05835	0.00336141	0.00158775	0.00320904		AT1G52910	0.239853	0.00480986	0.00339418		AT1G17090	0.00272034	0.00494077	0.00374771		AT1G05835	0.00474498	0.00433332	0.00561675		AT1G52910	0.163898	0.00466419	0.00404325		AT1G17090	0.00265899	0.0031327	0.0054601		AT1G05835	0.00468866	0.00398989	0.00567989		AT1G52910	0.169554	0.00461992	0.00507251		AT1G17090	0.00406	0.00423491	0.00522287
AT1G05837	0.0054682	0.00346914	0.00410146		AT1G53025	0.398952	0.00471061	0.0041168		AT1G17100	0.00386693	0.00236024	0.00394516		AT1G05837	0.0365394	0.00561347	0.00455893		AT1G53025	0.44246	0.196703	0.01984		AT1G17100	0.00430685	0.00329831	0.00402572		AT1G05837	0.0258027	0.00335432	0.00451863		AT1G53025	0.389728	0.263524	0.021393		AT1G17100	0.00399149	0.00419755	0.00392319
AT1G05840	0.118058	0.00332163	0.00404549		AT1G53040	0.298789	0.00535028	0.00405654		AT1G17140	0.00301221	0.00499157	0.00309314		AT1G05840	0.122101	0.128866	0.00874693		AT1G53040	0.319362	0.0757671	0.00592668		AT1G17140	0.0165902	0.00607582	0.00430215		AT1G05840	0.119654	0.154348	0.00954667		AT1G53040	0.325218	0.166522	0.00789483		AT1G17140	0.0145738	0.00447011	0.00462591
AT1G05843	0.00308532	0.0028807	0.00406538		AT1G53050	0.395131	0.00374886	0.00430319		AT1G17147	0.271782	0.224516	0.171529		AT1G05843	0.00399026	0.00373382	0.00332521		AT1G53050	0.404234	0.0802245	0.00626151		AT1G17147	0.21196	0.203947	0.168967		AT1G05843	0.00562558	0.00158349	0.00533712		AT1G53050	0.355049	0.268598	0.0116158		AT1G17147	0.188302	0.165466	0.133575
AT1G05847	0.00284836	0.0015873	0.00386996		AT1G53090	0.258441	0.00296741	0.0038258		AT1G17160	0.00280422	0.0033646	0.0037922		AT1G05847	0.002566	0.00236501	0.00332804		AT1G53090	0.283436	0.00465714	0.00377139		AT1G17160	0.00444733	0.0040704	0.00500429		AT1G05847	0.00376984	0.00105042	0.00534863		AT1G53090	0.238582	0.0139115	0.00408552		AT1G17160	0.00393842	0.00305083	0.00489996
AT1G05850	0.0574685	0.00340673	0.00369274		AT1G53165	0.378464	0.0047752	0.00405955		AT1G17170	0.00321069	0.00460638	0.00392634		AT1G05850	0.0570315	0.00547679	0.0043634		AT1G53165	0.402228	0.171562	0.0101995		AT1G17170	0.00313135	0.00385589	0.00361955		AT1G05850	0.0420876	0.0120575	0.00429804		AT1G53165	0.42278	0.415519	0.0176154		AT1G17170	0.00392372	0.00517889	0.00455867
AT1G05853	0.00445137	0.00900901	0.00400746		AT1G53190	0.522093	0.00512314	0.00420601		AT1G17180	0.00303539	0.00263769	0.00387316		AT1G05853	0.00629555	0.00266667	0.00518678		AT1G53190	0.479218	0.194491	0.00977034		AT1G17180	0.0034995	0.00236993	0.00450737		AT1G05853	0.00151114	0	0.00439367		AT1G53190	0.490669	0.272707	0.0106603		AT1G17180	0.00416717	0.00164293	0.00443099
AT1G05857	0.00915423	0.00786112	0.00356746		AT1G53200	0.340706	0.00382608	0.00384581		AT1G17190	0.0027031	0.00329076	0.00367132		AT1G05857	0.00234437	0.00729416	0.00583255		AT1G53200	0.351823	0.0627906	0.00577104		AT1G17190	0.00338695	0.00282732	0.00505298		AT1G05857	0.00266935	0.00241403	0.00454544		AT1G53200	0.33808	0.21838	0.0102679		AT1G17190	0.00604194	0.00581848	0.00411904
AT1G05860	0.0195633	0.00475429	0.00428327		AT1G53210	0.235487	0.00442928	0.00405102		AT1G17200	0.0040941	0.0040295	0.00440429		AT1G05860	0.022546	0.00408955	0.00417997		AT1G53210	0.198522	0.037587	0.00511016		AT1G17200	0.0021288	0.00339308	0.00377211		AT1G05860	0.0202166	0.0200584	0.00458395		AT1G53210	0.235005	0.17388	0.00686743		AT1G17200	0.00199771	0.00506295	0.00401549
AT1G05863	0.0054585	0.00511589	0.0034391		AT1G53270	0.329583	0.00596839	0.00348583		AT1G17235	0.00390079	0.00358492	0.00390761		AT1G05863	0.00815426	0.00223585	0.00387347		AT1G53270	0.381977	0.0230537	0.00604174		AT1G17235	0.0030138	0.00469345	0.00500833		AT1G05863	0.00319793	0.00425609	0.00246671		AT1G53270	0.343204	0.00863556	0.00426324		AT1G17235	0.00240435	0.00293586	0.00522651
AT1G05867	0.531531	0.00744797	0.00250275		AT1G53310	0.521852	0.00426321	0.00335799		AT1G17240	0.0037357	0.00371995	0.00433556		AT1G05867	0.631343	0.274448	0.0347456		AT1G53310	0.479201	0.1269	0.00830181		AT1G17240	0.0099876	0.00640766	0.00424603		AT1G05867	0.62596	0.28269	0.0337042		AT1G53310	0.499431	0.285442	0.0136062		AT1G17240	0.0366552	0.0141763	0.00437478
AT1G05870	0.00469567	0.00371407	0.00453313		AT1G53440	0.376261	0.00371064	0.00398216		AT1G17285	0.00292059	0.00339055	0.00347558		AT1G05870	0.00288461	0.00380384	0.00483387		AT1G53440	0.410411	0.0645792	0.006563		AT1G17285	0.0049051	0.0370203	0.00523288		AT1G05870	0.00362122	0.00518165	0.00334544		AT1G53440	0.392728	0.141012	0.00967466		AT1G17285	0.00141477	0.013022	0.00478702
AT1G05873	0.145811	0.00494976	0.00441137		AT1G53450	0.454021	0.00362477	0.00391672		AT1G17300	0.00489202	0.0030176	0.00328897		AT1G05873	0.134206	0.0036335	0.00343928		AT1G53450	0.469148	0.133498	0.0089057		AT1G17300	0.00283295	0.00328174	0.00408147		AT1G05873	0.16207	0.042084	0.00721507		AT1G53450	0.453443	0.200483	0.0125863		AT1G17300	0.00263828	0.0040922	0.00431297
AT1G05880	0.0255304	0.00387414	0.00438347		AT1G53490	0.43207	0.110782	0.0206094		AT1G17310	0.00481873	0.00294692	0.00425244		AT1G05880	0.0341348	0.00547008	0.00456401		AT1G53490	0.434293	0.132115	0.0212158		AT1G17310	0.00407348	0.0028555	0.00435112		AT1G05880	0.0498846	0.00737709	0.00534266		AT1G53490	0.405821	0.135528	0.0236348		AT1G17310	0.0129242	0.00596637	0.00349851
AT1G05887	0.00303763	0.00223214	0.00462995		AT1G53500	0.339492	0.00403398	0.00369721		AT1G17330	0.00254298	0.0042174	0.00341143		AT1G05887	0.000544662	0.00324675	0.00208717		AT1G53500	0.352542	0.0460661	0.00626482		AT1G17330	0.00424787	0.00514701	0.00419322		AT1G05887	0.0139644	0.00292104	0.00504025		AT1G53500	0.401708	0.207573	0.0135576		AT1G17330	0.0031607	0.00480118	0.00419313
AT1G05890	0.218378	0.00396589	0.00425999		AT1G53510	0.415615	0.00373523	0.00442546		AT1G17345	0.00448559	0.00228067	0.00413311		AT1G05890	0.216741	0.0398992	0.00517639		AT1G53510	0.424867	0.200722	0.00893147		AT1G17345	0.00351076	0.0021172	0.00399429		AT1G05890	0.214852	0.219127	0.0119032		AT1G53510	0.442116	0.319025	0.0106134		AT1G17345	0.00357844	0.00321558	0.00612142
AT1G05893	0.00510375	0.00178571	0.00421273		AT1G53590	0.2165	0.00376149	0.00382144		AT1G17380	0.00344162	0.0038464	0.00405436		AT1G05893	0.000544662	0.0025974	0.00261061		AT1G53590	0.233839	0.0741457	0.00902872		AT1G17380	0.00372378	0.0029016	0.0045247		AT1G05893	0.0147436	0.00233683	0.00346344		AT1G53590	0.242323	0.148009	0.0128156		AT1G17380	0.00386829	0.00355162	0.00485878
AT1G05894	0.177662	0.00383929	0.0051211		AT1G53650	0.352455	0.00557543	0.00374849		AT1G17430	0.0033141	0.003249	0.00365526		AT1G05894	0.212513	0.00464892	0.0042607		AT1G53650	0.364184	0.145844	0.015582		AT1G17430	0.00361452	0.00368928	0.00352964		AT1G05894	0.257913	0.0633233	0.00574405		AT1G53650	0.279853	0.13441	0.0125691		AT1G17430	0.00368643	0.00428489	0.00540038
AT1G05897	0.00584431	0.00403894	0.00336963		AT1G53710	0.236825	0.00448007	0.00437272		AT1G17455	0.00292983	0.0030625	0.00314638		AT1G05897	0.00344976	0.00444754	0.00361275		AT1G53710	0.232341	0.0511522	0.00728335		AT1G17455	0.00362491	0.00244819	0.003752		AT1G05897	0.00249862	0.00364583	0.00392507		AT1G53710	0.254778	0.256876	0.0170204		AT1G17455	0.00609629	0.00396059	0.00347904
AT1G05900	0.265491	0.00370211	0.00382698		AT1G53720	0.355446	0.00594484	0.00362611		AT1G17490	0.00436035	0.00198862	0.00402418		AT1G05900	0.210594	0.00562733	0.00455049		AT1G53720	0.376253	0.261458	0.0120651		AT1G17490	0.00599923	0.00513452	0.00572761		AT1G05900	0.179654	0.0498423	0.00561104		AT1G53720	0.399313	0.353062	0.0174243		AT1G17490	0.00558727	0.00679408	0.0060131
AT1G05903	0.00416936	0.0041977	0.00383029		AT1G53730	0.314038	0.00553724	0.00450906		AT1G17510	0.00323433	0.00662693	0.002916		AT1G05903	0.00200401	0.00204627	0.00379087		AT1G53730	0.35258	0.0164366	0.00519315		AT1G17510	0.00446069	0.00509477	0.00378099		AT1G05903	0.00249895	0.00846864	0.00478078		AT1G53730	0.40444	0.258542	0.00988104		AT1G17510	0.00563186	0.00278533	0.00403971
AT1G05907	0	0	0.00234176		AT1G53780	0.313169	0.00408668	0.00369396		AT1G17530	0.0038024	0.00334312	0.00315155		AT1G05907	0.00735294	0.00261032	0.00342166		AT1G53780	0.288514	0.161626	0.0124485		AT1G17530	0.00382044	0.00404421	0.00495763		AT1G05907	0	0.00434806	0.0026161		AT1G53780	0.285986	0.291092	0.0185525		AT1G17530	0.00556997	0.00363524	0.00416378
AT1G05910	0.477138	0.00397354	0.00408227		AT1G53800	0.385176	0.00496114	0.00398514		AT1G17545	0.00461214	0.0029631	0.0033825		AT1G05910	0.474234	0.230736	0.0188377		AT1G53800	0.371301	0.0870848	0.00648984		AT1G17545	0.00428878	0.0248569	0.00731494		AT1G05910	0.457953	0.337143	0.026973		AT1G53800	0.382604	0.170919	0.00939895		AT1G17545	0.0102267	0.0400577	0.00838714
AT1G05913	0.00420947	0.0018556	0.00317069		AT1G53840	0.234399	0.00386642	0.00397736		AT1G17560	0.0034687	0.00523938	0.00372552		AT1G05913	0.00537858	0.00599929	0.00465534		AT1G53840	0.229121	0.0113026	0.00545397		AT1G17560	0.00397654	0.00480944	0.00468719		AT1G05913	0.00501931	0.00257773	0.00502326		AT1G53840	0.189328	0.00358315	0.00439816		AT1G17560	0.00262593	0.00266992	0.00405712
AT1G05917	0	0.00350503	0.00192823		AT1G53850	0.139027	0.00358793	0.00371548		AT1G17620	0.00319314	0.00347058	0.00379048		AT1G05917	0.0058518	0.00763997	0.00585281		AT1G53850	0.13498	0.00859017	0.00467291		AT1G17620	0.00386985	0.00439975	0.00447522		AT1G05917	0.00817329	0.00179211	0.00416335		AT1G53850	0.148125	0.0986807	0.00630235		AT1G17620	0.00521674	0.0027038	0.00348092
AT1G05920	0.00365656	0.00500614	0.00367893		AT1G54090	0.216529	0.00402608	0.00413682		AT1G17665	0.00324041	0.00279824	0.00426152		AT1G05920	0.00391105	0.00304874	0.00514028		AT1G54090	0.216796	0.0108689	0.00511421		AT1G17665	0.00350956	0.0242047	0.00478114		AT1G05920	0.0041198	0.00708739	0.00426358		AT1G54090	0.182033	0.00401846	0.00432685		AT1G17665	0.00409759	0.0388301	0.00552149
AT1G05927	0.00365656	0.00500614	0.00367893		AT1G54100	0.174799	0.00479382	0.00389598		AT1G17700	0.00435112	0.00192702	0.00312567		AT1G05927	0.00391105	0.00304874	0.00514028		AT1G54100	0.226548	0.11463	0.0108943		AT1G17700	0.00429962	0.00362452	0.00458235		AT1G05927	0.0041198	0.00708739	0.00426358		AT1G54100	0.213547	0.206275	0.0130997		AT1G17700	0.00510813	0.00225279	0.00362442
AT1G05930	0.00330792	0.00307279	0.00369893		AT1G54115	0.314482	0.00410097	0.0049322		AT1G17710	0.00350005	0.0031163	0.00387498		AT1G05930	0.00314951	0.0049249	0.00432347		AT1G54115	0.327914	0.0320433	0.00553334		AT1G17710	0.00424344	0.00364124	0.00467475		AT1G05930	0.00301823	0.0040516	0.00350976		AT1G54115	0.30127	0.0237754	0.00512401		AT1G17710	0.00631561	0.00318083	0.00463458
AT1G05933	0.00192959	0.00387694	0.00452471		AT1G54160	0.255745	0.00417775	0.00365261		AT1G17730	0.0039197	0.00362706	0.00415644		AT1G05933	0.0221156	0.0375638	0.00813739		AT1G54160	0.34694	0.0110715	0.00441548		AT1G17730	0.00310125	0.00481555	0.00457338		AT1G05933	0.00527077	0.018918	0.00916755		AT1G54160	0.239978	0.00725892	0.00461669		AT1G17730	0.00317574	0.020538	0.00444638
AT1G05937	0.00452658	0.001386	0.00603466		AT1G54170	0.369434	0.00423951	0.00441516		AT1G17770	0.00288612	0.00382481	0.00375158		AT1G05937	0.00595063	0.00251959	0.00354647		AT1G54170	0.345966	0.155596	0.0110707		AT1G17770	0.00333626	0.00438887	0.00493578		AT1G05937	0.00561799	0.00216242	0.00626546		AT1G54170	0.343883	0.343645	0.0161152		AT1G17770	0.00390293	0.0037472	0.00438195
AT1G05940	0.0984118	0.0038374	0.00403979		AT1G54220	0.263491	0.00374494	0.00358299		AT1G17780	0.00345913	0.00358584	0.00487436		AT1G05940	0.0942211	0.0136987	0.00504942		AT1G54220	0.219826	0.0173439	0.00531963		AT1G17780	0.00645346	0.00486273	0.00434668		AT1G05940	0.0938463	0.0699167	0.00589634		AT1G54220	0.240039	0.043947	0.00530438		AT1G17780	0.00539345	0.00476319	0.00451608
AT1G05943	0.00131527	0	0.0032733		AT1G54270	0.211999	0.00523188	0.00373585		AT1G17790	0.0217674	0.00405856	0.00395239		AT1G05943	0.00220842	0.00423363	0.00591697		AT1G54270	0.250847	0.0168297	0.00462839		AT1G17790	0.0133735	0.00485723	0.00409373		AT1G05943	0.00232224	0.00463101	0.00555406		AT1G54270	0.231244	0.00941444	0.00441095		AT1G17790	0.00410385	0.00842999	0.00459582
AT1G05947	0.00527439	0.00164287	0.00347463		AT1G54310	0.294018	0.0047971	0.00368237		AT1G17800	0.00477289	0.00227008	0.00471328		AT1G05947	0.00565443	0.00326489	0.00342162		AT1G54310	0.229543	0.007738	0.00380874		AT1G17800	0.00386424	0.00301469	0.00526541		AT1G05947	0.00297619	0.00785116	0.00678726		AT1G54310	0.283957	0.0443338	0.00593811		AT1G17800	0.00238669	0.00656521	0.00412073
AT1G05950	0.300877	0.00244116	0.00384554		AT1G54380	0.314235	0.00420944	0.00359042		AT1G17810	0.00389595	0.00328517	0.00397138		AT1G05950	0.288394	0.0737451	0.00982529		AT1G54380	0.311432	0.0451727	0.00541148		AT1G17810	0.0034667	0.00354363	0.00456404		AT1G05950	0.263218	0.161492	0.015727		AT1G54380	0.314187	0.307548	0.0134635		AT1G17810	0.00222729	0.00222845	0.0045555
AT1G05953	0.00527439	0.000856164	0.00344068		AT1G54385	0.438572	0.00404793	0.00423811		AT1G17830	0.00826644	0.00254261	0.00382625		AT1G05953	0.00565443	0.003673	0.00351406		AT1G54385	0.445386	0.0582979	0.00612207		AT1G17830	0.00303168	0.00374017	0.00427693		AT1G05953	0.00297619	0.00883256	0.00546572		AT1G54385	0.389039	0.0994083	0.00875315		AT1G17830	0.00376007	0.00237688	0.00471779
AT1G05957	0	0.00384589	0.00426687		AT1G54400	0.00410871	0.00469887	0.00507643		AT1G17860	0.00422079	0.00490589	0.00308897		AT1G05957	0	0.00408986	0.00368846		AT1G54400	0.0130744	0.00515395	0.00597157		AT1G17860	0.00534607	0.00334316	0.00480533		AT1G05957	0.0119048	0.00684524	0.00693192		AT1G54400	0.00164699	0.0025915	0.0058113		AT1G17860	0.0055968	0.00334321	0.00395108
AT1G05960	0.336663	0.00459009	0.00407074		AT1G54440	0.42557	0.004353	0.00387833		AT1G17880	0.00373474	0.00510095	0.00307277		AT1G05960	0.357674	0.112942	0.00959501		AT1G54440	0.426787	0.20254	0.0120682		AT1G17880	0.002836	0.00387934	0.00424751		AT1G05960	0.367565	0.334469	0.0179922		AT1G54440	0.389573	0.37049	0.0174475		AT1G17880	0.00477505	0.00381287	0.00503259
AT1G05963	0.0023301	0.00847857	0.00449283		AT1G54460	0.195311	0.00435086	0.00375936		AT1G17910	0.00917612	0.00479804	0.00484851		AT1G05963	0.00260293	0.00484351	0.00784309		AT1G54460	0.208255	0.0481999	0.00523866		AT1G17910	0.018031	0.00494522	0.00460405		AT1G05963	0.0035838	0.00423524	0.00484391		AT1G54460	0.223554	0.0832708	0.00611406		AT1G17910	0.0170699	0.00470679	0.00523478
AT1G05967	0.0035515	0.0042034	0.00173092		AT1G54490	0.493888	0.0037691	0.00446072		AT1G17950	0.00294274	0.00391823	0.00375422		AT1G05967	0.00120606	0.00167893	0.000882889		AT1G54490	0.489591	0.179272	0.0103367		AT1G17950	0.00707765	0.0060596	0.00451693		AT1G05967	0.00505572	0.00206769	0.00167198		AT1G54490	0.503238	0.407321	0.0220348		AT1G17950	0.00418629	0.00667251	0.00537205
AT1G05970	0.00307204	0.00446497	0.00302766		AT1G54510	0.535497	0.00420792	0.00380708		AT1G17960	0.00379326	0.00384753	0.00414384		AT1G05970	0.00351058	0.00362335	0.0047419		AT1G54510	0.491423	0.241433	0.0220799		AT1G17960	0.00367394	0.00508231	0.00478177		AT1G05970	0.00366659	0.00313265	0.00447633		AT1G54510	0.541146	0.361036	0.0403125		AT1G17960	0.00676266	0.0137624	0.00645283
AT1G05973	0.00333812	0.0015749	0.00441445		AT1G54560	0.233669	0.00414844	0.00432729		AT1G18080	0.00311912	0.00332974	0.00426099		AT1G05973	0.00336803	0.00267977	0.00383008		AT1G54560	0.212408	0.0112374	0.00571681		AT1G18080	0.00342912	0.0035376	0.00441605		AT1G05973	0.00460884	0.00186124	0.00414959		AT1G54560	0.204657	0.0444588	0.0144731		AT1G18080	0.00333933	0.00455872	0.00493485
AT1G05977	0.00317437	0.00523592	0.00395476		AT1G54570	0.32415	0.00468001	0.00378089		AT1G18100	0.00351199	0.00433271	0.00433133		AT1G05977	0.00809492	0.00382132	0.00533675		AT1G54570	0.35636	0.0455589	0.00721077		AT1G18100	0.00597718	0.00373147	0.00471929		AT1G05977	0.0075539	0.00548192	0.00383092		AT1G54570	0.32501	0.168728	0.0206417		AT1G18100	0.00444663	0.00327423	0.00491937
AT1G05980	0.00576166	0.00244146	0.00424714		AT1G54610	0.454624	0.00441174	0.00355037		AT1G18140	0.00444408	0.00297774	0.00406871		AT1G05980	0.00365995	0.00424912	0.00441729		AT1G54610	0.487605	0.162086	0.00900053		AT1G18140	0.00386111	0.00387445	0.00426003		AT1G05980	0.00778846	0.00427198	0		AT1G54610	0.473785	0.354957	0.0161822		AT1G18140	0.00305966	0.00391005	0.00411175
AT1G05983	0.00650624	0	0.0039697		AT1G54710	0.426307	0.00398542	0.00373809		AT1G18170	0.00490078	0.00343635	0.00426841		AT1G05983	0	0.00137741	0.00497931		AT1G54710	0.476158	0.143158	0.00825156		AT1G18170	0.0048555	0.00594828	0.00425787		AT1G05983	0.00333634	0	0.00476779		AT1G54710	0.457141	0.31621	0.0135812		AT1G18170	0.00287519	0.00318765	0.00507125
AT1G05987	0.00286245	0.00326505	0.00428222		AT1G54850	0.180206	0.00399794	0.00421036		AT1G18193	0.774104	0.303403	0.0334809		AT1G05987	0.00291641	0.00594203	0.00254282		AT1G54850	0.196172	0.00640833	0.00435357		AT1G18193	0.784525	0.301487	0.0337066		AT1G05987	0.00455432	0.0162077	0.0032635		AT1G54850	0.174454	0.00366262	0.00535797		AT1G18193	0.75086	0.287069	0.0426198
AT1G05990	0.0416039	0.00146586	0.00329484		AT1G54920	0.218319	0.00422108	0.00406252		AT1G18200	0.00362752	0.0045891	0.00478621		AT1G05990	0.0262197	0.00140031	0.00543821		AT1G54920	0.223092	0.100988	0.00839304		AT1G18200	0.00331513	0.00256707	0.00558221		AT1G05990	0.0208024	0.00479057	0.00537388		AT1G54920	0.235817	0.244846	0.0137641		AT1G18200	0.00274753	0.00244152	0.00407159
AT1G05993	0.0416039	0.00146586	0.00329484		AT1G55000	0.171443	0.00437624	0.00452335		AT1G18210	0.00320007	0.00417541	0.00398418		AT1G05993	0.0262197	0.00140031	0.00543821		AT1G55000	0.177394	0.0770194	0.00670961		AT1G18210	0.00370041	0.0030541	0.00438179		AT1G05993	0.0208024	0.00479057	0.00537388		AT1G55000	0.180992	0.0878192	0.00713315		AT1G18210	0.00336319	0.0038422	0.00373309
AT1G05997	0.00789474	0.00417391	0.00422273		AT1G55020	0.225638	0.00438691	0.00415366		AT1G18220	0.00320007	0.00417541	0.00398418		AT1G05997	0	0.00209706	0.00277819		AT1G55020	0.229675	0.0315568	0.00715527		AT1G18220	0.00370041	0.0030541	0.00438179		AT1G05997	0	0.00201086	0.00535462		AT1G55020	0.226941	0.0630032	0.0126255		AT1G18220	0.00336319	0.0038422	0.00373309
AT1G06000	0.00309078	0.00237677	0.00356149		AT1G55040	0.3185	0.00443692	0.0040305		AT1G18250	0.00322416	0.00426313	0.00340267		AT1G06000	0.00360868	0.00350652	0.00455202		AT1G55040	0.328358	0.0498991	0.00662459		AT1G18250	0.0033171	0.00479496	0.00503148		AT1G06000	0.00394848	0.00408341	0.00307757		AT1G55040	0.310583	0.269721	0.0208073		AT1G18250	0.00341526	0.00387798	0.005674
AT1G06002	0.00315362	0.00237677	0.00354797		AT1G55050	0.192849	0.00477709	0.00373805		AT1G18265	0.00315923	0.00390017	0.0026228		AT1G06002	0.00356768	0.00350652	0.00445353		AT1G55050	0.20718	0.0364684	0.00662659		AT1G18265	0.00348303	0.00409736	0.00335853		AT1G06002	0.00390361	0.00408341	0.00328892		AT1G55050	0.184121	0.0619828	0.0099399		AT1G18265	0.00344601	0.00412943	0.00458832
AT1G06003	0.00540678	0.00762999	0.00404387		AT1G55090	0.227783	0.00330567	0.00357088		AT1G18280	0.0034847	0.00487845	0.00489852		AT1G06003	0.00274432	0.00908872	0.00691923		AT1G55090	0.251179	0.0740127	0.00632506		AT1G18280	0.0043692	0.00462911	0.00435652		AT1G06003	0.00890643	0.00506105	0.00618505		AT1G55090	0.238028	0.174322	0.0102733		AT1G18280	0.00471004	0.00334187	0.00402456
AT1G06007	0	0.00654504	0.00213959		AT1G55130	0.294181	0.00488167	0.00357233		AT1G18290	0.00301456	0.00357909	0.00451754		AT1G06007	0	0	0.00402855		AT1G55130	0.31268	0.0616685	0.00707662		AT1G18290	0.00590252	0.00650427	0.00568296		AT1G06007	0.00657895	0.00492611	0.00182066		AT1G55130	0.301151	0.214119	0.00985797		AT1G18290	0.00258102	0.0024485	0.00585481
AT1G06010	0.00409072	0.00505659	0.00324753		AT1G55150	0.382107	0.00395358	0.00383358		AT1G18300	0.00363336	0.0040036	0.00328345		AT1G06010	0.00306637	0.00445068	0.00447996		AT1G55150	0.412008	0.186901	0.0127802		AT1G18300	0.00360648	0.00580415	0.00489425		AT1G06010	0.0047935	0.00443235	0.00335438		AT1G55150	0.417103	0.349104	0.0172268		AT1G18300	0.00389935	0.00310706	0.00444354
AT1G06013	0.0076425	0.00289181	0.00323644		AT1G55170	0.396921	0.00466668	0.00383167		AT1G18320	0.000359195	0.00219356	0.00324106		AT1G06013	0.00153936	0.00343205	0.00478558		AT1G55170	0.419263	0.0896496	0.0116677		AT1G18320	0.00268231	0.00384558	0.00464217		AT1G06013	0.00228606	0.00107503	0.00248331		AT1G55170	0.420984	0.214432	0.0244514		AT1G18320	0.00152273	0.00163768	0.00364554
AT1G06017	0.00543478	0.00229948	0.00422169		AT1G55175	0.590462	0.00470327	0.00321862		AT1G18330	0.00154811	0.00334747	0.00314271		AT1G06017	0	0.00194236	0.0036571		AT1G55175	0.615351	0.241997	0.0274959		AT1G18330	0.00274381	0.00688662	0.00288457		AT1G06017	0	0.00415224	0.00607169		AT1G55175	0.591677	0.418299	0.0480641		AT1G18330	0.00357041	0.00545648	0.00480873
AT1G06020	0.00311877	0.00304706	0.00450664		AT1G55180	0.542731	0.00469787	0.00420528		AT1G18350	0.00479095	0.00331906	0.00344929		AT1G06020	0.0036097	0.00309619	0.00442202		AT1G55180	0.523974	0.0520391	0.00724932		AT1G18350	0.00433558	0.00385948	0.00373402		AT1G06020	0.00429941	0.0042078	0.00441595		AT1G55180	0.501774	0.0701693	0.00785401		AT1G18350	0.00304854	0.00380386	0.00387754
AT1G06023	0.00127841	0.00412924	0.00433582		AT1G55250	0.300193	0.00383882	0.0036924		AT1G18390	0.00561913	0.00297589	0.00376085		AT1G06023	0.000582751	0.00338826	0.00474404		AT1G55250	0.29044	0.0459861	0.00699086		AT1G18390	0.0047201	0.00429938	0.00457657		AT1G06023	0.00427964	0.00235108	0.0065686		AT1G55250	0.288672	0.241219	0.0195608		AT1G18390	0.00475712	0.00403544	0.00408531
AT1G06027	0.426961	0.0100515	0.00525343		AT1G55310	0.328718	0.00358838	0.00353837		AT1G18400	0.00478397	0.00395335	0.00392058		AT1G06027	0.463054	0.0154612	0.00992085		AT1G55310	0.348912	0.138248	0.00811293		AT1G18400	0.00283712	0.00521148	0.00487332		AT1G06027	0.405666	0.0135244	0.00607756		AT1G55310	0.330459	0.182179	0.0068502		AT1G18400	0.00445478	0.00214058	0.00427037
AT1G06030	0.00387495	0.00394814	0.00413619		AT1G55320	0.274934	0.00421298	0.00440714		AT1G18410	0.0028307	0.00418537	0.00376415		AT1G06030	0.00310172	0.00562466	0.0042593		AT1G55320	0.243682	0.0325986	0.00670748		AT1G18410	0.00322728	0.00482643	0.00430572		AT1G06030	0.00229682	0.00552387	0.00433443		AT1G55320	0.243281	0.0847736	0.0109879		AT1G18410	0.00321303	0.00722624	0.00441855
AT1G06033	0.00780303	0.00523673	0.00322805		AT1G55325	0.619684	0.00454193	0.00393284		AT1G18420	0.0276528	0.00421468	0.00440588		AT1G06033	0	0	0.00543061		AT1G55325	0.630565	0.342767	0.0214266		AT1G18420	0.0253499	0.00382351	0.00383419		AT1G06033	0	0.00574713	0.00482047		AT1G55325	0.622446	0.523039	0.0323899		AT1G18420	0.0292477	0.00709816	0.00426644
AT1G06037	0.001978	0.00143678	0.00486099		AT1G55350	0.606006	0.00435836	0.00382962		AT1G18440	0.00364136	0.00425236	0.0038892		AT1G06037	0.00278312	0	0.00517577		AT1G55350	0.614624	0.323271	0.0157586		AT1G18440	0.00310651	0.00515572	0.00421017		AT1G06037	0.00298448	0.00364078	0.00631255		AT1G55350	0.632515	0.505805	0.0236478		AT1G18440	0.00375231	0.00397906	0.00380756
AT1G06040	0.0365137	0.00295896	0.00387286		AT1G55490	0.473199	0.0047353	0.00391532		AT1G18486	0.00362922	0.000864304	0.00313182		AT1G06040	0.0319621	0.00590983	0.00383768		AT1G55490	0.540589	0.250833	0.0115077		AT1G18486	0.00386285	0.00271811	0.00416127		AT1G06040	0.0241396	0.00414327	0.00442085		AT1G55490	0.550603	0.313864	0.0131371		AT1G18486	0.00885917	0.00173556	0.0046186
AT1G06043	0.00701659	0.0054082	0.00486759		AT1G55540	0.464413	0.00482564	0.00436949		AT1G18510	0.00434039	0.00455954	0.00351444		AT1G06043	0.00126263	0.00322619	0.00464265		AT1G55540	0.463992	0.254086	0.0294884		AT1G18510	0.00291271	0.00533037	0.00436078		AT1G06043	0.00385005	0.00379892	0.00633753		AT1G55540	0.455509	0.472437	0.0538581		AT1G18510	0.00407932	0.00381277	0.00370628
AT1G06045	0.00152828	0.0029085	0.00387401		AT1G55590	0.327626	0.0041216	0.00416432		AT1G18520	0.00298055	0.00295421	0.00454834		AT1G06045	0.00356934	0.00378274	0.00387703		AT1G55590	0.353339	0.31289	0.0238016		AT1G18520	0.00691419	0.00254577	0.0059842		AT1G06045	0.002737	0.00394083	0.00460959		AT1G55590	0.408103	0.397786	0.0279358		AT1G18520	0.00570387	0.00249255	0.00463267
AT1G06047	0.00489219	0	0.00586133		AT1G55620	0.257907	0.00386959	0.00416424		AT1G18530	0.0031058	0.00394371	0.00408486		AT1G06047	0.00699576	0.00254453	0.00224875		AT1G55620	0.234909	0.0691611	0.0060287		AT1G18530	0.00468492	0.00445072	0.00455478		AT1G06047	0.00583842	0.00333367	0.00242536		AT1G55620	0.227407	0.189111	0.00907816		AT1G18530	0.00334893	0.00177097	0.00432287
AT1G06050	0.00383333	0.00398656	0.00390281		AT1G55630	0.358833	0.00536953	0.00493463		AT1G18540	0.0209599	0.00468813	0.00439725		AT1G06050	0.0084928	0.00362682	0.00387084		AT1G55630	0.366151	0.166216	0.0144919		AT1G18540	0.0272229	0.00389965	0.00452843		AT1G06050	0.00888757	0.0098442	0.00392728		AT1G55630	0.353428	0.158078	0.0117877		AT1G18540	0.0160753	0.00341258	0.00440877
AT1G06053	0.00347358	0.00254403	0.00299318		AT1G55680	0.206807	0.00444848	0.00386076		AT1G18570	0.00412334	0.0028646	0.00428112		AT1G06053	0.00575515	0.00522356	0.00961516		AT1G55680	0.282053	0.0376646	0.00514939		AT1G18570	0.00292813	0.00349261	0.00396759		AT1G06053	0.00453704	0.00251319	0.00354155		AT1G55680	0.280409	0.0958027	0.00621345		AT1G18570	0.0037659	0.00224093	0.00397952
AT1G06057	0.000872368	0.00431592	0.00469492		AT1G55690	0.157762	0.00448253	0.00368497		AT1G18590	0.00274492	0.00355605	0.0042999		AT1G06057	0.00195362	0.00325461	0.00441636		AT1G55690	0.154764	0.0106868	0.0046893		AT1G18590	0.00242686	0.00461963	0.00325368		AT1G06057	0.00144467	0.00120668	0.00540538		AT1G55690	0.171469	0.150279	0.0118857		AT1G18590	0.00261385	0.00463698	0.00493516
AT1G06060	0.0037506	0.00471823	0.00400237		AT1G55730	0.415294	0.00445664	0.00396178		AT1G18650	0.00209415	0.00350684	0.0041681		AT1G06060	0.00273433	0.00363694	0.00510008		AT1G55730	0.434603	0.0791889	0.0083505		AT1G18650	0.00279667	0.00355488	0.00463745		AT1G06060	0.00266567	0.00645052	0.00486382		AT1G55730	0.421072	0.207269	0.0252368		AT1G18650	0.00252146	0.00395193	0.00604079
AT1G06063	0.0028542	0.00578126	0.00287392		AT1G55750	0.36993	0.00438374	0.00398342		AT1G18680	0.00427433	0.00284198	0.00370277		AT1G06063	0.00394825	0.00783859	0.00276204		AT1G55750	0.344619	0.0753196	0.00685809		AT1G18680	0.00378794	0.00268881	0.00389792		AT1G06063	0.00863017	0.00472166	0.00493509		AT1G55750	0.33437	0.219896	0.0136497		AT1G18680	0.00384098	0.00286111	0.00375115
AT1G06067	0.00214065	0.00735225	0.00272061		AT1G55800	0.472476	0.003788	0.00407381		AT1G18710	0.00271294	0.00405847	0.00406995		AT1G06067	0.0452123	0.00657325	0.0027847		AT1G55800	0.437667	0.0186966	0.00527655		AT1G18710	0.00385406	0.00580216	0.00445147		AT1G06067	0.0757736	0.00525008	0.00431874		AT1G55800	0.408303	0.0159599	0.00451214		AT1G18710	0.00261853	0.00491645	0.00531794
AT1G06070	0.181257	0.0042403	0.00380853		AT1G55810	0.290122	0.00394395	0.00411367		AT1G18720	0.00302887	0.00390748	0.00407252		AT1G06070	0.172808	0.0295542	0.00472264		AT1G55810	0.279792	0.140239	0.0118268		AT1G18720	0.00289108	0.00561218	0.00497533		AT1G06070	0.161723	0.110152	0.0064692		AT1G55810	0.273081	0.220237	0.014737		AT1G18720	0.00300261	0.00389228	0.00393151
AT1G06073	0.00465975	0.00519669	0.00354717		AT1G55820	0.370532	0.0037916	0.00365901		AT1G18730	0.00273374	0.00369798	0.00399298		AT1G06073	0.00081103	0.00571318	0.00385754		AT1G55820	0.378617	0.250678	0.0237567		AT1G18730	0.00615618	0.00213547	0.00443823		AT1G06073	0.00926859	0.00657321	0.00612153		AT1G55820	0.377698	0.386953	0.0388964		AT1G18730	0.00354192	0.00329924	0.00477653
AT1G06080	0.00388824	0.00533889	0.00438288		AT1G55860	0.647949	0.00449945	0.00397799		AT1G18740	0.0033851	0.00399169	0.00362529		AT1G06080	0.00356244	0.00543023	0.00419088		AT1G55860	0.65804	0.463474	0.0530989		AT1G18740	0.00422422	0.00280982	0.00458658		AT1G06080	0.00377958	0.00445922	0.00632479		AT1G55860	0.656108	0.535204	0.0646116		AT1G18740	0.0037419	0.0032417	0.00429075
AT1G06083	0.00292398	0.00514214	0.00466418		AT1G55865	0.349555	0.00373031	0.00348625		AT1G18760	0.00308825	0.00373896	0.00420672		AT1G06083	0.00210357	0.0048806	0.00705138		AT1G55865	0.300572	0.0206512	0.005575		AT1G18760	0.0114547	0.00649699	0.00557183		AT1G06083	0.00117371	0.00426988	0.0114564		AT1G55865	0.341093	0.173644	0.0169307		AT1G18760	0.00359772	0.00339258	0.00702003
AT1G06087	0	0.00386387	0.00437787		AT1G55870	0.243809	0.00464861	0.00354507		AT1G18770	0.00213577	0.0058407	0.00637702		AT1G06087	0.0118196	0.00338346	0.0126026		AT1G55870	0.242183	0.0610591	0.00625497		AT1G18770	0.0088835	0.00791948	0.00666218		AT1G06087	0.010618	0.00224829	0.00101707		AT1G55870	0.261269	0.212213	0.0146162		AT1G18770	0.0161376	0.00820612	0.00992736
AT1G06090	0.0857397	0.00479966	0.00476459		AT1G55880	0.269085	0.00372145	0.00421077		AT1G18773	0.00429417	0.00307151	0.00414085		AT1G06090	0.0903384	0.00412349	0.00563278		AT1G55880	0.235717	0.00750734	0.00397952		AT1G18773	0.00346619	0.00428757	0.00471316		AT1G06090	0.0936236	0.00415376	0.00661904		AT1G55880	0.233232	0.0805221	0.00738919		AT1G18773	0.0036232	0.00644978	0.00375412
AT1G06093	0.903013	0.628207	0.270505		AT1G55915	0.199736	0.00489579	0.00384238		AT1G18780	0.0033004	0.00371868	0.00348124		AT1G06093	0.932284	0.651733	0.27885		AT1G55915	0.268082	0.1088	0.00907901		AT1G18780	0.00392405	0.00534747	0.00430958		AT1G06093	0.921837	0.620259	0.195587		AT1G55915	0.279357	0.186697	0.0114533		AT1G18780	0.00540637	0.0022512	0.00362074
AT1G06097	0.891074	0.515815	0.213993		AT1G55930	0.33555	0.00643799	0.0043404		AT1G18790	0.00356529	0.00643872	0.0038548		AT1G06097	0.927088	0.533657	0.221652		AT1G55930	0.31243	0.132918	0.0142119		AT1G18790	0.00406904	0.00211033	0.0028497		AT1G06097	0.913691	0.519873	0.156446		AT1G55930	0.335455	0.258522	0.0268252		AT1G18790	0.00646864	0.00551834	0.00378699
AT1G06100	0.00276163	0.00343548	0.00414596		AT1G55970	0.543668	0.00411629	0.00393031		AT1G18800	0.00288443	0.00407333	0.00421408		AT1G06100	0.00534916	0.00606009	0.0050697		AT1G55970	0.561177	0.341401	0.0317735		AT1G18800	0.00290349	0.00631396	0.00433462		AT1G06100	0.00274327	0.00192309	0.00469723		AT1G55970	0.553493	0.472477	0.0435302		AT1G18800	0.00332299	0.0186749	0.00585758
AT1G06103	0	0.00460777	0.00180573		AT1G56130	0.275161	0.00483944	0.00392227		AT1G18810	0.00334811	0.0045248	0.0040852		AT1G06103	0.00598802	0.00557933	0.00502006		AT1G56130	0.293701	0.0547199	0.00784557		AT1G18810	0.0265916	0.00351588	0.00432359		AT1G06103	0.00846638	0.00606223	0.00396988		AT1G56130	0.29719	0.190917	0.0267861		AT1G18810	0.00903965	0.00315076	0.00507609
AT1G06110	0.0921441	0.00363273	0.00327714		AT1G56140	0.266108	0.00419762	0.00435791		AT1G18835	0.00686482	0.00337252	0.00353323		AT1G06110	0.0870467	0.00608834	0.00439304		AT1G56140	0.278381	0.0732552	0.00764869		AT1G18835	0.00393418	0.00234722	0.00640408		AT1G06110	0.081694	0.00968329	0.00356822		AT1G56140	0.287395	0.269514	0.0211673		AT1G18835	0.00447707	0.00397592	0.00409258
AT1G06113	0.00230459	0	0.0028728		AT1G56145	0.252725	0.00529082	0.00388719		AT1G18860	0.0114062	0.0032069	0.00447937		AT1G06113	0.00230459	0.0042735	0.00251974		AT1G56145	0.252984	0.104914	0.0126353		AT1G18860	0.00336954	0.001545	0.00483205		AT1G06113	0.00131579	0.0131579	0.00537337		AT1G56145	0.243683	0.246144	0.0276827		AT1G18860	0.00303309	0.00380594	0.00664304
AT1G06117	0.00230459	0	0.0028728		AT1G56230	0.401684	0.00676638	0.00378639		AT1G18871	0.00678347	0	0.00306157		AT1G06117	0.00230459	0.0042735	0.00251974		AT1G56230	0.416219	0.0805447	0.00715034		AT1G18871	0.000980392	0	0.00423982		AT1G06117	0.00131579	0.0131579	0.00537337		AT1G56230	0.410348	0.0743964	0.00835678		AT1G18871	0.00781016	0.00155763	0.00440733
AT1G06120	0.00260555	0.00433862	0.00513668		AT1G56280	0.383325	0.00418179	0.00372045		AT1G18940	0.00312721	0.00322097	0.00383804		AT1G06120	0.00301534	0.00493569	0.0045835		AT1G56280	0.351632	0.0256278	0.00537175		AT1G18940	0.00348718	0.00245357	0.00551836		AT1G06120	0.00460982	0.00315228	0.00457981		AT1G56280	0.350894	0.0636568	0.00617383		AT1G18940	0.0037825	0.00277322	0.00450208
AT1G06123	0.00304418	0.00940329	0.00365102		AT1G56290	0.513709	0.0041144	0.00390542		AT1G18960	0.0314396	0.0028588	0.00448446		AT1G06123	0.00215517	0.00471698	0.0053068		AT1G56290	0.492151	0.0861957	0.00677881		AT1G18960	0.0273946	0.00770373	0.00402175		AT1G06123	0.005	0	0.00115427		AT1G56290	0.486193	0.226335	0.0123994		AT1G18960	0.00280607	0.00375663	0.00452178
AT1G06127	0.00128066	0.00115075	0.00420397		AT1G56310	0.492482	0.00404686	0.00400648		AT1G18970	0.00232484	0.00491044	0.00293169		AT1G06127	0.00230567	0.00178253	0.00369144		AT1G56310	0.479849	0.0867875	0.00794658		AT1G18970	0.00620825	0.00375578	0.00489944		AT1G06127	0.00626425	0.00193424	0.00350223		AT1G56310	0.519869	0.381621	0.024188		AT1G18970	0.00491064	0.00390237	0.00379989
AT1G06130	0.131401	0.00372143	0.00401992		AT1G56350	0.483677	0.00416791	0.00411216		AT1G18980	0.00206635	0.00408527	0.00234315		AT1G06130	0.17567	0.112829	0.00943851		AT1G56350	0.501226	0.156679	0.0168928		AT1G18980	0.01512	0.00533388	0.00382341		AT1G06130	0.201316	0.220205	0.0138542		AT1G56350	0.494628	0.213247	0.0245948		AT1G18980	0.0035528	0.00366079	0.00563454
AT1G06133	0.0037416	0.00528921	0.00386168		AT1G56440	0.391736	0.00433565	0.00375878		AT1G19000	0.00342628	0.00397274	0.00386301		AT1G06133	0	0.00294118	0.0052289		AT1G56440	0.429473	0.325745	0.0242642		AT1G19000	0.00324725	0.00395952	0.00398625		AT1G06133	0	0.0113636	0.00366261		AT1G56440	0.416537	0.401853	0.023954		AT1G19000	0.00402059	0.00492316	0.00501626
AT1G06135	0.00378632	0.00259917	0.00475345		AT1G56450	0.227792	0.00408005	0.00403454		AT1G19020	0.00617862	0.00304159	0.00364387		AT1G06135	0.00355692	0.00291863	0.00451254		AT1G56450	0.250297	0.0208948	0.00549603		AT1G19020	0.0017953	0.00530648	0.00528025		AT1G06135	0.00284407	0.00227523	0.00855055		AT1G56450	0.245836	0.0564807	0.00610228		AT1G19020	0.00342848	0.00340048	0.00591739
AT1G06137	0.00448794	0.00330629	0.00400847		AT1G56460	0.40082	0.00440727	0.00409378		AT1G19050	0.0151989	0.00455823	0.00375375		AT1G06137	0.0054159	0.00291404	0.00352464		AT1G56460	0.418622	0.172454	0.0122954		AT1G19050	0.00276134	0.00420726	0.00391154		AT1G06137	0.0045604	0.00407058	0.00504101		AT1G56460	0.396284	0.25072	0.0156822		AT1G19050	0.00197521	0.00530746	0.00378808
AT1G06140	0.25748	0.00360736	0.00419761		AT1G56500	0.46596	0.0050408	0.0041404		AT1G19060	0.0179479	0.0050811	0.00384301		AT1G06140	0.293767	0.0898781	0.00812356		AT1G56500	0.465009	0.12503	0.00969488		AT1G19060	0.00302979	0.00391454	0.00413791		AT1G06140	0.330437	0.225031	0.0143547		AT1G56500	0.462519	0.185513	0.0121094		AT1G19060	0.00443766	0.0068083	0.00442297
AT1G06143	0.106237	0.00562427	0.00388316		AT1G56570	0.337733	0.00327158	0.00428281		AT1G19070	0.0028655	0.00565138	0.00395023		AT1G06143	0.105482	0.0053359	0.00401944		AT1G56570	0.356543	0.0995591	0.0106735		AT1G19070	0.00498885	0.00100103	0.00579681		AT1G06143	0.11122	0.0176181	0.00444958		AT1G56570	0.359225	0.166442	0.0148441		AT1G19070	0.00210082	0.00834029	0.00278309
AT1G06147	0.00264671	0.00557408	0.00415951		AT1G56590	0.460105	0.00439834	0.00406296		AT1G19115	0.00295155	0.00361534	0.00434975		AT1G06147	0.00346383	0.0160799	0.00404229		AT1G56590	0.464376	0.201978	0.0102509		AT1G19115	0.0572148	0.0176998	0.00519845		AT1G06147	0.000948674	0.00365281	0.00486522		AT1G56590	0.468127	0.266997	0.0103521		AT1G19115	0.0469437	0.00788705	0.00537278
AT1G06148	0.402069	0.0993158	0.0704227		AT1G56610	0.315529	0.0097574	0.0176737		AT1G19120	0.00372706	0.00201146	0.00345975		AT1G06148	0.410424	0.114087	0.083568		AT1G56610	0.345849	0.0593264	0.0240221		AT1G19120	0.0028588	0.00407433	0.00382381		AT1G06148	0.389465	0.0650175	0.0415226		AT1G56610	0.302944	0.0355689	0.0126382		AT1G19120	0.00345098	0.00538334	0.0044212
AT1G06150	0.240101	0.00402785	0.00382576		AT1G57590	0.298114	0.00413247	0.00403174		AT1G19130	0.00152207	0.00408182	0.00406486		AT1G06150	0.227261	0.0785078	0.00660441		AT1G57590	0.228763	0.00607913	0.00429165		AT1G19130	0.00335092	0.00424145	0.00361676		AT1G06150	0.197949	0.13031	0.00822265		AT1G57590	0.207837	0.0119238	0.00578185		AT1G19130	0.00383316	0.00524218	0.004449
AT1G06153	0.00176378	0.000744048	0.0027718		AT1G57680	0.366102	0.00378138	0.00434916		AT1G19150	0.00417897	0.00338383	0.00465711		AT1G06153	0.00473637	0.00319127	0.00357226		AT1G57680	0.301601	0.0062995	0.00402468		AT1G19150	0.00400153	0.00628916	0.00410951		AT1G06153	0.0051033	0.00202756	0.00462991		AT1G57680	0.292723	0.0131498	0.00586471		AT1G19150	0.00350711	0.00243961	0.00540535
AT1G06157	0.00411798	0	0.00386218		AT1G57700	0.660158	0.00447632	0.00410545		AT1G19160	0.00263054	0.00434202	0.00444552		AT1G06157	0	0.0162393	0.00497581		AT1G57700	0.692723	0.286293	0.0213773		AT1G19160	0.00393346	0.00342638	0.00455672		AT1G06157	0.00227273	0	0.00600034		AT1G57700	0.678913	0.384452	0.029042		AT1G19160	0.00305972	0.00221274	0.00397254
AT1G06160	0.00313081	0.00463995	0.00305683		AT1G57765	0.19938	0.00450381	0.00407181		AT1G19180	0.00318262	0.00399967	0.00374494		AT1G06160	0.00290345	0.00456956	0.00346958		AT1G57765	0.210413	0.0129096	0.00440442		AT1G19180	0.00474997	0.00180868	0.0032211		AT1G06160	0.00492366	0.00386352	0.00373468		AT1G57765	0.192407	0.0517379	0.00547306		AT1G19180	0.00465661	0.00401014	0.00445502
AT1G06163	0.00414177	0.0815586	0.0436951		AT1G58025	0.407041	0.00491548	0.00420895		AT1G19190	0.00300679	0.00390108	0.00331985		AT1G06163	0.0150524	0.107946	0.0808354		AT1G58025	0.375256	0.11507	0.00958668		AT1G19190	0.00365033	0.00338712	0.00277721		AT1G06163	0.0102406	0.0651856	0.0366467		AT1G58025	0.359865	0.301723	0.0196485		AT1G19190	0.00577036	0.0056603	0.00496303
AT1G06170	0.0453915	0.00371392	0.00390092		AT1G58030	0.437438	0.00469094	0.00396892		AT1G19200	0.0027801	0.00323194	0.00372351		AT1G06170	0.0302922	0.00402245	0.00445065		AT1G58030	0.392389	0.147205	0.00931686		AT1G19200	0.00302779	0.00383526	0.00496812		AT1G06170	0.0300824	0.00476181	0.00420384		AT1G58030	0.397691	0.288094	0.0126915		AT1G19200	0.00345012	0.00538056	0.00425102
AT1G06173	0.0019874	0.00300171	0.00349825		AT1G58060	0.565047	0.00358721	0.00377108		AT1G19210	0.00392244	0.00248771	0.00380791		AT1G06173	0.00311489	0.0053972	0.00382113		AT1G58060	0.59012	0.34984	0.0389237		AT1G19210	0.00330391	0.00339896	0.00416678		AT1G06173	0.0031675	0.00332017	0.00443734		AT1G58060	0.574455	0.482253	0.0580729		AT1G19210	0.00450568	0.00357801	0.00533739
AT1G06177	0.00195458	0.00333403	0.00319198		AT1G58110	0.483557	0.00540641	0.00370649		AT1G19250	0.014557	0.00489962	0.00379481		AT1G06177	0.00353327	0.00356881	0.0031254		AT1G58110	0.467027	0.187799	0.0105268		AT1G19250	0.00780976	0.00355805	0.00348202		AT1G06177	0.00311581	0.00275131	0.00493202		AT1G58110	0.450138	0.265724	0.0108748		AT1G19250	0.0251169	0.00337016	0.00438938
AT1G06180	0.00333583	0.0028251	0.00364771		AT1G58220	0.51787	0.00483747	0.00469018		AT1G19300	0.00340894	0.00174716	0.0035264		AT1G06180	0.00309038	0.0069225	0.00456394		AT1G58220	0.535492	0.354334	0.0289288		AT1G19300	0.00414635	0.00292814	0.00464241		AT1G06180	0.00256344	0.00152879	0.00423898		AT1G58220	0.527827	0.443072	0.0339764		AT1G19300	0.00407387	0.00322313	0.00532306
AT1G06187	0.00231481	0.00380353	0.00390222		AT1G58230	0.532628	0.00501358	0.00400105		AT1G19320	0.00195716	0.00530702	0.0041549		AT1G06187	0.0047619	0.00239969	0.00514399		AT1G58230	0.548377	0.315943	0.0239554		AT1G19320	0.00217737	0.00453634	0.00309145		AT1G06187	0.00492522	0.00664626	0.0031308		AT1G58230	0.532948	0.429461	0.033197		AT1G19320	0.00346684	0.0035364	0.00561789
AT1G06190	0.00438682	0.0037995	0.00379549		AT1G58250	0.57029	0.00433331	0.00419419		AT1G19340	0.00433506	0.00410363	0.00400626		AT1G06190	0.00271435	0.00488779	0.00456594		AT1G58250	0.571248	0.38586	0.0258264		AT1G19340	0.00407042	0.00436909	0.00497629		AT1G06190	0.0046395	0.0231057	0.00450087		AT1G58250	0.557013	0.508866	0.0357002		AT1G19340	0.00606996	0.00506559	0.00386412
AT1G06197	0.00501316	0.00226199	0.00228521		AT1G58310	0.356908	0.00763872	0.00528098		AT1G19350	0.141481	0.00442755	0.00341699		AT1G06197	0.0488312	0.0034904	0.00384601		AT1G58310	0.318522	0.0103349	0.00505243		AT1G19350	0.0844965	0.0058631	0.00439741		AT1G06197	0.00160133	0.00280493	0.00455446		AT1G58310	0.303276	0.0235229	0.00737203		AT1G19350	0.0760589	0.029229	0.00455421
AT1G06200	0.00259602	0.00429942	0.00396268		AT1G58350	0.433252	0.0036951	0.00409844		AT1G19380	0.00394857	0.00481405	0.0050135		AT1G06200	0.00309283	0.00475675	0.00442162		AT1G58350	0.470798	0.14391	0.00981561		AT1G19380	0.00276666	0.00313026	0.00485655		AT1G06200	0.00473896	0.00695293	0.00432012		AT1G58350	0.443937	0.25832	0.0149169		AT1G19380	0.00486217	0.00274928	0.00432588
AT1G06203	0.0021371	0.00230727	0.00173709		AT1G58440	0.276448	0.00495358	0.00491463		AT1G19394	0.102283	0.00385422	0.00403255		AT1G06203	0.00378586	0.00332744	0.00414702		AT1G58440	0.274326	0.0557383	0.00624805		AT1G19394	0.0249572	0.00508195	0.00449051		AT1G06203	0.00139531	0.00108386	0.00486916		AT1G58440	0.235989	0.0603308	0.00592865		AT1G19394	0.0245463	0.00373205	0.00457092
AT1G06207	0.0112403	0.00579947	0.00409648		AT1G58520	0.426132	0.0735529	0.0314827		AT1G19397	0.0469517	0.0045533	0.00451568		AT1G06207	0.00207039	0.00376751	0.00533156		AT1G58520	0.428444	0.176482	0.0419135		AT1G19397	0.093986	0.00717773	0.00331832		AT1G06207	0.00210084	0.00560748	0.00598365		AT1G58520	0.41386	0.252686	0.0344341		AT1G19397	0.127862	0.00747501	0.00423816
AT1G06210	0.248329	0.00440431	0.00372329		AT1G59540	0.309933	0.00417747	0.00412544		AT1G19400	0.0148955	0.00515633	0.00373843		AT1G06210	0.228195	0.0168534	0.0050376		AT1G59540	0.301972	0.0121288	0.00485948		AT1G19400	0.0168629	0.00605941	0.00441227		AT1G06210	0.256614	0.1119	0.00633505		AT1G59540	0.283417	0.119364	0.0194505		AT1G19400	0.00995162	0.0044556	0.00375867
AT1G06213	0.00418713	0.00403015	0.00386417		AT1G59550	0.194134	0.00273963	0.00381888		AT1G19460	0.0049739	0.00386663	0.00448865		AT1G06213	0.0042306	0.00355497	0.00332822		AT1G59550	0.178624	0.00519077	0.00361763		AT1G19460	0.00285572	0.00482752	0.00430607		AT1G06213	0.00363814	0.00433405	0.0037449		AT1G59550	0.170524	0.00544174	0.00370391		AT1G19460	0.00435537	0.00478105	0.00323456
AT1G06217	0.00841726	0.00357143	0.00581196		AT1G59560	0.352564	0.00446876	0.00371674		AT1G19470	0.00295633	0.00298485	0.00425454		AT1G06217	0.00769231	0.00555556	0.00231854		AT1G59560	0.329851	0.00850705	0.00486026		AT1G19470	0.0108983	0.00405988	0.00504137		AT1G06217	0	0	0.0116846		AT1G59560	0.31404	0.0180132	0.00510617		AT1G19470	0.0121523	0.00303729	0.00452185
AT1G06220	0.198461	0.00374185	0.0036289		AT1G59580	0.232593	0.00317573	0.00429549		AT1G19480	0.00343177	0.00395752	0.00363826		AT1G06220	0.19073	0.132362	0.00774568		AT1G59580	0.206429	0.011875	0.0046908		AT1G19480	0.00374574	0.00289292	0.00374721		AT1G06220	0.186543	0.361399	0.0145278		AT1G59580	0.162025	0.00913373	0.00589559		AT1G19480	0.00312798	0.00373018	0.00406088
AT1G06225	0.00556995	0.00277864	0.0041011		AT1G59610	0.4789	0.00421385	0.00391129		AT1G19500	0.00303492	0.00428242	0.00339205		AT1G06225	0.0034435	0.00284002	0.00447944		AT1G59610	0.477513	0.2252	0.0170609		AT1G19500	0.00359806	0.00134859	0.00352001		AT1G06225	0.00464513	0.00158063	0.00593706		AT1G59610	0.47084	0.4186	0.0261971		AT1G19500	0.00766903	0.0041744	0.00470758
AT1G06227	0.00439611	0.00726904	0.00439561		AT1G59660	0.210229	0.00513168	0.00411884		AT1G19530	0.00376632	0.00244346	0.00417573		AT1G06227	0.00594674	0.00114909	0.00734798		AT1G59660	0.195175	0.0682251	0.0186307		AT1G19530	0.00294473	0.005061	0.0034377		AT1G06227	0.00643584	0.00525867	0.00495323		AT1G59660	0.190739	0.171665	0.0336319		AT1G19530	0.00521008	0.00684765	0.0054578
AT1G06230	0.168093	0.00441728	0.00402459		AT1G59750	0.502565	0.00402009	0.00407028		AT1G19550	0.00498842	0.00296476	0.00457057		AT1G06230	0.170436	0.0870726	0.00586295		AT1G59750	0.53795	0.269472	0.0134151		AT1G19550	0.00335936	0.00433447	0.00346774		AT1G06230	0.163554	0.193423	0.00790268		AT1G59750	0.530089	0.467717	0.019076		AT1G19550	0.00362294	0.00406044	0.00487548
AT1G06233	0	0.0154213	0.00373232		AT1G59760	0.357907	0.00396379	0.00377643		AT1G19565	0.00386131	0.00396297	0.00375351		AT1G06233	0	0.00152354	0.00526006		AT1G59760	0.371542	0.0774614	0.00734003		AT1G19565	0.00376259	0.00386718	0.00409989		AT1G06233	0.00105932	0.00241546	0.00851053		AT1G59760	0.360129	0.195106	0.0128437		AT1G19565	0.00516293	0.00370819	0.00488674
AT1G06237	0.00704225	0.0111527	0.00757062		AT1G59820	0.472685	0.00380496	0.00397238		AT1G19570	0.0299351	0.00410716	0.00316071		AT1G06237	0	0.00383889	0.0102648		AT1G59820	0.48172	0.258017	0.0175045		AT1G19570	0.0189124	0.00356786	0.00441664		AT1G06237	0.00253807	0.0136033	0.00114146		AT1G59820	0.469071	0.460825	0.0266936		AT1G19570	0.0245484	0.00482725	0.00440041
AT1G06240	0.214981	0.00337063	0.00430396		AT1G59890	0.515208	0.00464474	0.00348175		AT1G19610	0.00239399	0.00493994	0.00342704		AT1G06240	0.21297	0.0663953	0.00638567		AT1G59890	0.530031	0.274324	0.0185411		AT1G19610	0.00134563	0.00368174	0.00523104		AT1G06240	0.220654	0.110562	0.00721789		AT1G59890	0.528203	0.460877	0.0277032		AT1G19610	0.00718826	0.00458249	0.0039213
AT1G06243	0.0108696	0.00258398	0.00447903		AT1G59990	0.320175	0.00339065	0.00390516		AT1G19620	0.00403913	0.00440484	0.00320293		AT1G06243	0	0	0.00244964		AT1G59990	0.328608	0.280507	0.0247774		AT1G19620	0.00354355	0.00342968	0.00388536		AT1G06243	0	0.00326797	0.00835049		AT1G59990	0.31501	0.335837	0.0257324		AT1G19620	0.00420771	0.00447041	0.00465257
AT1G06247	0	0.00431834	0.00496783		AT1G60070	0.424939	0.00574257	0.00410191		AT1G19630	0.00380939	0.00382534	0.00387458		AT1G06247	0	0	0.00998094		AT1G60070	0.442881	0.313253	0.0140853		AT1G19630	0.00355865	0.00362135	0.00424162		AT1G06247	0	0.0142857	0.00391604		AT1G60070	0.439885	0.471436	0.0206535		AT1G19630	0.00362044	0.00375426	0.00482989
AT1G06250	0.370398	0.00324573	0.00404781		AT1G60080	0.236889	0.00452866	0.00443281		AT1G19640	0.00300196	0.00341595	0.00420554		AT1G06250	0.300366	0.06815	0.0069903		AT1G60080	0.189773	0.124506	0.0081152		AT1G19640	0.00319204	0.00417788	0.00438488		AT1G06250	0.304243	0.127038	0.0101046		AT1G60080	0.212737	0.117459	0.00845126		AT1G19640	0.00288425	0.00388196	0.00501845
AT1G06253	0.00732714	0.00391236	0.003551		AT1G60140	0.290811	0.00515543	0.00384898		AT1G19660	0.00257709	0.00329951	0.0044411		AT1G06253	0.01875	0.00297619	0.00364836		AT1G60140	0.298461	0.0777909	0.00758784		AT1G19660	0.00725345	0.00461721	0.00430101		AT1G06253	0	0.00438596	0.00473554		AT1G60140	0.298208	0.197807	0.0106515		AT1G19660	0.00332056	0.00398493	0.00469357
AT1G06257	0.00361305	0.00327259	0.00432624		AT1G60170	0.368043	0.00373479	0.00383715		AT1G19670	0.00390084	0.00389219	0.00355773		AT1G06257	0.00100929	0.00534152	0.00435271		AT1G60170	0.362005	0.150792	0.00943403		AT1G19670	0.00494873	0.00339	0.00499429		AT1G06257	0.00229415	0.00370854	0.00576571		AT1G60170	0.381792	0.345778	0.0160034		AT1G19670	0.00811802	0.00225005	0.00570296
AT1G06260	0.106301	0.00358471	0.00372801		AT1G60200	0.450067	0.00407612	0.00443617		AT1G19690	0.00395335	0.00365179	0.00411144		AT1G06260	0.0181257	0.0210028	0.00514243		AT1G60200	0.462553	0.350061	0.021709		AT1G19690	0.0156827	0.00454163	0.00499289		AT1G06260	0.0299929	0.00293172	0.00590547		AT1G60200	0.451081	0.369803	0.0192235		AT1G19690	0.0457657	0.00829947	0.00480963
AT1G06263	0	0.00838871	0.00385764		AT1G60230	0.210818	0.00488799	0.00406257		AT1G19710	0.00349954	0.00403323	0.00476766		AT1G06263	0.0205261	0.00140057	0.000649518		AT1G60230	0.191638	0.0420323	0.00511431		AT1G19710	0.00318347	0.00453817	0.00475014		AT1G06263	0.00350877	0.00332952	0.000622013		AT1G60230	0.219789	0.1451	0.0076306		AT1G19710	0.00361864	0.00475326	0.00397607
AT1G06265	0.0619027	0.00434258	0.00371477		AT1G60360	0.21429	0.00629604	0.00523853		AT1G19730	0.00334394	0.00314471	0.00380058		AT1G06265	0.0117303	0.0158628	0.00440383		AT1G60360	0.271108	0.00533527	0.00567871		AT1G19730	0.00495349	0.00204499	0.00481345		AT1G06265	0.0193956	0.0235952	0.00565495		AT1G60360	0.216635	0.00613699	0.00575344		AT1G19730	0.00270285	0.00604017	0.0050346
AT1G06267	0	0.00173611	0.00452684		AT1G60420	0.308802	0.0037194	0.00423208		AT1G19740	0.00520777	0.00329573	0.00406488		AT1G06267	0	0.0015647	0.00488244		AT1G60420	0.314151	0.110158	0.0084376		AT1G19740	0.00321955	0.00408816	0.00339997		AT1G06267	0.00116822	0.00123762	0.00134892		AT1G60420	0.356028	0.192809	0.0113846		AT1G19740	0.00269818	0.00307411	0.00476998
AT1G06270	0.0468098	0.00281233	0.00339099		AT1G60490	0.345812	0.00448921	0.00402954		AT1G19770	0.00385463	0.00361541	0.00403625		AT1G06270	0.0486806	0.00463096	0.00306404		AT1G60490	0.342515	0.136408	0.0107259		AT1G19770	0.00218392	0.00350545	0.00536054		AT1G06270	0.0471104	0.00505327	0.00446563		AT1G60490	0.332774	0.299299	0.0187528		AT1G19770	0.0028708	0.00244592	0.00557987
AT1G06273	0	0	0.00398264		AT1G60560	0.394081	0.00413868	0.00397851		AT1G19790	0.00422444	0.00415413	0.00392181		AT1G06273	0	0.0049652	0.00414764		AT1G60560	0.416367	0.204276	0.0124368		AT1G19790	0.003704	0.00478481	0.00496185		AT1G06273	0	0.00102881	0.0037593		AT1G60560	0.397316	0.230608	0.0134547		AT1G19790	0.00367449	0.00362655	0.00386783
AT1G06277	0.00925926	0.00373509	0.00305314		AT1G60620	0.187036	0.00402862	0.00402782		AT1G19830	0.0163678	0.00819823	0.00416397		AT1G06277	0	0.00396825	0.00908925		AT1G60620	0.18301	0.0753357	0.0047526		AT1G19830	0.0135151	0.0127233	0.0124751		AT1G06277	0	0	0.0117049		AT1G60620	0.1942	0.0920131	0.00576282		AT1G19830	0.00872036	0.00301783	0.00349162
AT1G06280	0.00303456	0.00304608	0.0037121		AT1G60650	0.364866	0.00588741	0.00438501		AT1G19840	0.00463052	0.00394732	0.00426588		AT1G06280	0.00367948	0.0041234	0.00345635		AT1G60650	0.356029	0.0581961	0.00531069		AT1G19840	0.00251757	0.00571047	0.00394283		AT1G06280	0.003915	0.00349776	0.00618768		AT1G60650	0.359452	0.190144	0.0101049		AT1G19840	0.00378239	0.00301455	0.00435604
AT1G06283	0.00653623	0.0107767	0.00293765		AT1G60680	0.239659	0.00524095	0.00394653		AT1G19890	0.00538361	0.00519688	0.00640078		AT1G06283	0	0.00314465	0.0037473		AT1G60680	0.220266	0.0275783	0.00542262		AT1G19890	0.00360837	0.00339977	0.00403066		AT1G06283	0	0.00571429	0.00336029		AT1G60680	0.247833	0.1769	0.0185354		AT1G19890	0.00253121	0.00506174	0.0065088
AT1G06287	0.0026283	0.00364041	0.0027823		AT1G60700	0.197046	0.00360769	0.00410081		AT1G19900	0.00592825	0.0043699	0.00458408		AT1G06287	0.00220922	0.00296656	0.00301259		AT1G60700	0.210051	0.191386	0.0141539		AT1G19900	0.00464565	0.00319317	0.0043546		AT1G06287	0.00318317	0.00208023	0.00378201		AT1G60700	0.20499	0.202235	0.0139631		AT1G19900	0.0042072	0.00612653	0.00461942
AT1G06290	0.0579698	0.0043727	0.003718		AT1G60770	0.356025	0.00451201	0.00409931		AT1G19910	0.00385636	0.0036722	0.00399186		AT1G06290	0.0660219	0.00563097	0.00433752		AT1G60770	0.328219	0.0112759	0.00443625		AT1G19910	0.00411293	0.00300198	0.00593365		AT1G06290	0.0603737	0.02194	0.00501135		AT1G60770	0.317385	0.048419	0.00609253		AT1G19910	0.00489015	0.00285348	0.00382732
AT1G06293	0.868451	0.266327	0.0246209		AT1G60780	0.306077	0.00384861	0.00385746		AT1G19930	0.0284761	0.00404599	0.00399225		AT1G06293	0.886446	0.316308	0.0287439		AT1G60780	0.349114	0.249001	0.0130541		AT1G19930	0.0329597	0.0062488	0.00578505		AT1G06293	0.826242	0.260277	0.0292823		AT1G60780	0.334581	0.310169	0.0158924		AT1G19930	0.0280532	0.00542765	0.00588556
AT1G06297	0.00421046	0.00176056	0.00275239		AT1G60800	0.335306	0.00387211	0.0041102		AT1G19960	0.00472999	0.00191328	0.00330073		AT1G06297	0.00452973	0.00225628	0.00314604		AT1G60800	0.340376	0.0204524	0.00479864		AT1G19960	0.00482876	0.00196937	0.00619555		AT1G06297	0.00261143	0.00310309	0.00311402		AT1G60800	0.329918	0.0302795	0.00490186		AT1G19960	0.00417967	0.0064703	0.00319322
AT1G06303	0.00421046	0.00176056	0.00275239		AT1G60850	0.296645	0.00419442	0.0039307		AT1G19970	0.00279237	0.00456166	0.00417882		AT1G06303	0.00452973	0.00225628	0.00314604		AT1G60850	0.316114	0.0380046	0.00541167		AT1G19970	0.00370071	0.00281601	0.00381682		AT1G06303	0.00261143	0.00310309	0.00311402		AT1G60850	0.280975	0.0539336	0.00642843		AT1G19970	0.00902185	0.00342702	0.00429652
AT1G06307	0.00431844	0.0026455	0.00416217		AT1G60860	0.339014	0.00374669	0.00382616		AT1G19990	0.0773713	0.00269624	0.00317799		AT1G06307	0.000844595	0	0.00411107		AT1G60860	0.354767	0.0702566	0.00823466		AT1G19990	0.0511027	0.00454825	0.00427748		AT1G06307	0.00460023	0	0.00284188		AT1G60860	0.321164	0.25132	0.0254936		AT1G19990	0.0669425	0.00263786	0.00398699
AT1G06310	0.0110682	0.00344337	0.0039737		AT1G60900	0.413315	0.00465729	0.00344746		AT1G20020	0.00299243	0.00491448	0.00377625		AT1G06310	0.0143208	0.0268157	0.00599935		AT1G60900	0.433411	0.0899459	0.0081247		AT1G20020	0.00252394	0.0048145	0.00560437		AT1G06310	0.014961	0.04215	0.00962964		AT1G60900	0.422054	0.224943	0.00974646		AT1G20020	0.00443365	0.00279961	0.00455214
AT1G06313	0.00281266	0.00425864	0.00344427		AT1G60990	0.280748	0.00454836	0.00405614		AT1G20030	0.00322501	0.00332914	0.00442814		AT1G06313	0.00155615	0.00462038	0.00442527		AT1G60990	0.331414	0.121029	0.00818395		AT1G20030	0.00340401	0.00358253	0.00457543		AT1G06313	0.00250408	0.00243993	0.00346751		AT1G60990	0.349834	0.279307	0.0126509		AT1G20030	0.00395439	0.00386007	0.00421737
AT1G06317	0.00350025	0.000918274	0.00456572		AT1G60995	0.513733	0.00456221	0.00408276		AT1G20065	0.00420936	0.00412164	0.00391143		AT1G06317	0.00099168	0.00662503	0.00414352		AT1G60995	0.537736	0.323491	0.0224258		AT1G20065	0.00289567	0.00452095	0.00485767		AT1G06317	0.00333539	0.00181159	0.00398902		AT1G60995	0.523954	0.420457	0.0304686		AT1G20065	0.00613548	0.0210663	0.00550821
AT1G06320	0.00275037	0.00373067	0.00391214		AT1G61010	0.544913	0.00440311	0.00382373		AT1G20070	0.00373016	0.0030824	0.00305845		AT1G06320	0.00266292	0.00365778	0.00383963		AT1G61010	0.558768	0.288272	0.0166427		AT1G20070	0.00391115	0.00277934	0.00390467		AT1G06320	0.00359805	0.00502322	0.00412219		AT1G61010	0.537327	0.437378	0.0210337		AT1G20070	0.00425327	0.00317517	0.00437236
AT1G06323	0.00303689	0.00309603	0.00409524		AT1G61030	0.283081	0.00347333	0.00415477		AT1G20090	0.015279	0.00366618	0.00323116		AT1G06323	0.00294118	0.00411523	0.00241621		AT1G61030	0.291274	0.210874	0.010473		AT1G20090	0.063768	0.00383724	0.00380533		AT1G06323	0	0.00584795	0.00142089		AT1G61030	0.290473	0.376152	0.016529		AT1G20090	0.0601817	0.00509603	0.00426262
AT1G06327	0.916661	0.148142	0.0409446		AT1G61040	0.222088	0.0031813	0.00356872		AT1G20100	0.0157793	0.00351041	0.00340331		AT1G06327	0.921562	0.123224	0.0309692		AT1G61040	0.211686	0.010205	0.00340614		AT1G20100	0.00921105	0.00362648	0.00449795		AT1G06327	0.894096	0.0667433	0.014439		AT1G61040	0.205719	0.0102364	0.0043153		AT1G20100	0.00510538	0.00477614	0.00389659
AT1G06330	0.0215294	0.00269398	0.00370993		AT1G61100	0.322384	0.00561916	0.00388564		AT1G20120	0.0697621	0.00326288	0.00352867		AT1G06330	0.0345928	0.00385959	0.00419356		AT1G61100	0.348699	0.0369694	0.00520305		AT1G20120	0.0430566	0.00295333	0.0044798		AT1G06330	0.0729956	0.00449399	0.00550546		AT1G61100	0.31985	0.0833435	0.00641436		AT1G20120	0.00507804	0.00409566	0.00505668
AT1G06333	0.860693	0.141922	0.0392283		AT1G61140	0.46547	0.00453843	0.00398738		AT1G20130	0.0040984	0.00372268	0.0041704		AT1G06333	0.896527	0.121889	0.0385383		AT1G61140	0.495368	0.343959	0.0229251		AT1G20130	0.00669285	0.00493123	0.00537104		AT1G06333	0.86051	0.083749	0.0150898		AT1G61140	0.517999	0.525932	0.0328949		AT1G20130	0.00334408	0.0037433	0.00461929
AT1G06337	0.004037	0.0014881	0.00378165		AT1G61150	0.176707	0.00403924	0.00424365		AT1G20132	0.00291635	0.00277515	0.00424142		AT1G06337	0.000928465	0.00107759	0.00412387		AT1G61150	0.183815	0.0928873	0.00572846		AT1G20132	0.0103393	0.00680222	0.00342124		AT1G06337	0.0025751	0.00385023	0.00577015		AT1G61150	0.196882	0.127107	0.0065617		AT1G20132	0.0255119	0.00425964	0.00680693
AT1G06340	0.00289284	0.00287986	0.00235261		AT1G61210	0.49413	0.00459133	0.00371761		AT1G20135	0.00415753	0.00272538	0.00373271		AT1G06340	0.00343524	0.00330209	0.00282781		AT1G61210	0.480329	0.282593	0.0201779		AT1G20135	0.0036633	0.00577004	0.00477152		AT1G06340	0.00518438	0.00282942	0.0043268		AT1G61210	0.46735	0.446782	0.0293312		AT1G20135	0.00320862	0.00310039	0.00455748
AT1G06343	0.00134409	0.00341567	0.00384172		AT1G61215	0.3823	0.00606783	0.00391276		AT1G20140	0.00493575	0.00471334	0.00401239		AT1G06343	0.0136683	0	0.00712217		AT1G61215	0.379106	0.0445573	0.00551752		AT1G20140	0.0163	0.00556305	0.00489072		AT1G06343	0.0114205	0.00188324	0.00441578		AT1G61215	0.377493	0.148516	0.0106929		AT1G20140	0.0349849	0.0125999	0.00613346
AT1G06347	0.65142	0.495346	0.18368		AT1G61240	0.30462	0.00425509	0.00380914		AT1G20180	0.00339148	0.0031404	0.00305515		AT1G06347	0.674972	0.527057	0.231098		AT1G61240	0.266886	0.00620087	0.00438991		AT1G20180	0.00389259	0.00507262	0.00433569		AT1G06347	0.609831	0.47522	0.193732		AT1G61240	0.264455	0.0135538	0.00446998		AT1G20180	0.0064092	0.00459566	0.00457911
AT1G06350	0.00417016	0.00582774	0.00400696		AT1G61250	0.296371	0.00337593	0.00431137		AT1G20190	0.00250755	0.00392989	0.00403078		AT1G06350	0.0022002	0.00402927	0.00448454		AT1G61250	0.295418	0.180385	0.0112962		AT1G20190	0.00325398	0.00424397	0.0041459		AT1G06350	0.00472256	0.00432581	0.00426598		AT1G61250	0.322749	0.277176	0.0128116		AT1G20190	0.00378796	0.00488775	0.00413603
AT1G06353	0.150456	0.00576667	0.0068256		AT1G61350	0.326357	0.00289601	0.00382623		AT1G20240	0.00273868	0.00347571	0.00417464		AT1G06353	0.00182652	0.00241132	0.00599338		AT1G61350	0.349728	0.0323728	0.00506031		AT1G20240	0.00391629	0.00305978	0.00474121		AT1G06353	0.00313676	0.00455476	0.00661335		AT1G61350	0.353043	0.0149459	0.00379912		AT1G20240	0.00357427	0.0043956	0.00463661
AT1G06357	0.331371	0.0117247	0.0049973		AT1G61360	0.231537	0.00397787	0.00419837		AT1G20290	0.0187775	0.00369578	0.00448454		AT1G06357	0.152358	0.00348792	0.00411991		AT1G61360	0.26375	0.0732637	0.00829424		AT1G20290	0.0291296	0.00465491	0.00548185		AT1G06357	0.177897	0.00598121	0.00583498		AT1G61360	0.234311	0.093683	0.0103673		AT1G20290	0.0219261	0.00540482	0.00537498
AT1G06360	0.00346274	0.00358177	0.00442188		AT1G61370	0.444271	0.00525342	0.00375502		AT1G20310	0.00297029	0.0043746	0.00413818		AT1G06360	0.0130925	0.00488288	0.00436954		AT1G61370	0.475114	0.172686	0.0198742		AT1G20310	0.00272232	0.00419464	0.00339115		AT1G06360	0.00305467	0.00376713	0.00534117		AT1G61370	0.474005	0.258999	0.0283468		AT1G20310	0.00342063	0.0037479	0.00413894
AT1G06363	0.00558136	0.00469345	0.00625982		AT1G61380	0.267429	0.00438642	0.00397371		AT1G20320	0.0375016	0.00246574	0.00426533		AT1G06363	0.00439965	0.002648	0.00485272		AT1G61380	0.293069	0.0692276	0.00763684		AT1G20320	0.0155952	0.0116184	0.00389143		AT1G06363	0.00173993	0.00692958	0.00631488		AT1G61380	0.28367	0.134562	0.0100586		AT1G20320	0.0193063	0.00364256	0.00403977
AT1G06373	0.00228981	0.00444769	0.0045652		AT1G61400	0.372312	0.00533605	0.00435719		AT1G20330	0.00318445	0.00586256	0.0040418		AT1G06373	0.00215536	0.0010101	0.00188723		AT1G61400	0.384701	0.138142	0.0230051		AT1G20330	0.00340079	0.00292827	0.00364776		AT1G06373	0.00232559	0.00383142	0.00402062		AT1G61400	0.352541	0.163821	0.0251347		AT1G20330	0.00315486	0.00372858	0.00508714
AT1G06377	0.00249753	0.00541572	0.00550431		AT1G61420	0.279596	0.00732501	0.0041089		AT1G20340	0.00273384	0.00445432	0.00401127		AT1G06377	0.00490269	0.00261687	0.00535909		AT1G61420	0.324359	0.113133	0.0168543		AT1G20340	0.00488453	0.00308183	0.0041824		AT1G06377	0.0034743	0.00397831	0.00543182		AT1G61420	0.298863	0.148552	0.0189239		AT1G20340	0.0035422	0.00291132	0.00422337
AT1G06380	0.002491	0.0046987	0.00379773		AT1G61430	0.357554	0.00422075	0.00377099		AT1G20350	0.0030626	0.0047506	0.00403755		AT1G06380	0.00382434	0.0036057	0.00365231		AT1G61430	0.358417	0.195448	0.0165667		AT1G20350	0.00431431	0.00455009	0.00373459		AT1G06380	0.00394745	0.00455772	0.00539966		AT1G61430	0.366765	0.264795	0.0203294		AT1G20350	0.00315295	0.00331387	0.00531491
AT1G06383	0.00534569	0.00414641	0.00314305		AT1G61490	0.36142	0.00433355	0.00448321		AT1G20360	0.0041396	0.00408835	0.00389181		AT1G06383	0.00559363	0.00619138	0.00293357		AT1G61490	0.356451	0.114223	0.0173849		AT1G20360	0.00355881	0.0039812	0.00348838		AT1G06383	0.00254056	0.00129866	0.00362439		AT1G61490	0.328677	0.169168	0.0258322		AT1G20360	0.00347284	0.00611677	0.00497358
AT1G06387	0.00353834	0.00217284	0.00498651		AT1G61500	0.315329	0.00772661	0.00437497		AT1G20405	0.00451689	0.00317271	0.00366396		AT1G06387	0.000357654	0.00142878	0.00707825		AT1G61500	0.307369	0.149245	0.0178882		AT1G20405	0.00451698	0.0077838	0.00489939		AT1G06387	0.00210024	0.00709853	0.00257846		AT1G61500	0.309929	0.222916	0.0287947		AT1G20405	0.00388087	0.00189001	0.00485382
[truncated: 32,005 more rows]

## Sheet: Fig 1c
Fig.1c
Class	Gene	Bin	CG	CHG	CWA		Class	Gene	Bin	CG	CHG	CWA
gbM	WT	1	0.176458	0.0461558	0.0339372		UM	WT	1	0.116191	0.0311182	0.0232568
gbM	WT	2	0.17616	0.0488015	0.0333276		UM	WT	2	0.113596	0.0310424	0.0234039
[truncated: 178 more rows]

## Sheet: Fig 1d
Fig.1d
Class	Gene	Bin	CG	CHG	CWA		Class	Gene	Bin	CG	CHG	CWA
[truncated: 240 more rows]

## Sheet: Fig 2a
Fig.2a
[truncated: 23,323 more rows]

## Sheet: Fig 2c
Fig.2c
[truncated: 10,141 more rows]

[truncated: 23 more sheets: Fig 2d, Fig 3b, Fig 3e, Fig 3g, Fig 4b, Fig 4c, Fig 4d, Fig 5b, Fig 5f, Fig 6b, Fig 6c, Fig 6d, Suppl Fig 1a, Suppl Fig 1b, Suppl Fig 2a, Suppl Fig 2b, Suppl Fig 2c, Suppl Fig 2d, Suppl Fig 3, Suppl Fig 4b …]
